# Supplementary material for: Crystal structure of di-μ-hydroxido-bis{[N,N′-bis­(2,6-di­methyl­phen­yl)pentane-2,4-diiminato(1–)]zinc}
Source: Acta Crystallogr Sect E Struct Rep Online. 2014 Aug 6;70(Pt 9):m320–1. doi: 10.1107/S160053681401736X (PMC4186180; doi:10.1107/S160053681401736X)
Supplement: Supplementary file 1 [file e-70-0m320-sup1.cif]

##############################################################################
#                                                                            #
# This CIF contains the data in a paper accepted for publication in          #
# Acta Crystallographica Section E. It conforms to the requirements of       #
# Notes for Authors for Acta Crystallographica Section E, and has been       #
# peer reviewed under the auspices of the IUCr Commission on Journals.       #
#                                                                            #
# Full details of the Crystallographic Information File format               #
# are given in the paper "The Crystallographic Information File (CIF):       #
# a New Standard Archive File for Crystallography" by S. R. Hall, F. H.      #
# Allen and I. D. Brown [Acta Cryst. (1991), A47, 655-685].                  #
#                                                                            #
# The current version of the core CIF dictionary is obtainable from          #
# ftp://ftp.iucr.org/pub/cif_core.dic.                                       #
#                                                                            #
# Software is freely available for graphical display of the structure(s)     #
# in this CIF. For information consult the CIF software page                 #
# http://www.iucr.org/resources/cif/software.                                #
#                                                                            #
# This file may be used for bona fide research purposes within the           #
# scientific community so long as proper attribution is given to the journal # 
# article from which it was obtained.                                        #
#                                                                            #
##############################################################################
data_I
_database_code_depnum_ccdc_archive 'CCDC 1013307'
_audit_creation_method     SHELXL-2012
_chemical_name_systematic
;\
Di-\m-hydroxido-bis{[<i>N</i>,<i>N</i>'-bis(2,6-dimethylphenyl)pentane-2,4-\
diiminato(1-)]zinc}
;
_chemical_name_common     ?
_chemical_formula_moiety     'C42 H52 N4 O2 Zn2'
_chemical_formula_sum     'C42 H52 N4 O2 Zn2'
_chemical_formula_iupac     '[Zn2 (C21 H25 N2)2 (O H)2]'
_chemical_formula_weight     775.61
_chemical_melting_point     ?
_shelx_space_group_comment
;
The symmetry employed for this shelxl refinement is uniquely defined
by the following loop, which should always be used as a source of
symmetry information in preference to the above space-group names.
They are only intended as comments.
;
_space_group_crystal_system     monoclinic
_space_group_name_H-M_alt     'P 21/n'
_space_group_name_Hall     '-P 2yn'
loop_
    _space_group_symop_operation_xyz
    'x, y, z'
    '-x+1/2, y+1/2, -z+1/2'
    '-x, -y, -z'
    'x-1/2, -y-1/2, z-1/2'
_cell_length_a     12.8736(4)
_cell_length_b     8.7682(3)
_cell_length_c     17.4530(5)
_cell_angle_alpha     90
_cell_angle_beta     105.222(2)
_cell_angle_gamma     90
_cell_volume     1900.95(10)
_cell_formula_units_Z     2
_cell_measurement_reflns_used     7335
_cell_measurement_theta_min     2.28
_cell_measurement_theta_max     28.27
_cell_measurement_temperature     100(2)
_exptl_crystal_description     block
_exptl_crystal_colour     colorless
_exptl_crystal_size_max     0.46
_exptl_crystal_size_mid     0.23
_exptl_crystal_size_min     0.23
_exptl_crystal_density_diffrn     1.355
_exptl_crystal_density_meas     ?
_exptl_crystal_density_method     ?
_exptl_crystal_F_000     816
_exptl_absorpt_coefficient_mu     1.302
_exptl_absorpt_correction_type     multi-scan
_exptl_absorpt_process_details     '(<i>SADABS</i>; Bruker, 2007)'
_shelx_estimated_absorpt_T_min     0.586
_shelx_estimated_absorpt_T_max     0.754
_exptl_absorpt_correction_T_min     0.586
_exptl_absorpt_correction_T_max     0.754
_exptl_special_details
;
;
_diffrn_ambient_temperature     100(2)
_diffrn_radiation_type     MoK\a
_diffrn_radiation_wavelength     0.71073
_diffrn_measurement_device_type     'Bruker APEX CCD'
_diffrn_measurement_method     '\f and \w scans'
_diffrn_detector_area_resol_mean     ?
_diffrn_reflns_number     22627
_diffrn_reflns_av_R_equivalents     0.0164
_diffrn_reflns_theta_min     1.763
_diffrn_reflns_theta_max     26.000
_diffrn_reflns_theta_full     25.242
_diffrn_measured_fraction_theta_max     1.000
_diffrn_measured_fraction_theta_full     1.000
_diffrn_reflns_limit_h_min     -15
_diffrn_reflns_limit_h_max     15
_diffrn_reflns_limit_k_min     -10
_diffrn_reflns_limit_k_max     10
_diffrn_reflns_limit_l_min     -21
_diffrn_reflns_limit_l_max     21
_refine_special_details     ?
_reflns_number_total     3730
_reflns_number_gt     3576
_reflns_threshold_expression     I>2\s(I)
_refine_ls_structure_factor_coef     Fsqd
_refine_ls_matrix_type     full
_refine_ls_R_factor_all     0.0297
_refine_ls_R_factor_gt     0.0285
_refine_ls_wR_factor_gt     0.0779
_refine_ls_wR_factor_ref     0.0789
_refine_ls_goodness_of_fit_ref     0.994
_refine_ls_restrained_S_all     0.994
_refine_ls_number_reflns     3730
_refine_ls_number_parameters     230
_refine_ls_number_restraints     0
_refine_ls_hydrogen_treatment     mixed
_refine_ls_weighting_scheme     calc
_refine_ls_weighting_details
;
 w=1/[\s^2^(Fo^2^)+(0.0500P)^2^+1.3900P]
 where P=(Fo^2^+2Fc^2^)/3
;
_atom_sites_solution_hydrogens     mixed
_atom_sites_solution_primary     direct
_atom_sites_solution_secondary     difmap
_refine_ls_shift/su_max     0.002
_refine_ls_shift/su_mean     0.000
_refine_diff_density_max     1.064
_refine_diff_density_min     -0.248
_refine_ls_extinction_method     none
_refine_ls_extinction_coef     .
loop_
    _atom_type_symbol
    _atom_type_description
    _atom_type_scat_dispersion_real
    _atom_type_scat_dispersion_imag
    _atom_type_scat_source
    'C' 'C' 0.0033 0.0016
                         'International Tables Vol C Tables 4.2.6.8 and 6.1.1.4'
    'H' 'H' 0.0000 0.0000
                         'International Tables Vol C Tables 4.2.6.8 and 6.1.1.4'
    'N' 'N' 0.0061 0.0033
                         'International Tables Vol C Tables 4.2.6.8 and 6.1.1.4'
    'O' 'O' 0.0106 0.0060
                         'International Tables Vol C Tables 4.2.6.8 and 6.1.1.4'
    'Zn' 'Zn' 0.2839 1.4301
                         'International Tables Vol C Tables 4.2.6.8 and 6.1.1.4'
_computing_data_collection     'SMART (Bruker, 2007)'
_computing_cell_refinement     'SAINT (Bruker, 2007)'
_computing_data_reduction     'SAINT (Bruker, 2007)'
_computing_structure_solution     'SHELXTL (Sheldrick, 2008)'
_computing_structure_refinement     'SHELXL2012 (Sheldrick, 2008)'
_computing_molecular_graphics     'SHELXTL (Sheldrick, 2008)'
_computing_publication_material     'SHELXL2012 (Sheldrick, 2008)'
loop_
    _atom_site_type_symbol
    _atom_site_label
    _atom_site_fract_x
    _atom_site_fract_y
    _atom_site_fract_z
    _atom_site_U_iso_or_equiv
    _atom_site_adp_type
    _atom_site_calc_flag
    _atom_site_occupancy
    _atom_site_disorder_assembly
    _atom_site_disorder_group
    Zn Zn1 0.95859(2) 0.92266(2) 0.92324(2) 0.02197(9) Uani d 1 A 1
    N N1 1.01789(11) 0.88907(16) 0.83143(8) 0.0201(3) Uani d 1 A 1
    N N2 0.81321(11) 0.83790(17) 0.87559(8) 0.0228(3) Uani d 1 A 1
    O O1 0.96361(10) 1.13369(16) 0.96789(7) 0.0259(3) Uani d 1 A 1
    H H1 0.9667(18) 1.209(3) 0.9400(15) 0.038(7) Uiso d 1 B 1
    C C3 0.95099(13) 0.87215(19) 0.75919(10) 0.0210(3) Uani d 1 A 1
    C C4 0.83960(13) 0.8525(2) 0.74383(10) 0.0223(3) Uani d 1 A 1
    H H4 0.8007 0.8593 0.6896 0.027 Uiso calc 1 A 1
    C C5 0.77700(13) 0.8241(2) 0.79754(10) 0.0225(3) Uani d 1 A 1
    C C6 0.99662(14) 0.8736(2) 0.68752(10) 0.0262(4) Uani d 1 A 1
    H H6A 1.0405 0.9654 0.6889 0.039 Uiso d 1 A 1
    H H6B 0.9375 0.8735 0.6389 0.039 Uiso d 1 A 1
    H H6C 1.0414 0.7829 0.6884 0.039 Uiso d 1 A 1
    C C7 0.66271(13) 0.7706(2) 0.76132(10) 0.0267(4) Uani d 1 A 1
    H H7A 0.6537 0.6674 0.7802 0.040 Uiso d 1 A 1
    H H7B 0.6483 0.7698 0.7033 0.040 Uiso d 1 A 1
    H H7C 0.6123 0.8399 0.7770 0.040 Uiso d 1 A 1
    C C8 0.74730(13) 0.7795(2) 0.92370(10) 0.0241(4) Uani d 1 A 1
    C C9 0.76109(14) 0.6264(2) 0.94808(10) 0.0259(4) Uani d 1 A 1
    C C10 0.69362(16) 0.5658(2) 0.99114(11) 0.0305(4) Uani d 1 A 1
    H H10 0.7011 0.4621 1.0074 0.037 Uiso calc 1 A 1
    C C11 0.61560(15) 0.6562(3) 1.01037(11) 0.0335(4) Uani d 1 A 1
    H H11 0.5684 0.6135 1.0383 0.040 Uiso calc 1 A 1
    C C12 0.60651(14) 0.8085(3) 0.98893(11) 0.0333(4) Uani d 1 A 1
    H H12 0.5541 0.8698 1.0037 0.040 Uiso calc 1 A 1
    C C13 0.67270(14) 0.8742(2) 0.94604(11) 0.0294(4) Uani d 1 A 1
    C C14 0.84837(15) 0.5304(2) 0.92859(12) 0.0309(4) Uani d 1 A 1
    H H14A 0.8418 0.4248 0.9451 0.046 Uiso d 1 A 1
    H H14B 0.9191 0.5707 0.9568 0.046 Uiso d 1 A 1
    H H14C 0.8408 0.5334 0.8712 0.046 Uiso d 1 A 1
    C C15 0.66482(18) 1.0416(3) 0.92477(14) 0.0394(5) Uani d 1 A 1
    H H15A 0.7365 1.0880 0.9413 0.059 Uiso d 1 A 1
    H H15B 0.6168 1.0925 0.9520 0.059 Uiso d 1 A 1
    H H15C 0.6360 1.0530 0.8672 0.059 Uiso d 1 A 1
    C C16 1.13079(13) 0.8705(2) 0.83836(9) 0.0205(3) Uani d 1 A 1
    C C17 1.17176(14) 0.7214(2) 0.84038(10) 0.0238(3) Uani d 1 A 1
    C C18 1.28096(14) 0.7028(2) 0.84487(11) 0.0281(4) Uani d 1 A 1
    H H18 1.3101 0.6030 0.8463 0.034 Uiso calc 1 A 1
    C C19 1.34732(14) 0.8281(2) 0.84731(11) 0.0290(4) Uani d 1 A 1
    H H19 1.4212 0.8140 0.8494 0.035 Uiso calc 1 A 1
    C C20 1.30597(14) 0.9738(2) 0.84663(10) 0.0277(4) Uani d 1 A 1
    H H20 1.3522 1.0591 0.8488 0.033 Uiso calc 1 A 1
    C C21 1.19747(14) 0.9978(2) 0.84288(10) 0.0228(3) Uani d 1 A 1
    C C22 1.09984(17) 0.5850(2) 0.83697(13) 0.0314(4) Uani d 1 A 1
    H H22A 1.0652 0.5902 0.8806 0.047 Uiso d 1 A 1
    H H22B 1.1429 0.4916 0.8419 0.047 Uiso d 1 A 1
    H H22C 1.0446 0.5843 0.7862 0.047 Uiso d 1 A 1
    C C23 1.15467(15) 1.1575(2) 0.84357(11) 0.0285(4) Uani d 1 A 1
    H H23A 1.0852 1.1661 0.8038 0.043 Uiso d 1 A 1
    H H23B 1.2058 1.2301 0.8311 0.043 Uiso d 1 A 1
    H H23C 1.1452 1.1803 0.8963 0.043 Uiso d 1 A 1
loop_
    _atom_site_aniso_label
    _atom_site_aniso_U_11
    _atom_site_aniso_U_22
    _atom_site_aniso_U_33
    _atom_site_aniso_U_12
    _atom_site_aniso_U_13
    _atom_site_aniso_U_23
    Zn1 0.01621(12) 0.03297(14) 0.01712(12) 0.00048(7) 0.00511(8) -0.00413(7)
    N1 0.0170(7) 0.0258(7) 0.0179(7) 0.0004(5) 0.0054(5) -0.0020(5)
    N2 0.0172(6) 0.0314(8) 0.0201(7) 0.0002(6) 0.0056(5) 0.0005(6)
    O1 0.0264(6) 0.0323(7) 0.0186(6) 0.0012(5) 0.0052(5) -0.0017(5)
    C3 0.0231(8) 0.0214(8) 0.0196(8) 0.0010(6) 0.0074(6) -0.0003(6)
    C4 0.0212(8) 0.0272(9) 0.0179(8) 0.0000(6) 0.0039(6) 0.0015(6)
    C5 0.0190(8) 0.0248(8) 0.0226(8) 0.0014(6) 0.0037(6) 0.0023(7)
    C6 0.0239(8) 0.0366(10) 0.0191(8) -0.0015(7) 0.0073(7) -0.0002(7)
    C7 0.0204(8) 0.0353(10) 0.0227(8) -0.0037(7) 0.0028(7) 0.0038(7)
    C8 0.0164(7) 0.0375(10) 0.0177(8) -0.0011(7) 0.0033(6) 0.0005(7)
    C9 0.0215(8) 0.0347(9) 0.0201(8) -0.0020(7) 0.0029(7) -0.0022(7)
    C10 0.0296(10) 0.0388(11) 0.0216(9) -0.0083(8) 0.0040(7) 0.0017(7)
    C11 0.0255(9) 0.0542(13) 0.0217(9) -0.0101(9) 0.0081(7) -0.0004(8)
    C12 0.0205(8) 0.0561(13) 0.0243(9) 0.0028(8) 0.0078(7) -0.0023(8)
    C13 0.0208(8) 0.0431(11) 0.0242(9) 0.0042(8) 0.0057(7) 0.0024(8)
    C14 0.0295(9) 0.0311(10) 0.0318(10) 0.0015(8) 0.0077(8) -0.0006(8)
    C15 0.0364(11) 0.0441(12) 0.0418(12) 0.0127(9) 0.0177(9) 0.0040(10)
    C16 0.0187(8) 0.0280(9) 0.0157(7) 0.0011(6) 0.0062(6) -0.0011(6)
    C17 0.0251(8) 0.0276(9) 0.0204(8) 0.0023(7) 0.0087(6) -0.0009(7)
    C18 0.0274(9) 0.0340(10) 0.0248(9) 0.0089(7) 0.0102(7) 0.0017(7)
    C19 0.0185(8) 0.0461(11) 0.0235(9) 0.0032(7) 0.0071(7) -0.0007(8)
    C20 0.0220(8) 0.0392(10) 0.0226(9) -0.0064(7) 0.0072(7) -0.0025(8)
    C21 0.0243(8) 0.0281(9) 0.0167(8) -0.0002(7) 0.0066(6) -0.0006(6)
    C22 0.0341(10) 0.0249(9) 0.0386(11) 0.0014(7) 0.0154(9) -0.0015(7)
    C23 0.0315(9) 0.0258(9) 0.0296(9) -0.0016(7) 0.0104(7) -0.0007(7)
_geom_special_details
;
;
loop_
    _geom_bond_atom_site_label_1
    _geom_bond_atom_site_label_2
    _geom_bond_site_symmetry_2
    _geom_bond_distance
    _geom_bond_publ_flag
    Zn1 O1 3_777 1.9643(13) ?
    Zn1 N1 . 1.9696(14) ?
    Zn1 N2 . 1.9823(14) ?
    Zn1 O1 . 2.0022(14) ?
    N1 C3 . 1.335(2) ?
    N1 C16 . 1.436(2) ?
    N2 C5 . 1.324(2) ?
    N2 C8 . 1.436(2) ?
    O1 H1 . 0.83(3) ?
    C3 C4 . 1.398(2) ?
    C3 C6 . 1.515(2) ?
    C4 C5 . 1.410(2) ?
    C4 H4 . 0.9500 ?
    C5 C7 . 1.515(2) ?
    C6 H6A . 0.9800 ?
    C6 H6B . 0.9800 ?
    C6 H6C . 0.9800 ?
    C7 H7A . 0.9800 ?
    C7 H7B . 0.9800 ?
    C7 H7C . 0.9800 ?
    C8 C13 . 1.400(3) ?
    C8 C9 . 1.406(3) ?
    C9 C10 . 1.394(3) ?
    C9 C14 . 1.512(3) ?
    C10 C11 . 1.388(3) ?
    C10 H10 . 0.9500 ?
    C11 C12 . 1.383(3) ?
    C11 H11 . 0.9500 ?
    C12 C13 . 1.397(3) ?
    C12 H12 . 0.9500 ?
    C13 C15 . 1.511(3) ?
    C14 H14A . 0.9800 ?
    C14 H14B . 0.9800 ?
    C14 H14C . 0.9800 ?
    C15 H15A . 0.9800 ?
    C15 H15B . 0.9800 ?
    C15 H15C . 0.9800 ?
    C16 C21 . 1.398(2) ?
    C16 C17 . 1.407(2) ?
    C17 C18 . 1.397(2) ?
    C17 C22 . 1.504(3) ?
    C18 C19 . 1.386(3) ?
    C18 H18 . 0.9500 ?
    C19 C20 . 1.383(3) ?
    C19 H19 . 0.9500 ?
    C20 C21 . 1.397(2) ?
    C20 H20 . 0.9500 ?
    C21 C23 . 1.506(3) ?
    C22 H22A . 0.9800 ?
    C22 H22B . 0.9800 ?
    C22 H22C . 0.9800 ?
    C23 H23A . 0.9800 ?
    C23 H23B . 0.9800 ?
    C23 H23C . 0.9800 ?
loop_
    _geom_angle_atom_site_label_1
    _geom_angle_atom_site_label_2
    _geom_angle_atom_site_label_3
    _geom_angle_site_symmetry_1
    _geom_angle_site_symmetry_3
    _geom_angle
    _geom_angle_publ_flag
    O1 Zn1 N1 3_777 . 122.77(6) ?
    O1 Zn1 N2 3_777 . 119.80(6) ?
    N1 Zn1 N2 . . 97.33(6) ?
    O1 Zn1 O1 3_777 . 84.25(6) ?
    N1 Zn1 O1 . . 118.36(6) ?
    N2 Zn1 O1 . . 116.11(6) ?
    C3 N1 C16 . . 117.04(14) ?
    C3 N1 Zn1 . . 119.54(11) ?
    C16 N1 Zn1 . . 123.26(11) ?
    C5 N2 C8 . . 117.81(14) ?
    C5 N2 Zn1 . . 120.29(11) ?
    C8 N2 Zn1 . . 121.74(11) ?
    Zn1 O1 Zn1 3_777 . 95.75(6) ?
    Zn1 O1 H1 3_777 . 132.7(17) ?
    Zn1 O1 H1 . . 120.8(17) ?
    N1 C3 C4 . . 124.70(15) ?
    N1 C3 C6 . . 118.99(15) ?
    C4 C3 C6 . . 116.30(15) ?
    C3 C4 C5 . . 129.11(15) ?
    C3 C4 H4 . . 115.4 ?
    C5 C4 H4 . . 115.4 ?
    N2 C5 C4 . . 124.02(15) ?
    N2 C5 C7 . . 119.89(15) ?
    C4 C5 C7 . . 116.07(15) ?
    C3 C6 H6A . . 109.5 ?
    C3 C6 H6B . . 109.5 ?
    H6A C6 H6B . . 109.5 ?
    C3 C6 H6C . . 109.5 ?
    H6A C6 H6C . . 109.5 ?
    H6B C6 H6C . . 109.5 ?
    C5 C7 H7A . . 109.5 ?
    C5 C7 H7B . . 109.5 ?
    H7A C7 H7B . . 109.5 ?
    C5 C7 H7C . . 109.5 ?
    H7A C7 H7C . . 109.5 ?
    H7B C7 H7C . . 109.5 ?
    C13 C8 C9 . . 121.56(16) ?
    C13 C8 N2 . . 120.37(17) ?
    C9 C8 N2 . . 118.06(15) ?
    C10 C9 C8 . . 118.67(17) ?
    C10 C9 C14 . . 120.93(18) ?
    C8 C9 C14 . . 120.39(16) ?
    C11 C10 C9 . . 120.38(19) ?
    C11 C10 H10 . . 119.8 ?
    C9 C10 H10 . . 119.8 ?
    C12 C11 C10 . . 120.06(17) ?
    C12 C11 H11 . . 120.0 ?
    C10 C11 H11 . . 120.0 ?
    C11 C12 C13 . . 121.50(18) ?
    C11 C12 H12 . . 119.2 ?
    C13 C12 H12 . . 119.2 ?
    C12 C13 C8 . . 117.67(19) ?
    C12 C13 C15 . . 121.39(18) ?
    C8 C13 C15 . . 120.94(17) ?
    C9 C14 H14A . . 109.5 ?
    C9 C14 H14B . . 109.5 ?
    H14A C14 H14B . . 109.5 ?
    C9 C14 H14C . . 109.5 ?
    H14A C14 H14C . . 109.5 ?
    H14B C14 H14C . . 109.5 ?
    C13 C15 H15A . . 109.5 ?
    C13 C15 H15B . . 109.5 ?
    H15A C15 H15B . . 109.5 ?
    C13 C15 H15C . . 109.5 ?
    H15A C15 H15C . . 109.5 ?
    H15B C15 H15C . . 109.5 ?
    C21 C16 C17 . . 121.33(15) ?
    C21 C16 N1 . . 120.49(15) ?
    C17 C16 N1 . . 118.17(15) ?
    C18 C17 C16 . . 118.38(16) ?
    C18 C17 C22 . . 120.61(17) ?
    C16 C17 C22 . . 121.01(15) ?
    C19 C18 C17 . . 120.81(17) ?
    C19 C18 H18 . . 119.6 ?
    C17 C18 H18 . . 119.6 ?
    C20 C19 C18 . . 119.98(16) ?
    C20 C19 H19 . . 120.0 ?
    C18 C19 H19 . . 120.0 ?
    C19 C20 C21 . . 121.15(18) ?
    C19 C20 H20 . . 119.4 ?
    C21 C20 H20 . . 119.4 ?
    C20 C21 C16 . . 118.32(17) ?
    C20 C21 C23 . . 120.18(17) ?
    C16 C21 C23 . . 121.50(16) ?
    C17 C22 H22A . . 109.5 ?
    C17 C22 H22B . . 109.5 ?
    H22A C22 H22B . . 109.5 ?
    C17 C22 H22C . . 109.5 ?
    H22A C22 H22C . . 109.5 ?
    H22B C22 H22C . . 109.5 ?
    C21 C23 H23A . . 109.5 ?
    C21 C23 H23B . . 109.5 ?
    H23A C23 H23B . . 109.5 ?
    C21 C23 H23C . . 109.5 ?
    H23A C23 H23C . . 109.5 ?
    H23B C23 H23C . . 109.5 ?
loop_
    _geom_torsion_atom_site_label_1
    _geom_torsion_atom_site_label_2
    _geom_torsion_atom_site_label_3
    _geom_torsion_atom_site_label_4
    _geom_torsion_site_symmetry_1
    _geom_torsion_site_symmetry_2
    _geom_torsion_site_symmetry_3
    _geom_torsion_site_symmetry_4
    _geom_torsion
    _geom_torsion_publ_flag
    C16 N1 C3 C4 . . . . 165.14(16) ?
    Zn1 N1 C3 C4 . . . . -10.5(2) ?
    C16 N1 C3 C6 . . . . -14.8(2) ?
    Zn1 N1 C3 C6 . . . . 169.60(12) ?
    N1 C3 C4 C5 . . . . -10.3(3) ?
    C6 C3 C4 C5 . . . . 169.62(18) ?
    C8 N2 C5 C4 . . . . -169.09(16) ?
    Zn1 N2 C5 C4 . . . . 6.4(2) ?
    C8 N2 C5 C7 . . . . 9.1(2) ?
    Zn1 N2 C5 C7 . . . . -175.34(12) ?
    C3 C4 C5 N2 . . . . 12.6(3) ?
    C3 C4 C5 C7 . . . . -165.64(18) ?
    C5 N2 C8 C13 . . . . -91.7(2) ?
    Zn1 N2 C8 C13 . . . . 92.82(17) ?
    C5 N2 C8 C9 . . . . 89.03(19) ?
    Zn1 N2 C8 C9 . . . . -86.44(18) ?
    C13 C8 C9 C10 . . . . 4.2(3) ?
    N2 C8 C9 C10 . . . . -176.53(15) ?
    C13 C8 C9 C14 . . . . -175.09(16) ?
    N2 C8 C9 C14 . . . . 4.2(2) ?
    C8 C9 C10 C11 . . . . -0.9(3) ?
    C14 C9 C10 C11 . . . . 178.37(17) ?
    C9 C10 C11 C12 . . . . -2.0(3) ?
    C10 C11 C12 C13 . . . . 1.7(3) ?
    C11 C12 C13 C8 . . . . 1.5(3) ?
    C11 C12 C13 C15 . . . . -178.18(19) ?
    C9 C8 C13 C12 . . . . -4.5(3) ?
    N2 C8 C13 C12 . . . . 176.31(16) ?
    C9 C8 C13 C15 . . . . 175.20(17) ?
    N2 C8 C13 C15 . . . . -4.0(3) ?
    C3 N1 C16 C21 . . . . 100.95(19) ?
    Zn1 N1 C16 C21 . . . . -83.61(18) ?
    C3 N1 C16 C17 . . . . -79.0(2) ?
    Zn1 N1 C16 C17 . . . . 96.43(16) ?
    C21 C16 C17 C18 . . . . -1.7(2) ?
    N1 C16 C17 C18 . . . . 178.23(15) ?
    C21 C16 C17 C22 . . . . 178.88(17) ?
    N1 C16 C17 C22 . . . . -1.2(2) ?
    C16 C17 C18 C19 . . . . 0.0(3) ?
    C22 C17 C18 C19 . . . . 179.42(17) ?
    C17 C18 C19 C20 . . . . 1.1(3) ?
    C18 C19 C20 C21 . . . . -0.5(3) ?
    C19 C20 C21 C16 . . . . -1.1(3) ?
    C19 C20 C21 C23 . . . . 179.00(16) ?
    C17 C16 C21 C20 . . . . 2.3(2) ?
    N1 C16 C21 C20 . . . . -177.69(15) ?
    C17 C16 C21 C23 . . . . -177.87(16) ?
    N1 C16 C21 C23 . . . . 2.2(2) ?
_shelx_hkl_file
;
  -1   0   0 0.08045 0.03439   3
  -1   0   0 0.02567 0.03321   2
  -1   0   0 0.04695 0.03640   5
  -1   0   0 0.04520 0.03701   4
  -2   0   0 31.8515  0.6370   2
  -2   0   0 32.1543  0.6568   1
  -2   0   0 34.5279  0.6653   4
  -2   0   0 33.6348  0.6138   3
  -2   0   0 32.6435  0.6662   5
  -3   0   0 -0.9088  0.0933   1
  -3   0   0 -0.7553  0.1579   5
  -3   0   0 -0.9562  0.1542   4
  -3   0   0 -1.0216  0.1264   3
  -3   0   0 -0.9563  0.1292   2
  -4   0   0 38.3412  0.8054   1
  -4   0   0 39.1456  0.9063   4
  -4   0   0 38.6392  0.8083   3
  -4   0   0 40.2953  0.9156   5
  -4   0   0 39.9926  0.8718   2
  -5   0   0 -0.5157  0.1904   4
  -5   0   0 -0.3450  0.1897   5
  -5   0   0 -0.2228  0.1255   1
  -5   0   0 -0.8016  0.1487   3
  -5   0   0 -0.7137  0.1689   2
  -6   0   0 806.747  12.360   3
  -6   0   0 806.812  12.769   5
  -6   0   0 803.313  14.018   1
   6   0   0 816.346  12.863   4
  -6   0   0 804.589  12.852   4
  -6   0   0 798.912  12.753   2
  -7   0   0 -0.2336  0.1566   1
   7   0   0 -0.3794  0.1750   3
  -7   0   0 -0.2233  0.2510   5
  -7   0   0 -0.4057  0.2063   3
  -7   0   0 -0.4704  0.2347   2
   7   0   0 -0.0441  0.2524   4
   8   0   0 182.645   3.150   3
  -8   0   0 183.113   3.449   5
  -8   0   0 183.356   3.386   1
   8   0   0 187.685   3.439   4
  -8   0   0 181.524   3.332   2
  -9   0   0 -0.1127  0.3071   2
   9   0   0 -0.1625  0.2279   3
  -9   0   0 0.05515 0.21254   1
   9   0   0 0.01433 0.32064   4
  -9   0   0 -0.0818  0.3446   5
 -10   0   0 358.510   6.237   5
 -10   0   0 352.546   6.293   1
  10   0   0 345.640   6.184   4
 -10   0   0 348.588   6.065   2
 -11   0   0 -0.2395  0.3507   2
 -11   0   0 -0.2274  0.4025   5
 -11   0   0 0.36229 0.24560   1
  11   0   0 0.92890 0.42775   4
  12   0   0 115.603   2.702   4
 -12   0   0 120.373   2.791   5
 -12   0   0 118.066   2.591   2
 -12   0   0 117.558   2.323   1
  13   0   0 0.39704 0.47578   4
 -13   0   0 -0.4825  0.4436   5
 -13   0   0 -0.2913  0.2329   1
  14   0   0 220.313   4.596   4
 -14   0   0 228.371   4.090   1
 -14   0   0 222.333   4.666   5
 -15   0   0 -0.1059  0.5490   5
  15   0   0 0.70190 0.56724   4
 -16   0   0 35.5921  1.6532   5
   0  -1   0 0.08536 0.09226   1
   0  -1   0 0.14804 0.07802   2
   0  -1   0 0.11759 0.06865   3
   0   1   0 0.14200 0.08326   4
  -1  -1   0 1989.43   32.11   3
  -1  -1   0 2006.40   32.20   2
  -1  -1   0 2130.45   35.92   1
  -1  -1   0 2056.63   32.06   5
   1  -1   0 2044.53   31.45   3
  -1   1   0 2076.73   32.33   5
   1   1   0 2037.35   32.44   4
  -1   1   0 2082.60   32.41   4
  -2  -1   0 1.85868 0.17925   5
  -2  -1   0 1.95308 0.17357   2
  -2  -1   0 1.81484 0.09716   3
   2  -1   0 2.11295 0.14551   2
   2  -1   0 2.41616 0.17215   3
  -2  -1   0 1.50551 0.16391   1
  -2   1   0 1.91475 0.14151   5
   2   1   0 1.96771 0.17911   4
  -2   1   0 1.52791 0.16717   3
  -3  -1   0 1678.04   28.70   1
  -3  -1   0 1637.64   25.56   2
  -3  -1   0 1628.80   25.41   5
  -3  -1   0 1676.38   25.22   3
  -3   1   0 1623.89   28.80   1
   3   1   0 1658.81   25.67   4
  -3   1   0 1670.26   25.75   2
  -3   1   0 1635.90   25.62   5
  -3   1   0 1598.43   25.66   4
  -3   1   0 1682.79   24.90   3
  -4  -1   0 29.2849  0.7847   5
  -4  -1   0 28.9973  0.7503   2
  -4  -1   0 30.6901  0.7303   1
  -4  -1   0 28.7973  0.5897   3
  -4   1   0 28.4936  0.6660   2
  -4   1   0 27.6607  0.6253   1
  -4   1   0 29.3814  0.7329   5
   4   1   0 27.9301  0.7373   4
  -4   1   0 28.1804  0.7293   3
  -4   1   0 28.2693  0.7544   4
  -5  -1   0 589.098   8.842   3
  -5  -1   0 578.279  10.128   1
  -5  -1   0 566.855   9.233   2
   5  -1   0 573.058   8.965   3
  -5  -1   0 577.201   9.251   5
  -5   1   0 577.258   9.295   4
  -5   1   0 574.775   8.980   3
  -5   1   0 584.188   9.152   2
  -5   1   0 583.873   9.186   5
   5   1   0 579.077   9.272   4
  -5   1   0 571.467  10.101   1
   6  -1   0 556.942   8.686   3
  -6  -1   0 552.944   8.988   5
  -6  -1   0 549.774   9.758   1
  -6  -1   0 555.794   8.534   3
  -6  -1   0 553.724   8.966   2
  -6   1   0 548.227   9.019   4
   6   1   0 556.486   8.994   4
  -6   1   0 558.658   9.711   1
  -6   1   0 552.167   8.918   5
  -6   1   0 563.942   8.869   2
  -7  -1   0 62.5169  1.4463   2
  -7  -1   0 61.4582  1.2157   3
   7  -1   0 63.5364  1.3523   3
  -7  -1   0 62.5379  1.3753   1
  -7  -1   0 61.4091  1.5087   5
  -7   1   0 62.5754  1.4841   4
  -7   1   0 61.7497  1.2462   1
  -7   1   0 62.6773  1.3539   2
  -7   1   0 62.9459  1.4652   5
   7   1   0 61.7535  1.4430   4
   8  -1   0 19.2133  0.7165   3
  -8  -1   0 18.1488  0.8443   5
  -8  -1   0 19.0030  0.7810   2
  -8  -1   0 19.8535  0.6641   1
  -8   1   0 19.9338  0.7191   2
   8   1   0 20.3810  0.5992   3
  -8   1   0 20.0164  0.8429   4
  -8   1   0 18.9395  0.5396   1
   8   1   0 20.9146  0.8712   4
  -8   1   0 19.6413  0.8172   5
  -9  -1   0 68.2677  1.7567   5
  -9  -1   0 65.7384  1.5078   1
   9  -1   0 67.8223  1.5278   3
  -9  -1   0 64.6233  1.6174   2
  -9   1   0 65.0119  1.6692   5
  -9   1   0 67.2153  1.5418   2
   9   1   0 69.5339  1.6914   4
  -9   1   0 64.2643  1.3568   1
  -9   1   0 69.0780  1.7044   4
 -10  -1   0 7.59870 0.60847   2
 -10  -1   0 8.13800 0.51282   1
 -10  -1   0 7.42688 0.67395   5
  10  -1   0 8.44436 0.54164   3
 -10   1   0 7.51044 0.63716   5
 -10   1   0 8.28452 0.67904   4
 -10   1   0 7.88240 0.55263   2
 -10   1   0 6.68658 0.37080   1
  10   1   0 8.18503 0.64814   4
  11  -1   0 262.990   4.835   4
 -11  -1   0 253.063   4.780   1
 -11  -1   0 253.793   4.729   2
 -11  -1   0 251.870   4.868   5
 -11   1   0 256.586   4.816   5
 -11   1   0 253.387   4.601   1
  11   1   0 256.348   4.804   4
 -12  -1   0 66.9164  1.5572   1
 -12  -1   0 65.2479  1.8125   2
  12  -1   0 65.8284  1.8610   4
 -12  -1   0 63.1565  1.9212   5
 -12   1   0 65.9782  1.3419   1
 -12   1   0 64.1001  1.8831   5
  12   1   0 64.2729  1.8543   4
  13  -1   0 234.792   4.676   4
 -13  -1   0 237.421   4.440   1
 -13  -1   0 235.027   4.568   2
 -13  -1   0 227.223   4.721   5
 -13   1   0 239.212   4.700   5
  13   1   0 227.226   4.635   4
  14  -1   0 2.35709 0.60343   4
 -14  -1   0 2.43585 0.37505   1
 -14  -1   0 1.72473 0.64349   5
  14   1   0 2.11762 0.60830   4
 -14   1   0 2.75406 0.64630   5
  15  -1   0 6.41344 0.80982   4
 -15  -1   0 5.97373 0.45452   1
 -15  -1   0 6.79229 0.87083   5
 -15   1   0 8.16114 0.88919   5
 -16  -1   0 2.74223 0.77396   5
  16  -1   0 4.20968 0.77727   4
 -16   1   0 3.83943 0.76709   5
   0  -2   0 30.5966  0.6868   3
   0  -2   0 30.1521  0.7299   2
   0  -2   0 29.7217  0.8068   1
   0   2   0 31.1090  0.6662   5
   0   2   0 31.4226  0.7552   4
   1  -2   0 382.466   5.972   3
  -1  -2   0 380.382   6.824   1
  -1  -2   0 380.745   5.913   3
   1  -2   0 385.280   6.117   2
  -1  -2   0 380.016   6.150   2
   1   2   0 386.265   6.055   5
  -1   2   0 381.921   6.163   4
  -1   2   0 380.649   6.036   5
   1   2   0 382.736   6.179   4
  -2  -2   0 518.750   8.177   2
   2  -2   0 513.674   7.951   3
  -2  -2   0 508.951   7.860   3
  -2  -2   0 500.520   9.050   1
   2  -2   0 516.854   8.097   2
   2   2   0 514.467   8.085   5
   2   2   0 512.329   8.207   4
  -2   2   0 525.120   8.034   5
  -2   2   0 506.044   8.189   4
  -3  -2   0 171.534   3.012   5
   3  -2   0 178.700   2.911   2
  -3  -2   0 171.458   3.325   1
  -3  -2   0 178.398   2.770   3
   3  -2   0 178.188   2.961   3
  -3  -2   0 176.685   3.047   2
  -3   2   0 177.232   3.235   1
   3   2   0 176.246   3.043   4
  -3   2   0 172.386   3.037   4
  -3   2   0 177.045   2.915   5
   4  -2   0 55.1963  1.0573   2
   4  -2   0 53.4064  1.1681   3
  -4  -2   0 54.4856  1.2079   2
  -4  -2   0 53.5764  0.9286   3
  -4  -2   0 53.1136  1.2114   5
  -4  -2   0 55.0400  1.2645   1
  -4   2   0 54.8811  1.2139   4
  -4   2   0 54.8934  1.1531   1
  -4   2   0 53.9630  1.1088   5
   4   2   0 53.4394  1.2002   4
  -5  -2   0 290.445   4.913   5
  -5  -2   0 295.051   4.495   3
   5  -2   0 289.719   4.716   2
   5  -2   0 289.665   4.764   3
  -5  -2   0 283.484   5.315   1
  -5  -2   0 290.220   4.909   2
   5   2   0 287.558   4.884   4
  -5   2   0 292.937   4.787   5
  -5   2   0 291.837   4.927   4
  -5   2   0 287.769   5.182   1
   6  -2   0 20.7778  0.7317   3
  -6  -2   0 19.9956  0.5048   3
  -6  -2   0 22.4756  0.7908   2
   6  -2   0 20.9251  0.6091   2
  -6  -2   0 21.9782  0.7994   5
  -6  -2   0 20.3988  0.7339   1
  -6   2   0 21.2370  0.6069   1
   6   2   0 22.6577  0.7872   4
  -6   2   0 21.3138  0.7155   5
  -6   2   0 23.4831  0.8048   4
  -7  -2   0 447.964   6.853   3
  -7  -2   0 452.227   7.456   5
  -7  -2   0 455.284   8.026   1
  -7  -2   0 441.149   7.408   2
   7  -2   0 445.955   7.189   3
  -7   2   0 442.959   7.307   5
   7   2   0 448.428   7.414   4
  -7   2   0 441.407   7.832   1
  -7   2   0 434.150   7.192   2
  -7   2   0 435.194   7.435   4
  -8  -2   0 134.714   2.777   5
   8  -2   0 136.268   2.597   3
  -8  -2   0 136.215   2.765   1
  -8  -2   0 131.629   2.701   2
  -8   2   0 135.268   2.502   2
  -8   2   0 136.352   2.545   1
   8   2   0 134.033   2.695   4
  -8   2   0 131.724   2.638   5
  -8   2   0 132.620   2.726   4
   9  -2   0 4.27710 0.45513   3
  -9  -2   0 4.54436 0.51707   2
  -9  -2   0 4.04536 0.42988   1
  -9  -2   0 4.29965 0.55963   5
  -9   2   0 4.43153 0.48002   5
   9   2   0 4.47277 0.52235   4
  -9   2   0 4.08835 0.40727   2
  -9   2   0 4.32204 0.30578   1
  -9   2   0 4.02216 0.54001   4
  10  -2   0 10.5495  0.7013   3
 -10  -2   0 9.82346 0.75425   5
 -10  -2   0 9.98741 0.70072   2
 -10  -2   0 9.23275 0.61540   1
 -10   2   0 7.14289 0.66340   4
 -10   2   0 7.87629 0.41062   1
  10   2   0 9.37992 0.69818   4
 -10   2   0 7.69281 0.62065   5
  11  -2   0 0.90315 0.39482   3
 -11  -2   0 0.94895 0.44930   2
 -11  -2   0 0.96240 0.36856   1
 -11  -2   0 0.48169 0.45820   5
 -11   2   0 0.76627 0.40602   5
 -11   2   0 0.80992 0.48586   4
  11   2   0 0.72866 0.45638   4
 -11   2   0 0.88934 0.21934   1
 -12  -2   0 125.760   2.841   2
 -12  -2   0 121.773   2.641   1
 -12  -2   0 119.792   2.908   5
  12   2   0 120.933   2.811   4
 -12   2   0 121.026   2.292   1
 -12   2   0 124.172   2.815   5
 -12   2   0 119.910   2.829   4
 -13  -2   0 0.58518 0.52782   2
  13  -2   0 0.37667 0.46528   4
 -13  -2   0 0.07930 0.36952   1
 -13  -2   0 0.40546 0.54514   5
 -13   2   0 0.56332 0.47695   5
 -13   2   0 1.46740 0.59332   4
  13   2   0 0.38366 0.50805   4
  14  -2   0 11.5709  0.9269   4
 -14  -2   0 12.9553  0.7522   1
 -14  -2   0 11.3850  0.9908   5
 -14  -2   0 12.8501  0.9513   2
 -14   2   0 10.7462  0.9089   5
  14   2   0 14.3371  1.0202   4
 -15  -2   0 40.5563  1.7496   5
  15  -2   0 37.6762  1.6265   4
 -15  -2   0 40.5167  1.2436   1
 -15   2   0 38.5806  1.6238   5
 -16  -2   0 0.18218 0.37871   1
  16  -2   0 0.20855 0.57338   4
   0  -3   0 0.27180 0.17304   3
   0  -3   0 0.28673 0.22204   1
   0   3   0 0.32702 0.16879   5
   0   3   0 0.32596 0.22335   4
   1  -3   0 543.512   8.380   3
  -1  -3   0 521.586   8.629   2
  -1  -3   0 525.123   9.585   1
  -1  -3   0 538.018   8.308   3
   1  -3   0 541.674   9.551   1
   1  -3   0 552.482   8.604   2
   1   3   0 534.066   8.664   4
  -1   3   0 532.916   8.657   4
  -1   3   0 542.320   8.455   5
   1   3   0 545.543   8.487   5
   2  -3   0 290.795   4.688   3
  -2  -3   0 289.407   4.835   2
  -2  -3   0 287.507   4.544   3
  -2  -3   0 279.251   5.337   1
   2  -3   0 286.204   4.741   2
   2   3   0 293.597   4.733   5
  -2   3   0 288.696   4.649   5
   2   3   0 287.307   4.852   4
  -2   3   0 291.040   4.840   4
   3  -3   0 36.0816  0.9215   3
   3  -3   0 34.3344  0.8336   2
  -3  -3   0 35.5558  0.7432   3
  -3  -3   0 36.5901  0.9732   2
  -3  -3   0 35.5357  1.0258   1
  -3   3   0 35.8810  0.9504   1
  -3   3   0 35.8559  0.9500   4
   3   3   0 37.2858  0.9282   5
   3   3   0 37.9194  1.0057   4
  -3   3   0 36.7397  0.8206   5
  -4  -3   0 159.564   3.192   1
  -4  -3   0 158.575   2.542   3
   4  -3   0 159.220   2.745   2
  -4  -3   0 158.929   2.896   5
   4  -3   0 154.889   2.838   3
  -4  -3   0 159.146   2.936   2
  -4   3   0 156.441   2.735   5
  -4   3   0 161.733   3.068   1
   4   3   0 164.392   2.953   4
   4   3   0 162.623   2.899   5
  -4   3   0 155.911   2.920   4
  -5  -3   0 78.4235  1.7307   5
  -5  -3   0 79.0600  1.7517   2
   5  -3   0 79.7211  1.5371   2
  -5  -3   0 80.4437  1.3307   3
   5  -3   0 80.9029  1.6920   3
  -5  -3   0 79.3874  1.8495   1
  -5   3   0 79.5581  1.7469   4
  -5   3   0 78.1995  1.5704   5
   5   3   0 80.3224  1.7470   4
  -5   3   0 79.6072  1.7018   1
  -5   3   0 79.3149  1.7014   1
   6  -3   0 386.087   6.359   2
  -6  -3   0 387.960   6.639   2
  -6  -3   0 395.125   7.240   1
   6  -3   0 385.041   6.440   3
  -6  -3   0 398.082   6.626   5
  -6  -3   0 400.799   6.045   3
  -6   3   0 394.419   6.431   5
   6   3   0 401.723   6.646   4
  -6   3   0 382.953   6.634   4
  -6   3   0 391.765   7.039   1
  -6   3   0 393.398   7.042   1
  -7  -3   0 21.8903  0.9210   5
   7  -3   0 21.9257  0.6789   2
   7  -3   0 20.7583  0.8367   3
  -7  -3   0 20.9135  0.8635   1
  -7  -3   0 21.3764  0.9054   2
  -7   3   0 20.0416  0.8903   4
   7   3   0 20.9842  0.9028   4
  -7   3   0 20.8169  0.6998   1
  -7   3   0 20.1453  0.7692   5
  -7   3   0 20.4299  0.7027   1
   8  -3   0 436.317   7.243   3
  -8  -3   0 447.860   8.064   1
   8  -3   0 443.730   7.142   2
  -8  -3   0 435.015   7.472   5
  -8  -3   0 432.481   7.452   2
   8   3   0 429.680   7.434   4
  -8   3   0 438.967   7.801   1
  -8   3   0 437.189   7.493   4
  -8   3   0 433.381   7.269   5
  -8   3   0 434.970   7.796   1
  -9  -3   0 1.40424 0.45509   2
  -9  -3   0 1.08393 0.37434   1
   9  -3   0 1.84676 0.42344   3
  -9  -3   0 0.99382 0.43502   5
   9   3   0 1.21902 0.45577   4
  -9   3   0 1.00491 0.27819   1
  -9   3   0 0.73116 0.44186   4
  -9   3   0 1.57870 0.36980   5
 -10  -3   0 4.67368 0.60848   5
  10  -3   0 5.29772 0.56246   3
 -10  -3   0 5.39137 0.52287   1
 -10  -3   0 4.50721 0.57602   2
 -10   3   0 6.07042 0.55639   5
 -10   3   0 5.14227 0.36810   1
 -10   3   0 5.29716 0.63417   4
  10   3   0 5.08139 0.61966   4
 -11  -3   0 5.93909 0.66251   2
 -11  -3   0 5.45303 0.55956   1
 -11  -3   0 6.54701 0.72481   5
  11  -3   0 6.10637 0.61069   3
  11   3   0 6.53443 0.69781   4
 -11   3   0 5.93676 0.42779   1
 -11   3   0 6.43117 0.60393   5
 -11   3   0 6.38056 0.70100   4
 -12  -3   0 10.4675  0.7660   1
  12  -3   0 9.92928 0.76419   3
 -12  -3   0 11.6986  0.8713   2
 -12  -3   0 10.3291  0.9009   5
  12   3   0 12.6988  0.8970   4
 -12   3   0 10.7619  0.7860   5
 -12   3   0 11.6508  0.8836   4
 -12   3   0 9.81792 0.48044   1
 -13  -3   0 1.30888 0.57573   2
 -13  -3   0 1.39953 0.61933   5
 -13  -3   0 0.94681 0.44348   1
 -13   3   0 1.61952 0.62086   4
 -13   3   0 0.66565 0.48266   5
  13   3   0 0.34242 0.52374   4
 -14  -3   0 7.96699 0.67881   1
 -14  -3   0 7.43447 0.89717   5
 -14  -3   0 8.05883 0.87066   2
 -14   3   0 7.88949 0.89366   4
 -15  -3   0 1.35179 0.50232   1
 -15  -3   0 1.05374 0.64411   5
  15  -3   0 1.22404 0.58485   4
  16  -3   0 100.626   2.844   4
   0  -4   0 1202.50   18.18   3
   0  -4   0 1179.13   18.71   2
   0  -4   0 1189.47   20.81   1
   0   4   0 1180.98   18.81   4
   0   4   0 1202.36   18.47   5
   1  -4   0 428.749   6.836   3
  -1  -4   0 431.867   6.762   3
   1  -4   0 431.738   7.009   2
   1  -4   0 435.350   7.805   1
  -1  -4   0 426.662   7.841   1
  -1  -4   0 413.155   7.040   2
   1   4   0 430.861   6.878   5
   1   4   0 421.453   7.066   4
  -1   4   0 430.643   7.074   4
  -1   4   0 428.672   6.838   5
  -2  -4   0 748.106  13.071   1
  -2  -4   0 737.758  11.269   3
  -2  -4   0 727.990  11.739   2
   2  -4   0 730.348  11.413   3
   2  -4   0 732.613  11.652   2
   2   4   0 726.457  11.781   4
   2   4   0 737.005  11.558   5
  -2   4   0 713.983  11.469   5
  -2   4   0 734.242  11.779   4
  -3  -4   0 791.758  12.155   3
  -3  -4   0 806.660  14.146   1
   3  -4   0 788.000  12.376   3
   3  -4   0 777.935  12.579   2
  -3  -4   0 788.546  12.734   2
   3   4   0 794.021  12.786   4
  -3   4   0 789.225  12.429   5
   3   4   0 816.439  12.574   5
  -4  -4   0 48.9575  1.4257   1
  -4  -4   0 51.4024  1.0240   3
   4  -4   0 50.5358  1.1633   2
   4  -4   0 53.2000  1.2905   3
  -4  -4   0 46.8992  1.2899   2
   4   4   0 51.6270  1.2696   5
  -4   4   0 51.0323  1.3224   1
   4   4   0 51.0070  1.3451   4
  -4   4   0 51.5815  1.1244   5
  -5  -4   0 538.777   9.973   1
   5  -4   0 541.883   8.796   2
  -5  -4   0 557.909   8.389   3
   5  -4   0 535.395   8.797   3
  -5  -4   0 560.525   9.071   2
   5   4   0 546.880   9.072   4
  -5   4   0 547.676   8.735   5
  -5   4   0 543.926   9.070   4
  -5   4   0 561.081   9.825   1
  -5   4   0 538.472   9.801   1
   5   4   0 546.270   8.943   5
   6  -4   0 5.61498 0.50282   3
   6  -4   0 4.78384 0.36395   2
  -6  -4   0 4.35191 0.51126   1
  -6  -4   0 4.47153 0.50268   2
   6   4   0 5.22863 0.56939   4
  -6   4   0 5.64516 0.39547   5
   6   4   0 4.98022 0.50478   5
  -6   4   0 4.25461 0.50338   4
  -6   4   0 5.14010 0.44951   1
  -7  -4   0 93.5977  2.1953   2
  -7  -4   0 100.757   2.340   1
   7  -4   0 95.1403  2.1354   3
  -7   4   0 95.3454  2.1134   1
  -7   4   0 96.0560  1.9805   5
   7   4   0 97.5320  2.2047   5
   7   4   0 97.1642  2.2235   4
  -7   4   0 95.9682  2.2001   4
  -8  -4   0 4.30853 0.55925   5
   8  -4   0 3.74308 0.52201   3
  -8  -4   0 4.21858 0.57310   2
  -8  -4   0 4.19644 0.55074   1
  -8   4   0 4.06810 0.58430   4
  -8   4   0 3.53495 0.42465   1
   8   4   0 4.27407 0.60099   4
   8   4   0 4.06248 0.55155   5
  -8   4   0 3.75119 0.42556   5
   9  -4   0 156.777   3.191   3
  -9  -4   0 161.708   3.465   1
  -9  -4   0 154.255   3.304   5
  -9  -4   0 154.967   3.298   2
  -9   4   0 158.039   3.084   5
  -9   4   0 158.322   3.155   1
  -9   4   0 157.080   3.322   4
   9   4   0 159.121   3.293   4
 -10  -4   0 48.3427  1.6000   5
  10  -4   0 48.6749  1.5355   3
 -10  -4   0 47.0404  1.5512   1
 -10  -4   0 47.5042  1.5547   2
 -10   4   0 47.3902  1.2683   1
 -10   4   0 49.3917  1.6204   4
  10   4   0 48.8888  1.5770   4
 -10   4   0 51.0854  1.4354   5
  11  -4   0 18.9864  1.0243   3
 -11  -4   0 20.9659  1.0203   1
 -11  -4   0 19.2360  1.0780   2
 -11  -4   0 19.7851  1.1078   5
  11   4   0 18.1239  1.0689   5
 -11   4   0 19.9132  1.1206   4
 -11   4   0 18.8211  0.7410   1
  11   4   0 19.1832  1.1008   4
  12  -4   0 30.7043  1.3004   3
 -12  -4   0 28.2380  1.3606   5
 -12  -4   0 30.3021  1.2579   1
 -12  -4   0 30.3149  1.3529   2
  12   4   0 29.6747  1.3615   4
  12   4   0 29.4103  1.3613   5
 -12   4   0 30.1128  1.3984   4
 -12   4   0 30.4481  0.9250   1
  13  -4   0 15.1850  0.9920   3
 -13  -4   0 13.9857  0.9354   1
 -13  -4   0 16.0117  1.0923   2
 -13   4   0 14.8515  0.6351   1
  13   4   0 14.1200  1.0334   5
 -13   4   0 15.7958  1.0810   4
 -14  -4   0 14.3170  1.0791   2
 -14  -4   0 15.5766  0.9981   1
 -14   4   0 16.4267  1.1441   4
  14   4   0 17.7094  1.1651   5
 -15  -4   0 33.2531  1.6026   2
 -15   4   0 33.3035  1.6088   4
   0  -5   0 1.45033 0.35129   2
   0  -5   0 0.49990 0.26518   3
   0  -5   0 0.97699 0.35363   1
   0   5   0 0.71876 0.33479   4
   0   5   0 0.90531 0.25329   5
  -1  -5   0 649.535  12.225   1
   1  -5   0 687.911  10.967   2
  -1  -5   0 687.181  11.023   2
  -1  -5   0 682.020  10.608   3
   1  -5   0 684.196  12.225   1
   1  -5   0 684.403  10.691   3
   1   5   0 690.078  10.781   5
  -1   5   0 678.615  11.060   4
  -1   5   0 667.567  10.727   5
   1   5   0 674.964  11.053   4
   2  -5   0 13.4153  0.6416   2
   2  -5   0 13.5406  0.7099   3
  -2  -5   0 13.0220  0.8055   1
  -2  -5   0 14.0033  0.6236   3
  -2  -5   0 14.2640  0.7275   2
   2   5   0 13.1425  0.7506   4
   2   5   0 12.5768  0.6225   5
  -2   5   0 14.3825  0.5990   5
  -2   5   0 13.4077  0.7379   4
  -3  -5   0 224.577   4.096   2
  -3  -5   0 227.850   4.554   1
  -3  -5   0 227.215   3.747   3
   3  -5   0 219.049   3.966   3
   3  -5   0 223.270   3.941   2
  -3   5   0 224.812   4.090   4
  -3   5   0 218.958   3.797   5
   3   5   0 220.377   4.082   4
   3   5   0 222.473   3.944   5
  -4  -5   0 333.932   5.441   3
   4  -5   0 338.801   5.777   3
   4  -5   0 343.475   5.746   2
  -4  -5   0 335.738   6.582   1
  -4  -5   0 346.584   5.962   2
  -4   5   0 343.845   5.607   5
   4   5   0 342.967   5.972   4
   4   5   0 339.107   5.802   5
  -4   5   0 343.077   5.957   4
  -5  -5   0 17.9215  0.9621   1
   5  -5   0 18.4839  0.7530   2
   5  -5   0 18.2925  0.8713   3
  -5  -5   0 19.4954  0.9346   2
  -5   5   0 18.9569  0.9053   4
   5   5   0 19.8977  0.8595   5
  -5   5   0 18.1822  0.8566   1
   5   5   0 18.3670  0.9547   4
  -5   5   0 19.0909  0.6841   5
   6  -5   0 50.7611  1.4730   3
  -6  -5   0 53.5971  1.5558   2
  -6  -5   0 48.7281  1.6033   1
   6   5   0 53.1746  1.5632   4
  -6   5   0 52.3629  1.2467   5
  -6   5   0 53.1242  1.5889   4
  -6   5   0 51.0559  1.4466   1
   6   5   0 49.6342  1.4481   5
  -7  -5   0 46.1486  1.5583   1
   7  -5   0 48.1101  1.4682   3
  -7  -5   0 47.1737  1.4891   2
  -7   5   0 47.4620  1.3728   1
   7   5   0 48.6593  1.5327   4
   7   5   0 46.6397  1.4521   5
  -7   5   0 44.9140  1.4708   4
   8  -5   0 74.6681  1.9485   3
  -8  -5   0 74.3836  2.0061   2
  -8  -5   0 73.5264  2.0805   1
  -8   5   0 72.4134  1.8318   1
  -8   5   0 72.6140  1.9870   4
   8   5   0 74.8741  2.0079   4
   8   5   0 73.8383  1.9526   5
  -9  -5   0 143.550   3.332   1
   9  -5   0 138.240   3.042   3
  -9  -5   0 138.124   3.134   2
  -9   5   0 142.825   3.162   4
   9   5   0 138.731   3.096   5
  -9   5   0 142.625   3.019   1
   9   5   0 145.606   3.159   4
  10  -5   0 66.8055  1.9304   3
 -10  -5   0 65.8781  2.0106   1
 -10  -5   0 68.7937  2.0174   2
 -10   5   0 68.2806  1.7258   1
  10   5   0 67.2734  1.9736   5
 -10   5   0 68.3163  2.0121   4
  10   5   0 67.7622  2.0287   4
  11  -5   0 62.4984  1.8991   3
 -11  -5   0 62.1704  1.9418   1
 -11  -5   0 64.2564  1.9970   2
 -11   5   0 63.1062  1.6246   1
  11   5   0 60.0750  1.9540   4
 -11   5   0 61.9794  1.9810   4
  11   5   0 61.6883  1.9426   5
 -12  -5   0 8.62971 0.83140   1
  12  -5   0 10.0071  0.8795   3
 -12  -5   0 9.18801 0.89488   2
  12   5   0 8.97357 0.88559   5
 -12   5   0 9.31648 0.65587   1
 -12   5   0 9.47851 0.92666   4
 -13  -5   0 44.7652  1.8120   2
 -13  -5   0 48.4414  1.7481   1
  13  -5   0 48.5586  1.7749   3
 -13   5   0 46.3915  1.8194   4
  13   5   0 45.9698  1.7922   5
 -13   5   0 46.9335  1.2921   1
 -14  -5   0 31.2330  1.4195   1
  14  -5   0 27.4023  1.4302   3
 -14  -5   0 26.8386  1.4699   2
  14   5   0 28.6265  1.4821   5
 -14   5   0 28.9804  1.4897   4
 -14   5   0 27.5485  0.8982   1
   0  -6   0 51.5039  1.3586   3
   0  -6   0 54.2284  1.4458   2
   0   6   0 53.0536  1.2794   5
   0   6   0 51.7759  1.4580   4
  -1  -6   0 10.0910  0.7598   1
   1  -6   0 11.3768  0.7191   3
   1  -6   0 10.5793  0.6839   2
  -1  -6   0 12.5583  0.6787   3
  -1  -6   0 10.8039  0.7236   2
   1   6   0 10.1752  0.6907   4
   1   6   0 11.0980  0.6332   5
  -1   6   0 11.3571  0.5971   5
  -1   6   0 10.4018  0.6895   4
  -2  -6   0 436.508   7.474   2
  -2  -6   0 443.525   7.104   3
   2  -6   0 437.477   7.361   2
  -2  -6   0 449.099   8.359   1
   2  -6   0 438.001   7.264   3
   2   6   0 437.472   7.491   4
   2   6   0 443.690   7.249   5
  -2   6   0 429.862   7.491   4
  -2   6   0 426.453   7.136   5
  -3  -6   0 0.63017 0.47257   1
   3  -6   0 0.47613 0.38964   3
   3  -6   0 0.80556 0.36635   2
  -3  -6   0 1.29479 0.42210   2
  -3  -6   0 0.55684 0.32992   3
   3   6   0 -0.2686  0.3213   5
  -3   6   0 0.28619 0.42818   4
   3   6   0 1.11259 0.45657   4
  -3   6   0 0.31641 0.25461   5
   4  -6   0 126.574   2.569   2
  -4  -6   0 128.124   2.779   2
  -4  -6   0 130.245   3.090   1
   4  -6   0 130.272   2.722   3
  -4   6   0 126.711   2.753   4
   4   6   0 132.125   2.641   5
   4   6   0 125.050   2.747   4
   5  -6   0 109.598   2.490   3
  -5  -6   0 115.808   2.835   1
  -5  -6   0 109.850   2.538   2
   5   6   0 115.711   2.462   5
  -5   6   0 111.046   2.546   4
  -5   6   0 114.772   2.682   1
   5   6   0 109.450   2.537   4
  -6  -6   0 9.32174 0.81172   1
   6  -6   0 10.1744  0.7590   3
  -6  -6   0 10.0082  0.7868   2
   6   6   0 10.6442  0.8224   4
  -6   6   0 9.28802 0.75805   4
   6   6   0 9.45037 0.71119   5
  -6   6   0 10.9041  0.7900   1
   7  -6   0 21.3505  1.0785   3
  -7  -6   0 23.2338  1.1294   2
  -7  -6   0 20.2180  1.1122   1
   7   6   0 21.7826  1.0430   5
   7   6   0 23.3061  1.1610   4
  -7   6   0 21.5057  1.0933   4
  -7   6   0 23.6832  1.0212   1
   8  -6   0 32.8637  1.2985   3
  -8  -6   0 28.7599  1.2819   2
  -8  -6   0 30.8005  1.3432   1
  -8   6   0 30.4575  1.1531   1
  -8   6   0 29.1246  1.2866   4
   8   6   0 30.2658  1.2410   5
   8   6   0 31.7809  1.3641   4
  -9  -6   0 59.6301  1.8798   2
   9  -6   0 58.4723  1.8470   3
  -9  -6   0 60.5039  1.9611   1
  -9   6   0 65.6159  1.7723   1
   9   6   0 60.7553  1.9193   4
   9   6   0 55.1340  1.7938   5
  -9   6   0 62.9446  1.9179   4
 -10  -6   0 61.7372  2.0310   1
  10  -6   0 61.2205  1.9468   3
 -10  -6   0 63.9258  2.0300   2
  10   6   0 62.1609  1.9517   5
  10   6   0 66.4665  2.0573   4
 -10   6   0 63.5342  2.0094   4
 -10   6   0 62.6782  1.7680   1
 -11  -6   0 11.5603  0.9961   2
 -11  -6   0 13.0318  0.9939   1
  11  -6   0 13.4973  1.0081   3
 -11   6   0 13.2903  0.8305   1
  11   6   0 11.1866  0.9677   5
 -11   6   0 10.8604  1.0025   4
  12  -6   0 37.0725  1.5964   3
 -12  -6   0 35.8314  1.5619   1
 -12  -6   0 31.5247  1.5347   2
  12   6   0 32.2349  1.5125   5
 -12   6   0 33.3214  1.2055   1
 -12   6   0 36.6503  1.6406   4
 -13  -6   0 0.24189 0.60855   1
 -13  -6   0 0.40803 0.61305   2
  13  -6   0 0.80119 0.65676   3
  13   6   0 1.15036 0.63480   5
 -13   6   0 0.18991 0.64476   4
 -13   6   0 0.46029 0.43497   1
  14  -6   0 69.4635  2.2982   3
   0  -7   0 0.60792 0.40843   3
   0  -7   0 0.41378 0.45516   2
   0   7   0 0.70976 0.33133   5
   0   7   0 -0.2430  0.4212   4
  -1  -7   0 6.02962 0.62694   2
  -1  -7   0 5.74339 0.55984   3
   1  -7   0 6.42680 0.59341   2
   1  -7   0 6.14492 0.60741   3
  -1   7   0 7.34225 0.68732   4
   1   7   0 5.41893 0.63280   4
   1   7   0 7.14898 0.54441   5
  -2  -7   0 70.0021  1.8544   2
   2  -7   0 67.7398  1.7797   3
  -2  -7   0 66.3089  1.6514   3
   2  -7   0 67.3667  1.7342   2
  -2   7   0 65.6810  1.8236   4
   2   7   0 69.0522  1.6669   5
   2   7   0 68.8312  1.8489   4
   3  -7   0 153.018   3.163   3
  -3  -7   0 157.314   3.268   2
  -3  -7   0 156.252   3.658   1
   3  -7   0 151.332   3.079   2
  -3   7   0 154.422   3.270   4
   3   7   0 158.878   3.067   5
   3   7   0 152.325   3.240   4
   4  -7   0 125.912   2.765   3
  -4  -7   0 123.562   3.154   1
  -4  -7   0 128.968   2.868   2
  -4   7   0 128.946   3.063   1
  -4   7   0 125.941   2.836   4
   4   7   0 122.943   2.793   4
   4   7   0 124.155   2.659   5
   5  -7   0 11.9733  0.8215   3
  -5  -7   0 11.8647  0.8515   2
  -5  -7   0 11.4495  0.9308   1
   5   7   0 11.8971  0.8184   5
  -5   7   0 11.7518  0.8387   4
  -5   7   0 11.0399  0.8543   1
   5   7   0 11.3328  0.8484   4
   6  -7   0 1.25860 0.50194   3
  -6  -7   0 0.74068 0.57148   1
  -6  -7   0 1.02070 0.53012   2
  -6   7   0 1.60886 0.54537   1
  -6   7   0 1.00307 0.50673   4
   6   7   0 0.69868 0.54063   4
   6   7   0 1.14329 0.48572   5
  -7  -7   0 42.5805  1.5805   2
  -7  -7   0 43.2059  1.7070   1
   7  -7   0 45.0928  1.5719   3
   7   7   0 43.0299  1.4975   5
  -7   7   0 44.7610  1.5748   4
  -7   7   0 43.3514  1.5291   1
   7   7   0 44.8453  1.6003   4
  -8  -7   0 8.67924 0.88943   1
  -8  -7   0 7.59808 0.82050   2
   8  -7   0 8.84662 0.82610   3
  -8   7   0 8.54880 0.76387   1
   8   7   0 9.59389 0.81869   5
   8   7   0 8.74009 0.86537   4
  -8   7   0 8.87678 0.86075   4
   9  -7   0 19.3929  1.1629   3
  -9  -7   0 15.7138  1.0758   2
  -9  -7   0 17.8503  1.1773   1
   9   7   0 15.0713  1.0761   4
  -9   7   0 16.6862  0.9775   1
   9   7   0 18.5439  1.0968   5
  -9   7   0 18.3019  1.1801   4
 -10  -7   0 4.96380 0.84517   1
  10  -7   0 6.27808 0.84668   3
 -10  -7   0 6.56804 0.87437   2
  10   7   0 5.32108 0.73238   5
 -10   7   0 6.25043 0.87121   4
 -10   7   0 5.25005 0.68375   1
 -11  -7   0 77.0012  2.4482   1
 -11  -7   0 71.9999  2.3521   2
  11  -7   0 76.1161  2.3477   3
  11   7   0 73.3775  2.2779   5
 -11   7   0 79.1371  2.4322   4
 -11   7   0 74.4500  2.0836   1
 -12  -7   0 1.32578 0.72067   1
 -12  -7   0 0.28014 0.62684   2
  12  -7   0 -0.1352  0.6343   3
 -12   7   0 0.01720 0.48056   1
 -12   7   0 0.02499 0.65106   4
  12   7   0 -0.1178  0.5621   5
   0  -8   0 9.35188 0.72170   3
   0  -8   0 10.0576  0.7773   2
   0   8   0 8.90021 0.78621   4
   1  -8   0 45.5685  1.4543   2
  -1  -8   0 45.9047  1.4548   3
   1  -8   0 45.2079  1.4659   3
  -1  -8   0 45.4408  1.4916   2
   1   8   0 47.0329  1.5565   4
  -1   8   0 44.9821  1.5273   4
   2  -8   0 9.78843 0.74409   2
  -2  -8   0 8.96172 0.77287   2
   2  -8   0 8.96625 0.75051   3
  -2   8   0 9.99987 0.81691   4
   2   8   0 9.25726 0.79653   4
  -3  -8   0 36.4135  1.4056   2
   3  -8   0 34.0952  1.3561   3
  -3   8   0 35.8026  1.4000   4
  -3   8   0 38.7803  1.5605   1
   3   8   0 37.0373  1.4108   4
  -4  -8   0 0.90787 0.51898   2
   4  -8   0 1.66735 0.55426   3
   4   8   0 1.43805 0.59959   4
  -4   8   0 0.05367 0.51742   4
  -4   8   0 1.38275 0.60501   1
   4   8   0 1.10611 0.47395   5
   5  -8   0 31.2491  1.3291   3
  -5  -8   0 32.4401  1.3857   2
  -5   8   0 30.0680  1.3402   4
   5   8   0 33.0035  1.3742   4
   5   8   0 29.2769  1.2068   5
  -5   8   0 30.0384  1.3723   1
   6  -8   0 11.9236  0.9304   3
  -6  -8   0 12.0175  0.9261   2
  -6  -8   0 12.9779  1.0943   1
   6   8   0 13.6337  0.9337   5
  -6   8   0 12.2754  0.9507   1
   6   8   0 14.2158  0.9785   4
  -6   8   0 11.6104  0.9324   4
   7  -8   0 19.4975  1.1610   3
  -7  -8   0 19.0124  1.1936   2
  -7  -8   0 18.1579  1.2808   1
   7   8   0 19.7657  1.1791   4
   7   8   0 19.2094  1.0912   5
  -7   8   0 18.6928  1.1695   4
  -7   8   0 19.0449  1.0979   1
  -8  -8   0 12.3631  1.1058   1
   8  -8   0 12.7728  1.0076   3
  -8  -8   0 12.4309  1.0178   2
  -8   8   0 12.4390  1.0210   4
   8   8   0 11.6634  0.9308   5
  -8   8   0 10.5999  0.9181   1
  -9  -8   0 20.0995  1.3505   1
  -9  -8   0 17.7739  1.2270   2
   9  -8   0 19.1696  1.2851   3
  -9   8   0 20.1858  1.2034   1
  -9   8   0 19.4995  1.2731   4
   9   8   0 19.3701  1.1752   5
 -10  -8   0 4.29420 0.83734   2
  10  -8   0 5.28666 0.86441   3
 -10  -8   0 5.50722 0.95774   1
 -10   8   0 5.56573 0.73948   1
  10   8   0 6.56439 0.85541   5
 -10   8   0 5.34166 0.88029   4
 -11  -8   0 0.65457 0.68592   2
 -11  -8   0 0.25667 0.74540   1
  11  -8   0 -0.2910  0.6432   3
 -11   8   0 0.65368 0.59145   1
 -11   8   0 0.01037 0.65166   4
  11   8   0 0.49729 0.61364   5
   0  -9   0 0.76443 0.56053   2
   0  -9   0 0.18380 0.51087   3
   0   9   0 0.52438 0.56036   4
   1  -9   0 4.77318 0.68395   2
   1  -9   0 3.74523 0.64882   3
  -1  -9   0 2.46648 0.64063   2
  -1   9   0 3.38750 0.67731   4
   1   9   0 2.89499 0.66411   4
  -2  -9   0 2.63748 0.65637   2
   2  -9   0 2.16748 0.61896   3
  -2   9   0 1.80121 0.62677   4
  -2   9   0 2.36505 0.74025   1
   2   9   0 2.14593 0.64101   4
  -3  -9   0 16.1135  1.0721   2
   3  -9   0 15.6932  1.0294   3
  -3   9   0 15.2154  1.1380   1
  -3   9   0 15.6335  1.0842   4
   3   9   0 15.3307  1.0338   4
  -4  -9   0 62.5560  2.0225   2
   4  -9   0 64.9725  2.0047   3
   4   9   0 63.8954  1.9990   4
  -4   9   0 63.9956  2.0244   4
  -4   9   0 67.5543  2.2608   1
   5  -9   0 2.70439 0.68858   3
  -5  -9   0 2.20291 0.68801   2
  -5   9   0 1.70624 0.74896   1
  -5   9   0 2.41111 0.68335   4
   5   9   0 2.32490 0.69088   4
   6  -9   0 74.3960  2.2546   3
  -6  -9   0 73.8360  2.2802   2
  -6   9   0 68.6767  2.2978   1
  -6   9   0 70.3053  2.2272   4
   6   9   0 72.7810  2.1919   4
   7  -9   0 3.77707 0.77708   3
  -7  -9   0 4.43020 0.82492   2
  -7   9   0 2.23075 0.78920   1
  -7   9   0 2.61210 0.76349   4
  -8  -9   0 25.9043  1.4574   2
   8  -9   0 23.9565  1.4027   3
  -8   9   0 24.1634  1.3980   4
  -8   9   0 26.6138  1.4212   1
   8   9   0 26.5804  1.3392   5
  -9  -9   0 8.59043 1.01386   2
   9  -9   0 11.3769  1.0864   3
  -9   9   0 9.67854 1.02767   4
   9   9   0 9.31082 0.95638   5
  -9   9   0 10.6539  1.0184   1
 -10  -9   0 36.4245  1.9279   1
  10   9   0 34.9593  1.6110   5
   0  10   0 0.68415 0.61912   4
   1 -10   0 14.3572  1.0492   3
  -1 -10   0 13.9714  1.0449   2
  -1  10   0 12.8593  1.0333   4
   1  10   0 14.2744  1.0462   4
  -2 -10   0 2.32591 0.69517   2
   2 -10   0 0.63953 0.61866   3
   2  10   0 1.45524 0.65410   4
  -2  10   0 1.97996 0.69721   4
   3 -10   0 34.3152  1.5235   3
  -3 -10   0 34.4166  1.5439   2
   3  10   0 34.6556  1.5317   4
  -3  10   0 33.6090  1.5554   4
   4 -10   0 10.6878  1.0058   3
  -4 -10   0 10.5666  1.0044   2
   4  10   0 10.5470  0.9791   4
  -4  10   0 13.1405  1.1874   1
  -4  10   0 12.9761  1.0878   4
  -5 -10   0 50.6593  1.9418   2
   5 -10   0 54.3136  1.9501   3
  -5  10   0 50.8652  2.0561   1
  -5  10   0 51.0886  1.9602   4
   5  10   0 52.0647  1.9065   4
   6 -10   0 10.1176  1.0304   3
  -6 -10   0 11.4186  1.0985   2
  -6  10   0 11.5433  1.1174   1
  -6  10   0 11.0626  1.0652   4
  -7 -10   0 15.9033  1.2298   2
   7 -10   0 17.6758  1.2573   3
  -7  10   0 18.3283  1.3313   1
  -7  10   0 15.0679  1.2258   4
   0  11   0 0.16751 0.66856   4
  -1  11   0 2.61904 0.77054   4
   1  11   0 1.56221 0.72296   4
  -2 -11   0 10.3212  1.0145   2
   2  11   0 12.4745  1.1030   4
  -2  11   0 11.1704  1.0934   4
  -3 -11   0 2.34339 0.77440   2
   3 -11   0 0.90546 0.71032   3
   3  11   0 1.84304 0.76674   4
  -3  11   0 2.17390 0.78528   4
  -4 -11   0 11.6351  1.1284   2
   4 -11   0 12.0349  1.1090   3
  -4  11   0 12.8485  1.1482   4
  -5 -11   0 17.8657  1.3325   2
   5 -11   0 18.0259  1.2928   3
  -5  11   0 20.2833  1.4364   1
 -16   0   1 0.28183 0.57392   5
 -15   0   1 166.106   3.814   5
  14   0  -1 -0.3342  0.4637   4
 -14   0   1 -0.5836  0.4904   5
  13   0  -1 102.237   2.535   4
 -13   0   1 104.963   2.618   5
  12   0  -1 0.23924 0.41459   4
 -12   0   1 0.34771 0.43278   2
 -12   0   1 0.10766 0.20268   1
 -12   0   1 -0.2875  0.3981   5
 -11   0   1 588.771   9.886   2
 -11   0   1 598.510  10.408   1
 -11   0   1 587.759   9.985   5
  11   0  -1 601.325  10.002   4
  10   0  -1 0.07987 0.25477   3
 -10   0   1 0.23154 0.33703   2
 -10   0   1 0.03682 0.37551   5
  10   0  -1 -0.2439  0.3243   4
 -10   0   1 0.27935 0.20257   1
  -9   0   1 37.7916  1.0249   3
  -9   0   1 36.9746  0.8544   1
  -9   0   1 36.3961  1.1274   2
   9   0  -1 38.3756  1.1515   4
  -9   0   1 36.0084  1.1869   5
  -8   0   1 -0.1075  0.1532   1
  -8   0   1 0.21576 0.24463   3
  -8   0   1 -0.3521  0.2697   5
  -8   0   1 0.02335 0.26212   2
   8   0  -1 0.21118 0.29692   4
  -7   0   1 115.654   2.101   3
  -7   0   1 110.745   2.123   1
  -7   0   1 116.328   2.241   4
  -7   0   1 111.231   2.272   5
  -7   0   1 116.273   2.231   2
  -6   0   1 0.06709 0.22755   5
  -6   0   1 -0.3345  0.2005   2
  -6   0   1 -0.2121  0.2135   4
  -6   0   1 -0.2588  0.1145   1
  -6   0   1 -0.4095  0.1807   3
  -5   0   1 917.982  14.398   4
  -5   0   1 905.159  16.085   1
  -5   0   1 900.633  13.921   3
  -5   0   1 927.622  14.299   5
  -5   0   1 914.950  14.347   2
  -4   0   1 0.12334 0.08420   1
  -4   0   1 0.25664 0.17235   2
  -4   0   1 0.03643 0.16877   5
  -4   0   1 -0.1428  0.1550   4
  -4   0   1 0.15480 0.16056   3
  -3   0   1 1568.97   24.29   5
  -3   0   1 1589.00   24.72   2
  -3   0   1 1583.15   24.05   3
  -3   0   1 1583.83   24.60   4
  -3   0   1 1557.60   30.03   1
  -2   0   1 -0.8167  0.0904   4
  -2   0   1 -0.8976  0.1037   3
  -2   0   1 -0.7937  0.0522   1
  -2   0   1 -0.7724  0.0534   1
  -2   0   1 -0.7768  0.1007   5
  -1   0   1 1545.62   23.92   3
   0   0   1 -0.3432  0.0078   3
   0   0  -1 -0.3353  0.0062   5
  -1   0  -1 961.742  16.823   1
  -1   0  -1 969.755  15.387   2
   1   0   1 949.725  15.157   4
   1   0   1 958.462  14.929   3
  -1   0  -1 946.125  15.004   5
   2   0   1 0.00348 0.07831   3
  -2   0  -1 -0.1051  0.0913   1
  -2   0  -1 -0.0163  0.1063   5
  -2   0  -1 0.14685 0.12180   4
  -3   0  -1 1016.48   17.95   1
   3   0   1 1052.72   15.69   3
  -3   0  -1 1021.20   16.21   4
  -3   0  -1 1040.78   16.11   2
  -4   0  -1 -0.1641  0.1916   4
   4   0   1 0.24038 0.13441   3
  -4   0  -1 -0.1338  0.1346   1
  -4   0  -1 -0.0078  0.1421   2
   4   0   1 0.11046 0.17405   4
  -4   0  -1 -0.0317  0.1811   5
  -5   0  -1 26.2532  0.6668   1
   5   0   1 25.9366  0.6374   3
  -5   0  -1 25.5622  0.7782   5
   5   0   1 25.3700  0.7537   4
  -5   0  -1 25.6239  0.6859   2
  -6   0  -1 0.23549 0.24301   5
  -6   0  -1 -0.0196  0.1633   1
  -6   0  -1 0.20057 0.20762   2
   6   0   1 -0.1518  0.2219   4
   6   0   1 -0.0870  0.1535   3
   7   0   1 272.036   4.428   3
   7   0   1 275.187   4.759   4
  -7   0  -1 266.023   4.739   5
  -7   0  -1 272.793   4.929   1
  -7   0  -1 275.196   4.629   2
   8   0   1 0.21869 0.22049   3
  -8   0  -1 0.35284 0.27146   2
  -8   0  -1 0.07589 0.30592   5
  -8   0  -1 0.33765 0.22579   1
   8   0   1 -0.1204  0.2977   4
   9   0   1 615.953  10.148   4
   9   0   1 604.316   9.560   3
  -9   0  -1 616.127   9.948   2
  -9   0  -1 602.245  10.085   5
  -9   0  -1 610.988  10.753   1
 -10   0  -1 0.71608 0.35332   2
  10   0   1 0.47765 0.40298   4
 -10   0  -1 -0.5262  0.2451   1
 -10   0  -1 -0.3293  0.3685   5
 -11   0  -1 183.178   3.794   5
  11   0   1 193.250   3.795   4
 -11   0  -1 186.588   3.596   2
 -11   0  -1 184.218   3.564   1
  12   0   1 0.09668 0.46125   4
 -12   0  -1 0.25281 0.33732   1
 -12   0  -1 -0.1723  0.4821   5
 -13   0  -1 104.456   2.680   5
 -13   0  -1 102.520   2.155   1
  13   0   1 103.811   2.604   4
 -14   0  -1 -0.2191  0.5114   5
 -14   0  -1 -0.0841  0.2800   1
  14   0   1 0.27068 0.53401   4
  15   0   1 2.38246 0.67958   4
 -15   0  -1 1.69941 0.65447   5
 -15   0  -1 1.75668 0.29012   1
  16   0   1 -0.1178  0.5873   4
 -16   0  -1 -0.2586  0.5429   5
 -16  -1   1 81.5298  2.5645   5
 -16   1   1 87.8672  2.5641   5
 -15  -1   1 40.9877  1.7050   5
  15  -1  -1 38.7366  1.5590   4
 -15   1   1 41.3822  1.6636   5
  14  -1  -1 176.283   3.863   4
 -14  -1   1 187.436   4.024   5
 -14  -1   1 181.935   3.445   1
 -14   1   1 180.096   3.907   5
  14   1  -1 175.711   3.829   4
 -13  -1   1 35.9864  1.4590   5
  13  -1  -1 35.7601  1.3641   4
 -13  -1   1 32.9413  1.3160   2
 -13  -1   1 35.3106  0.9795   1
 -13   1   1 35.6750  1.4282   5
  13   1  -1 34.7500  1.3602   4
 -12  -1   1 129.874   2.839   2
 -12  -1   1 124.736   2.553   1
 -12  -1   1 126.614   2.943   5
  12  -1  -1 130.910   2.870   4
  12   1  -1 125.799   2.827   4
 -12   1   1 127.531   2.869   5
  11  -1  -1 5.58518 0.50025   3
 -11  -1   1 4.37209 0.54468   2
 -11  -1   1 4.73245 0.38634   1
 -11  -1   1 4.99788 0.61526   5
  11  -1  -1 3.40490 0.52207   4
  11   1  -1 4.08336 0.55067   4
 -11   1   1 4.48815 0.56705   5
 -11   1   1 4.89436 0.60197   4
 -11   1   1 3.53401 0.46605   2
 -10  -1   1 141.284   2.784   1
 -10  -1   1 143.643   2.918   2
  10  -1  -1 145.798   2.735   3
 -10  -1   1 141.242   2.997   5
 -10   1   1 142.359   2.939   4
  10   1  -1 146.236   2.921   4
 -10   1   1 141.987   2.929   5
 -10   1   1 137.319   2.790   2
   9  -1  -1 14.5916  0.6685   3
  -9  -1   1 14.6744  0.6138   3
  -9  -1   1 14.4823  0.7880   2
  -9  -1   1 16.3853  0.8599   5
  -9  -1   1 14.9208  0.5943   1
   9   1  -1 16.3995  0.7770   4
  -9   1   1 13.8283  0.7876   4
  -9   1   1 14.8419  0.6953   2
  -9   1   1 16.0690  0.7904   5
  -8  -1   1 52.9437  1.1391   3
  -8  -1   1 52.1539  1.1926   1
  -8  -1   1 52.7141  1.4084   5
  -8  -1   1 52.4319  1.3408   2
  -8   1   1 51.8600  1.2545   2
   8   1  -1 51.6235  1.3141   4
  -8   1   1 50.9404  1.2639   3
  -8   1   1 49.3111  1.0139   1
  -8   1   1 52.2185  1.3575   4
  -8   1   1 50.2696  1.3213   5
  -7  -1   1 5.71788 0.33470   3
  -7  -1   1 5.15215 0.45392   5
  -7  -1   1 5.30907 0.41883   2
  -7  -1   1 5.40116 0.35152   1
  -7   1   1 5.88163 0.42816   5
   7   1  -1 5.18051 0.40071   4
  -7   1   1 5.69688 0.42133   3
  -7   1   1 4.37031 0.21212   1
  -7   1   1 5.32519 0.37945   2
  -7   1   1 4.92438 0.42298   4
  -6  -1   1 668.082  11.461   1
  -6  -1   1 661.794  10.522   2
  -6  -1   1 659.427  10.062   3
  -6  -1   1 647.379  10.497   5
   6   1  -1 643.784  10.485   4
  -6   1   1 653.925  10.417   5
  -6   1   1 654.157  10.535   4
  -6   1   1 659.684  10.430   2
  -6   1   1 653.948  11.686   1
  -6   1   1 653.293  10.201   3
  -5  -1   1 4.33396 0.32642   2
  -5  -1   1 4.27745 0.29816   1
  -5  -1   1 4.20665 0.25151   3
  -5  -1   1 4.36621 0.34330   5
  -5   1   1 4.25198 0.28453   2
  -5   1   1 4.06986 0.31223   3
   5   1  -1 3.83460 0.29217   4
  -5   1   1 3.77294 0.17828   1
  -5   1   1 4.40099 0.32727   4
  -5   1   1 4.14140 0.30228   5
  -4  -1   1 870.695  13.749   2
  -4  -1   1 860.796  13.681   5
  -4  -1   1 888.980  15.193   1
  -4  -1   1 882.100  13.298   3
  -4   1   1 889.698  13.697   2
  -4   1   1 858.126  13.778   4
   4   1  -1 866.274  13.747   4
  -4   1   1 889.071  13.615   5
  -4   1   1 872.418  13.381   3
  -3  -1   1 176.633   3.258   1
  -3  -1   1 181.376   2.843   3
  -3  -1   1 177.811   3.016   2
  -3   1   1 181.109   2.965   2
  -3   1   1 179.090   3.229   1
  -3   1   1 177.343   3.009   4
  -3   1   1 183.274   2.935   5
   3   1  -1 177.269   2.969   4
  -3   1   1 177.252   2.937   3
   2  -1  -1 1175.00   18.58   2
  -2  -1   1 1178.86   20.79   1
  -2  -1   1 1193.95   18.43   2
  -2  -1   1 1184.92   18.08   3
   2   1  -1 1223.00   18.32   5
  -2   1   1 1170.46   18.50   4
   2   1  -1 1161.44   18.54   4
  -2   1   1 1183.22   20.77   1
  -2   1   1 1204.04   18.47   5
  -1  -1   1 1.00569 0.12534   3
  -1  -1   1 1.38939 0.13235   2
   1  -1  -1 1.10114 0.12764   2
  -1  -1   1 0.73844 0.13087   1
  -1   1   1 1.16431 0.13287   3
   1   1  -1 1.16825 0.12734   4
  -1   1   1 0.87969 0.13407   4
   0  -1   1 1622.79   25.37   3
   0  -1  -1 1614.86   26.17   2
   0  -1  -1 1686.98   26.30   5
   0  -1  -1 1605.41   28.80   1
   0  -1   1 1673.57   26.16   2
   0   1  -1 1675.29   26.17   4
   0   1  -1 1709.46   28.94   1
   0   1  -1 1576.60   25.88   5
   0   1   1 1703.92   25.39   3
  -1  -1  -1 1895.20   29.56   2
   1  -1   1 1815.97   28.71   3
  -1  -1  -1 1968.12   32.97   1
  -1  -1  -1 1896.10   29.31   5
  -1   1  -1 1872.53   32.87   1
   1   1   1 1886.29   29.68   4
  -1   1  -1 1853.59   29.54   5
  -1   1  -1 1901.47   29.63   4
  -2  -1  -1 308.973   4.840   5
  -2  -1  -1 306.791   5.380   1
   2  -1   1 300.680   4.725   3
  -2  -1  -1 301.323   4.860   2
  -2   1  -1 294.482   4.874   4
  -2   1  -1 303.984   4.815   5
   2   1   1 298.162   4.884   4
  -2   1  -1 300.979   5.340   1
  -3  -1  -1 289.913   4.704   2
  -3  -1  -1 291.790   4.714   5
   3  -1   1 284.328   4.568   3
  -3  -1  -1 294.044   5.185   1
  -3   1  -1 288.010   4.669   5
   3   1   1 291.850   4.528   3
   3   1   1 288.437   4.740   4
  -3   1  -1 282.678   5.116   1
  -3   1  -1 284.818   4.740   4
  -3   1  -1 293.596   4.599   2
   4  -1   1 3.41484 0.26520   3
  -4  -1  -1 2.54208 0.26699   2
  -4  -1  -1 3.17949 0.30288   5
  -4  -1  -1 3.10830 0.27483   1
   4   1   1 3.50523 0.19641   3
  -4   1  -1 3.42846 0.26472   1
  -4   1  -1 2.74084 0.26804   5
   4   1   1 3.34490 0.30605   4
  -4   1  -1 2.97474 0.29978   4
  -4   1  -1 3.38523 0.25205   2
   5  -1   1 297.627   4.817   3
  -5  -1  -1 297.992   4.971   2
  -5  -1  -1 300.678   5.024   5
  -5  -1  -1 311.528   5.417   1
  -5   1  -1 301.453   4.852   2
  -5   1  -1 298.435   5.038   4
   5   1   1 289.662   5.006   4
   5   1   1 299.810   4.645   3
  -5   1  -1 295.296   5.315   1
  -5   1  -1 295.929   4.965   5
  -6  -1  -1 29.9944  0.8712   2
  -6  -1  -1 31.1148  0.9530   5
  -6  -1  -1 32.0297  0.8496   1
   6  -1   1 31.2170  0.8323   3
  -6   1  -1 30.4084  0.9294   4
  -6   1  -1 31.2533  0.7634   1
   6   1   1 32.8060  0.6921   3
   6   1   1 30.7341  0.9297   4
  -6   1  -1 31.7033  0.7980   2
  -6   1  -1 32.1924  0.9308   5
  -7  -1  -1 2.64180 0.33713   2
  -7  -1  -1 2.58619 0.38163   5
  -7  -1  -1 2.45353 0.30060   1
   7  -1   1 2.08500 0.29357   3
  -7   1  -1 2.11377 0.23604   1
   7   1   1 2.32177 0.36298   4
   7   1   1 1.91451 0.21396   3
  -7   1  -1 2.49969 0.29867   2
  -7   1  -1 2.16535 0.38219   4
  -7   1  -1 2.29670 0.34682   5
  -8  -1  -1 324.215   5.992   1
  -8  -1  -1 330.955   5.639   2
   8  -1   1 325.688   5.409   3
  -8  -1  -1 328.779   5.748   5
   8   1   1 326.872   5.216   3
  -8   1  -1 328.025   5.885   1
  -8   1  -1 323.338   5.676   5
   8   1   1 328.494   5.719   4
  -8   1  -1 337.533   5.511   2
  -8   1  -1 333.346   5.752   4
  -9  -1  -1 12.2527  0.6133   1
   9  -1   1 11.0602  0.6154   3
  -9  -1  -1 11.8199  0.7639   5
  -9  -1  -1 11.1233  0.6977   2
  -9   1  -1 12.8964  0.7619   5
  -9   1  -1 12.6571  0.6383   2
   9   1   1 10.8742  0.6999   4
  -9   1  -1 10.3851  0.4941   1
  -9   1  -1 12.5201  0.8030   4
 -10  -1  -1 200.875   3.867   1
 -10  -1  -1 203.399   3.954   5
 -10  -1  -1 197.111   3.772   2
  10  -1   1 199.859   3.893   4
  10  -1   1 198.609   3.584   3
  10   1   1 198.895   3.885   4
 -10   1  -1 194.275   3.869   5
 -10   1  -1 200.550   3.720   1
 -10   1  -1 198.276   3.638   2
 -11  -1  -1 2.93243 0.56918   5
  11  -1   1 2.23539 0.51293   4
 -11  -1  -1 2.45513 0.38575   1
 -11  -1  -1 2.65316 0.50892   2
 -11   1  -1 2.12736 0.30720   1
 -11   1  -1 2.17381 0.51213   5
  11   1   1 2.44456 0.54076   4
 -12  -1  -1 152.757   3.162   2
 -12  -1  -1 147.984   3.363   5
 -12  -1  -1 153.270   3.067   1
  12  -1   1 150.526   3.283   4
 -12   1  -1 148.259   3.300   5
  12   1   1 145.815   3.268   4
 -12   1  -1 149.886   2.889   1
 -13  -1  -1 7.50510 0.81693   5
 -13  -1  -1 8.21568 0.60806   1
  13  -1   1 8.11892 0.80231   4
  13   1   1 6.85064 0.76778   4
 -13   1  -1 7.73871 0.46168   1
 -13   1  -1 7.37370 0.79042   5
  14  -1   1 40.0125  1.5831   4
 -14  -1  -1 40.0178  1.6442   5
 -14  -1  -1 40.7552  1.1906   1
 -14   1  -1 42.5026  1.6531   5
  14   1   1 39.0697  1.5915   4
 -15  -1  -1 59.7094  1.4998   1
 -15  -1  -1 61.0651  2.1215   5
  15  -1   1 59.1076  2.0301   4
  15   1   1 57.8647  2.0384   4
 -15   1  -1 57.8291  2.0391   5
 -16  -1  -1 1.73913 0.35229   1
  16  -1   1 1.48483 0.65512   4
 -16   1  -1 1.69153 0.66192   5
  16  -2  -1 19.8786  1.2588   4
 -16  -2   1 21.6233  1.3898   5
  16   2  -1 19.6727  1.3160   5
 -15  -2   1 18.8304  0.8375   1
  15  -2  -1 21.1003  1.2088   4
 -15  -2   1 20.6163  1.2919   5
  14  -2  -1 15.2610  1.0318   4
 -14  -2   1 14.4997  1.0708   5
 -14  -2   1 15.8671  1.0456   2
 -14  -2   1 17.1080  0.7931   1
 -14   2   1 16.2334  1.0663   5
 -13  -2   1 40.1145  1.1941   1
 -13  -2   1 41.4405  1.6001   5
 -13  -2   1 41.8373  1.5008   2
  13   2  -1 40.3743  1.4847   4
 -13   2   1 37.1278  1.4383   5
 -13   2   1 39.6237  1.5309   4
 -12  -2   1 41.3860  1.5289   5
 -12  -2   1 42.4541  1.4600   2
  12  -2  -1 40.6734  1.3422   3
 -12  -2   1 42.5247  1.2200   1
  12   2  -1 40.5107  1.4188   4
 -12   2   1 40.4920  1.4071   5
 -12   2   1 40.7144  1.4608   4
  11  -2  -1 124.360   2.598   3
 -11  -2   1 124.847   2.775   2
 -11  -2   1 123.757   2.838   5
 -11  -2   1 122.635   2.626   1
 -11   2   1 116.347   2.713   4
 -11   2   1 124.598   2.700   5
  11   2  -1 126.695   2.721   4
 -10  -2   1 44.7484  1.4665   5
  10  -2  -1 46.5206  1.3344   3
 -10  -2   1 48.3908  1.4397   2
 -10  -2   1 46.7384  1.2625   1
 -10   2   1 43.7036  1.2243   2
 -10   2   1 46.6946  1.4392   4
 -10   2   1 43.6870  0.9496   1
 -10   2   1 47.5845  1.3786   5
 -10   2   1 46.8190  0.9579   1
  10   2  -1 45.4177  1.3775   4
  -9  -2   1 18.4324  0.7420   1
   9  -2  -1 19.6844  0.8175   3
  -9  -2   1 19.7915  0.9502   5
  -9  -2   1 18.3794  0.8785   2
  -9   2   1 17.5909  0.5186   1
   9   2  -1 18.9695  0.9361   4
  -9   2   1 19.2111  0.5211   1
  -9   2   1 19.7732  0.9123   4
  -9   2   1 17.2787  0.7204   2
  -9   2   1 19.7060  0.8360   5
  -8  -2   1 177.292   3.431   5
  -8  -2   1 173.925   3.379   2
  -8  -2   1 181.148   3.472   1
  -8  -2   1 180.130   2.960   3
   8  -2  -1 178.088   3.245   3
  -8   2   1 177.087   3.233   1
  -8   2   1 174.827   3.270   5
  -8   2   1 175.181   3.371   4
  -8   2   1 178.033   3.232   1
  -8   2   1 176.624   3.201   2
   8   2  -1 181.593   3.330   4
   7  -2  -1 14.2342  0.6423   3
  -7  -2   1 13.6045  0.6138   1
  -7  -2   1 13.8306  0.4965   3
  -7  -2   1 13.4439  0.6913   2
  -7  -2   1 15.3358  0.7317   5
  -7   2   1 14.0900  0.6953   4
   7   2  -1 13.9555  0.6626   4
  -7   2   1 14.3070  0.4467   1
  -7   2   1 14.0658  0.4518   1
  -7   2   1 14.8995  0.6361   5
  -7   2   1 13.9568  0.5734   2
  -7   2   1 14.7556  0.6936   3
  -6  -2   1 2.60957 0.32604   2
  -6  -2   1 3.27069 0.23005   3
   6  -2  -1 2.48737 0.25997   2
  -6  -2   1 2.28545 0.30478   1
  -6  -2   1 2.66990 0.35429   5
  -6   2   1 3.00763 0.21559   1
  -6   2   1 2.31351 0.28250   5
   6   2  -1 2.51727 0.32675   4
  -6   2   1 2.78595 0.21868   1
  -6   2   1 3.20810 0.36106   3
  -6   2   1 2.33734 0.33277   4
  -5  -2   1 14.1166  0.5849   2
  -5  -2   1 15.3892  0.5798   1
  -5  -2   1 15.3616  0.4447   3
   5  -2  -1 15.8006  0.5060   2
  -5  -2   1 16.6341  0.6464   5
  -5   2   1 15.2040  0.4671   1
  -5   2   1 14.6870  0.5131   5
   5   2  -1 15.0247  0.5849   4
  -5   2   1 15.1834  0.6072   4
  -5   2   1 14.7053  0.6004   3
   4  -2  -1 22.4115  0.5945   2
  -4  -2   1 22.7492  0.5219   3
  -4  -2   1 21.6391  0.6983   2
  -4  -2   1 22.9650  0.7030   1
  -4  -2   1 21.3750  0.6929   5
  -4   2   1 22.3865  0.5891   1
   4   2  -1 22.6053  0.6722   4
  -4   2   1 21.9313  0.5755   5
  -4   2   1 22.3334  0.6968   4
  -4   2   1 22.6811  0.7083   3
  -3  -2   1 595.171  10.403   1
  -3  -2   1 599.460   9.032   3
   3  -2  -1 583.724   9.311   2
  -3  -2   1 596.227   9.403   2
   3   2  -1 595.299   9.401   4
  -3   2   1 592.959   9.201   5
  -3   2   1 588.903   9.161   3
  -3   2   1 575.966   9.419   4
  -3   2   1 593.756  10.309   1
   3   2  -1 584.679   9.330   5
   2  -2  -1 0.44388 0.16284   2
  -2  -2   1 0.45107 0.16501   2
  -2  -2   1 0.13007 0.18710   1
  -2  -2   1 0.42382 0.16419   3
  -2   2   1 0.30057 0.19119   4
   2   2  -1 0.15105 0.20720   4
   2   2  -1 0.59614 0.18879   5
  -2   2   1 0.19259 0.10028   5
  -2   2   1 0.15026 0.17973   3
   1  -2  -1 146.382   2.503   2
  -1  -2   1 139.895   2.757   1
  -1  -2   1 145.900   2.395   3
  -1  -2   1 148.029   2.482   2
   1   2  -1 150.999   2.468   5
  -1   2   1 147.384   2.418   3
   1   2  -1 142.875   2.471   4
  -1   2   1 148.669   2.528   4
  -1   2   1 143.972   2.361   5
   0  -2   1 1622.86   24.92   3
   0  -2  -1 1645.70   24.81   3
   0  -2  -1 1627.89   25.62   2
   0  -2   1 1684.51   28.36   1
   0  -2  -1 1668.33   28.14   1
   0  -2   1 1663.63   25.32   2
   0   2   1 1585.82   25.44   4
   0   2  -1 1634.31   25.42   4
   0   2   1 1572.48   25.22   5
   0   2  -1 1624.06   25.28   5
  -1  -2  -1 654.216  10.440   2
   1  -2   1 673.320  10.363   2
  -1  -2  -1 665.913  10.286   5
  -1  -2  -1 668.030  10.067   3
  -1  -2  -1 637.154  11.552   1
  -1   2  -1 653.239  10.429   4
  -1   2  -1 651.784  11.533   1
  -1   2  -1 669.637  10.311   5
   1   2   1 671.215  10.497   4
  -2  -2  -1 1142.08   19.47   1
  -2  -2  -1 1121.77   17.22   3
   2  -2   1 1110.61   17.07   3
  -2  -2  -1 1105.47   17.37   5
   2  -2   1 1126.85   17.50   2
  -2  -2  -1 1110.60   17.55   2
  -2   2  -1 1111.03   17.58   4
  -2   2  -1 1139.61   17.37   5
  -2   2  -1 1124.80   19.42   1
   2   2   1 1131.85   17.64   4
   3  -2   1 13.1071  0.4947   3
   3  -2   1 13.4873  0.3748   2
  -3  -2  -1 13.4109  0.5399   5
  -3  -2  -1 14.0218  0.5533   1
  -3   2  -1 13.4875  0.4800   5
  -3   2  -1 13.5272  0.4800   1
  -3   2  -1 13.0705  0.5208   4
   3   2   1 14.0652  0.5984   4
   4  -2   1 381.578   5.976   2
  -4  -2  -1 374.468   6.188   2
   4  -2   1 372.827   6.010   3
  -4  -2  -1 381.944   6.177   5
  -4  -2  -1 379.836   6.813   1
  -4   2  -1 375.379   6.692   1
  -4   2  -1 371.881   6.210   4
   4   2   1 373.482   6.214   4
  -4   2  -1 376.420   6.084   5
   5  -2   1 83.6617  1.6806   3
  -5  -2  -1 87.4279  1.8536   1
   5  -2   1 83.8446  1.5143   2
  -5  -2  -1 87.3218  1.7809   5
  -5  -2  -1 82.4172  1.7417   2
   5   2   1 83.2591  1.7491   4
  -5   2  -1 84.4918  1.6767   5
  -5   2  -1 83.4853  1.7027   1
  -5   2  -1 80.8024  1.7465   4
  -6  -2  -1 559.709   9.059   5
  -6  -2  -1 563.285   9.919   1
   6  -2   1 556.479   8.786   3
  -6  -2  -1 557.684   9.048   2
  -6   2  -1 550.887   8.943   5
   6   2   1 557.232   9.091   4
  -6   2  -1 544.159   9.092   4
  -6   2  -1 544.270   8.792   2
   6   2   1 551.161   8.480   3
  -6   2  -1 564.977   9.762   1
  -7  -2  -1 39.7124  1.1066   1
   7  -2   1 37.5303  1.0621   3
  -7  -2  -1 35.6790  1.1414   5
  -7  -2  -1 37.7183  1.1127   2
  -7   2  -1 37.7215  0.9405   1
  -7   2  -1 37.9031  1.1519   4
  -7   2  -1 37.6683  1.0821   5
  -7   2  -1 37.5114  0.9076   2
   7   2   1 37.2456  1.1353   4
  -8  -2  -1 43.2062  1.2010   1
  -8  -2  -1 43.1540  1.3160   5
   8  -2   1 40.8346  1.1482   3
  -8  -2  -1 42.4051  1.2347   2
   8   2   1 40.2876  1.2515   4
  -8   2  -1 40.8113  1.2879   4
  -8   2  -1 39.3452  1.1953   5
  -8   2  -1 40.1618  1.0108   1
  -8   2  -1 39.5834  1.0084   2
  -9  -2  -1 65.4509  1.7992   5
  -9  -2  -1 67.0830  1.7029   2
   9  -2   1 66.6406  1.6092   3
  -9  -2  -1 69.6143  1.6766   1
   9   2   1 68.0894  1.7567   4
  -9   2  -1 66.9228  1.7024   5
  -9   2  -1 65.5361  1.7600   4
  -9   2  -1 65.5646  1.4604   1
  10  -2   1 21.0791  0.9076   3
 -10  -2  -1 19.4934  1.0216   5
 -10  -2  -1 21.4065  0.9613   2
 -10  -2  -1 21.7043  0.8756   1
 -10   2  -1 21.4944  1.0338   4
  10   2   1 20.5473  1.0125   4
 -10   2  -1 21.5442  0.9667   5
 -10   2  -1 20.9871  0.6879   1
 -11  -2  -1 58.1571  1.5635   1
 -11  -2  -1 58.5447  1.6861   2
  11  -2   1 59.0229  1.5798   3
 -11  -2  -1 55.0701  1.7689   5
 -11   2  -1 57.3739  1.7465   4
 -11   2  -1 58.2878  1.3199   1
 -11   2  -1 60.0302  1.7204   5
  11   2   1 56.8258  1.7216   4
 -12  -2  -1 15.4903  0.8070   1
 -12  -2  -1 16.8083  0.9993   2
 -12  -2  -1 15.0345  1.0355   5
 -12   2  -1 15.7475  0.9823   5
  12   2   1 14.8747  1.0095   4
 -12   2  -1 17.2857  1.0636   4
 -12   2  -1 15.8371  0.6021   1
 -13  -2  -1 5.71267 0.77178   5
 -13  -2  -1 6.47900 0.57539   1
 -13  -2  -1 5.61205 0.71215   2
  13  -2   1 7.65712 0.79146   4
 -13   2  -1 5.63199 0.40245   1
  13   2   1 6.95790 0.79105   4
 -13   2  -1 5.89117 0.73152   5
 -14  -2  -1 74.4361  1.9155   1
 -14  -2  -1 73.3313  2.3291   5
  14  -2   1 76.1169  2.2248   4
 -14   2  -1 73.0524  2.2224   5
  14   2   1 75.4563  2.2570   4
  15  -2   1 18.5446  1.2151   4
 -15  -2  -1 13.8514  1.1175   5
 -15  -2  -1 16.5675  0.8651   1
 -15   2  -1 16.7464  1.1427   5
  16  -2   1 17.8408  1.2332   4
 -16   2  -1 18.7430  1.2791   5
  16  -3  -1 5.61267 0.82488   4
 -15  -3   1 3.13817 0.52634   1
  15  -3  -1 3.19220 0.68119   4
 -15  -3   1 3.29037 0.71854   2
 -15   3   1 3.61068 0.77351   4
  15   3  -1 3.38444 0.75423   5
 -14  -3   1 -0.1911  0.5607   5
 -14  -3   1 -0.7926  0.3884   1
 -14  -3   1 -0.1196  0.5338   2
  14   3  -1 0.31200 0.57026   5
 -14   3   1 -0.6235  0.5399   4
  13  -3  -1 1.30099 0.48337   3
 -13  -3   1 1.56022 0.59383   5
 -13  -3   1 1.83876 0.45365   1
 -13  -3   1 1.34234 0.57405   2
 -13   3   1 1.64693 0.60139   4
  12  -3  -1 0.64239 0.45031   3
 -12  -3   1 0.52586 0.41102   1
 -12  -3   1 0.38381 0.49892   2
 -12  -3   1 1.45949 0.55371   5
  12   3  -1 0.73549 0.50241   4
 -12   3   1 0.92132 0.44608   5
 -12   3   1 0.50295 0.50369   4
  11  -3  -1 84.7954  2.0512   3
 -11  -3   1 79.1098  1.9972   1
 -11  -3   1 80.1251  2.1741   5
 -11  -3   1 79.3251  2.1169   2
 -11   3   1 76.6742  2.0878   4
 -11   3   1 80.1221  1.6267   1
  11   3  -1 82.3826  2.0781   4
 -11   3   1 81.0265  1.9918   5
 -10  -3   1 38.2055  1.2404   1
 -10  -3   1 40.2416  1.3756   2
  10  -3  -1 40.6357  1.3065   3
 -10  -3   1 40.2529  1.4236   5
 -10   3   1 38.9285  1.3845   4
  10   3  -1 40.0842  1.3267   4
 -10   3   1 40.8952  1.2442   5
 -10   3   1 40.7147  0.9825   1
 -10   3   1 38.8252  0.9641   1
   9  -3  -1 116.459   2.476   3
  -9  -3   1 114.580   2.579   1
  -9  -3   1 114.893   2.601   5
  -9  -3   1 116.114   2.586   2
  -9   3   1 118.517   2.305   1
  -9   3   1 117.197   2.572   4
   9   3  -1 117.068   2.505   4
  -9   3   1 118.400   2.301   1
  -9   3   1 116.615   2.392   5
  -8  -3   1 4.34420 0.50005   2
   8  -3  -1 3.74569 0.36047   2
  -8  -3   1 4.28843 0.52727   5
  -8  -3   1 3.78817 0.44688   1
   8  -3  -1 3.31049 0.44433   3
  -8   3   1 3.75473 0.40448   5
  -8   3   1 3.95495 0.32872   1
  -8   3   1 3.83722 0.50962   4
  -8   3   1 3.62785 0.33202   1
   8   3  -1 4.03780 0.50103   4
   7  -3  -1 391.051   6.410   3
  -7  -3   1 386.030   7.128   1
  -7  -3   1 386.603   6.589   5
   7  -3  -1 387.546   6.342   2
  -7  -3   1 385.393   6.596   2
  -7   3   1 391.421   6.907   1
   7   3  -1 383.352   6.530   4
  -7   3   1 376.423   6.891   1
  -7   3   1 388.538   6.361   5
  -7   3   1 379.476   6.585   4
  -6  -3   1 125.845   2.725   1
   6  -3  -1 131.672   2.509   3
  -6  -3   1 127.796   2.580   2
   6  -3  -1 132.202   2.393   2
  -6  -3   1 131.311   2.587   5
  -6  -3   1 131.106   2.161   3
  -6   3   1 130.168   2.560   1
   6   3  -1 131.112   2.537   4
  -6   3   1 132.877   2.387   5
   6   3  -1 130.359   2.581   5
  -6   3   1 130.539   2.574   4
  -6   3   1 130.658   2.557   1
   5  -3  -1 128.026   2.320   2
  -5  -3   1 124.203   2.476   2
  -5  -3   1 129.249   2.117   3
  -5  -3   1 134.771   2.694   1
  -5   3   1 127.413   2.264   5
   5   3  -1 126.599   2.464   5
  -5   3   1 125.626   2.474   4
   5   3  -1 127.000   2.442   4
  -5   3   1 127.275   2.514   1
  -4  -3   1 149.755   2.855   2
  -4  -3   1 157.989   2.561   3
   4  -3  -1 157.027   2.796   3
  -4  -3   1 158.437   3.140   1
   4  -3  -1 155.213   2.737   2
  -4   3   1 152.977   2.854   4
   4   3  -1 157.103   2.852   5
   4   3  -1 157.818   2.845   4
  -4   3   1 156.998   2.634   5
  -4   3   1 157.582   3.008   1
   3  -3  -1 1.99581 0.23886   2
  -3  -3   1 0.25550 0.17432   3
   3  -3  -1 0.33529 0.21169   3
  -3  -3   1 0.38769 0.23942   1
  -3  -3   1 0.35670 0.23216   2
   3   3  -1 0.32499 0.22160   5
  -3   3   1 0.27449 0.12829   5
  -3   3   1 0.35549 0.20373   1
  -3   3   1 -0.2757  0.2060   4
   3   3  -1 1.14615 0.28157   4
   2  -3  -1 72.7847  1.4364   3
  -2  -3   1 73.4829  1.4891   2
   2  -3  -1 73.1512  1.4633   2
  -2  -3   1 72.1616  1.3606   3
  -2  -3   1 69.5352  1.6331   1
   2   3  -1 71.5762  1.4763   4
  -2   3   1 71.4900  1.2949   5
  -2   3   1 72.2224  1.5035   4
   2   3  -1 71.5611  1.4467   5
  -1  -3   1 614.586   9.523   3
   1  -3  -1 607.828   9.840   2
  -1  -3   1 623.527  10.934   1
   1  -3  -1 617.460   9.542   3
  -1  -3   1 601.264   9.798   2
   1  -3  -1 624.193  10.911   1
   1   3  -1 631.311   9.716   5
  -1   3   1 613.358   9.893   4
   1   3  -1 615.264   9.845   4
  -1   3   1 623.323   9.623   5
   0  -3  -1 218.288   3.715   2
   0  -3   1 217.316   3.561   3
   0  -3  -1 219.149   4.090   1
   0  -3  -1 209.540   3.492   3
   0  -3   1 220.054   3.630   2
   0  -3   1 216.359   4.075   1
   0   3   1 210.665   3.707   4
   0   3  -1 210.891   3.652   4
   0   3   1 218.132   3.505   5
   0   3  -1 215.344   3.578   5
   1  -3   1 1821.16   27.70   2
  -1  -3  -1 1805.50   26.93   3
   1  -3   1 1788.27   27.02   3
  -1  -3  -1 1818.51   30.85   1
  -1  -3  -1 1748.13   27.78   2
   1   3   1 1762.90   27.90   4
  -1   3  -1 1757.72   27.50   5
  -1   3  -1 1779.29   27.85   4
   1   3   1 1789.59   27.48   5
  -2  -3  -1 18.8834  0.4855   3
   2  -3   1 18.0201  0.5581   2
  -2  -3  -1 18.0938  0.7157   1
   2  -3   1 18.9092  0.6360   3
  -2  -3  -1 17.5694  0.6490   2
   2   3   1 17.7857  0.7097   4
  -2   3  -1 17.6359  0.6534   1
  -2   3  -1 19.4810  0.5924   5
   2   3   1 19.3583  0.5932   5
  -2   3  -1 18.5749  0.6326   4
  -3  -3  -1 389.281   5.973   3
  -3  -3  -1 389.650   6.419   2
  -3  -3  -1 369.095   7.063   1
   3  -3   1 393.556   6.210   2
  -3  -3  -1 384.793   6.310   5
   3  -3   1 382.377   6.229   3
  -3   3  -1 382.511   6.976   1
  -3   3  -1 396.636   6.416   4
  -3   3  -1 391.798   6.991   1
   3   3   1 385.738   6.454   4
  -3   3  -1 395.814   6.253   5
  -4  -3  -1 0.46273 0.25563   2
   4  -3   1 0.51317 0.17988   2
  -4  -3  -1 0.80888 0.26916   5
   4  -3   1 0.57245 0.25540   3
  -4  -3  -1 0.57273 0.28124   1
   4   3   1 0.73430 0.31797   4
  -4   3  -1 0.47836 0.23653   1
  -4   3  -1 0.90968 0.29204   4
  -4   3  -1 0.42580 0.20576   5
  -4   3  -1 0.24795 0.21502   1
   5  -3   1 349.972   5.736   3
  -5  -3  -1 348.345   5.865   5
  -5  -3  -1 343.617   5.892   2
  -5  -3  -1 343.215   6.455   1
   5  -3   1 348.762   5.608   2
  -5   3  -1 355.143   5.736   5
  -5   3  -1 343.501   6.301   1
   5   3   1 346.742   5.927   4
   6  -3   1 0.38714 0.27728   3
  -6  -3  -1 0.56900 0.30957   1
   6  -3   1 0.40661 0.17955   2
  -6  -3  -1 0.66415 0.32560   5
  -6  -3  -1 0.62326 0.29569   2
  -6   3  -1 0.60120 0.24795   1
  -6   3  -1 0.89172 0.25435   5
  -6   3  -1 0.81183 0.34125   4
   6   3   1 0.63436 0.35641   4
   7  -3   1 485.581   7.950   3
  -7  -3  -1 484.671   8.185   5
   7  -3   1 486.806   7.833   2
  -7  -3  -1 490.951   8.206   2
  -7  -3  -1 499.657   8.947   1
   7   3   1 493.552   8.232   4
  -7   3  -1 480.228   8.225   4
  -7   3  -1 491.794   8.719   1
  -7   3  -1 485.234   8.023   5
  -8  -3  -1 4.66439 0.50813   1
  -8  -3  -1 4.24536 0.52784   2
  -8  -3  -1 4.00664 0.54924   5
   8  -3   1 3.73990 0.47118   3
  -8   3  -1 3.84075 0.37480   1
  -8   3  -1 4.30779 0.45656   5
   8   3   1 4.67674 0.56690   4
  -8   3  -1 4.21320 0.56050   4
   9  -3   1 11.9912  0.7862   3
  -9  -3  -1 11.8861  0.7533   1
  -9  -3  -1 11.4673  0.7798   5
  -9  -3  -1 12.7016  0.8294   2
  -9   3  -1 13.7251  0.9053   4
  -9   3  -1 11.9179  0.7334   5
   9   3   1 12.1202  0.8351   4
  -9   3  -1 12.9642  0.6142   1
 -10  -3  -1 1.11665 0.47175   5
 -10  -3  -1 2.43463 0.50962   2
  10  -3   1 1.33766 0.43498   3
 -10  -3  -1 0.53185 0.37615   1
  10   3   1 0.85554 0.48095   4
 -10   3  -1 0.98400 0.29416   1
 -10   3  -1 1.68917 0.53134   4
 -10   3  -1 1.10450 0.38951   5
 -11  -3  -1 35.3364  1.3135   2
  11  -3   1 33.2480  1.2423   3
 -11  -3  -1 33.4843  1.3706   5
 -11  -3  -1 32.5751  1.2013   1
  11   3   1 31.3887  1.3161   4
 -11   3  -1 33.0563  1.2462   5
 -11   3  -1 33.4100  1.3337   4
 -11   3  -1 33.0975  0.9457   1
 -12  -3  -1 3.97006 0.64834   2
  12  -3   1 3.82285 0.58924   3
 -12  -3  -1 4.42110 0.69880   5
 -12  -3  -1 3.91440 0.55485   1
 -12   3  -1 3.95916 0.60514   5
  12   3   1 6.06111 0.74340   4
 -12   3  -1 3.54645 0.68089   4
 -12   3  -1 3.96532 0.37506   1
 -13  -3  -1 42.0873  1.4223   1
 -13  -3  -1 41.1296  1.5694   2
 -13  -3  -1 42.4910  1.7041   5
 -13   3  -1 42.1120  1.0616   1
  13   3   1 41.1613  1.6197   4
 -13   3  -1 43.0126  1.6636   4
 -13   3  -1 41.4049  1.5536   5
 -14  -3  -1 0.10539 0.58806   5
 -14  -3  -1 0.85964 0.56741   2
 -14  -3  -1 0.91064 0.48147   1
  14  -3   1 0.38911 0.53909   4
 -14   3  -1 0.27640 0.61949   4
 -15  -3  -1 85.2400  2.2177   1
  15  -3   1 79.5123  2.4672   4
 -15  -3  -1 84.0704  2.6088   5
 -15  -4   1 52.6837  1.9541   2
 -15  -4   1 53.9651  1.7342   1
 -15   4   1 50.3737  1.9192   4
  15   4  -1 51.8278  1.9841   5
 -14  -4   1 0.82865 0.52472   1
 -14  -4   1 1.86448 0.69228   2
  14  -4  -1 2.17743 0.61406   3
 -14   4   1 1.26192 0.64321   4
  14   4  -1 1.42215 0.63397   5
  13  -4  -1 34.2873  1.4067   3
 -13  -4   1 33.4328  1.4848   2
 -13  -4   1 34.9366  1.3440   1
 -13   4   1 33.0396  1.4688   4
  13   4  -1 31.9335  1.4432   5
 -13   4   1 32.7730  0.8547   1
 -12  -4   1 86.1855  2.3846   2
 -12  -4   1 87.2799  2.2760   1
  12  -4  -1 89.8843  2.2799   3
 -12   4   1 86.2370  1.8242   1
 -12   4   1 84.1962  2.3410   4
  12   4  -1 85.8922  2.3785   5
  11  -4  -1 29.5821  1.2138   3
 -11  -4   1 26.5469  1.2628   2
 -11  -4   1 30.1330  1.1909   1
  11   4  -1 28.9305  1.2764   5
  11   4  -1 28.2840  1.2364   4
 -11   4   1 29.0286  0.9004   1
 -11   4   1 30.8336  1.3427   4
 -10  -4   1 108.549   2.620   2
 -10  -4   1 111.710   2.629   1
  10  -4  -1 109.327   2.517   3
 -10   4   1 110.736   2.618   4
  10   4  -1 111.060   2.550   4
  10   4  -1 110.192   2.622   5
 -10   4   1 107.918   2.289   1
   9  -4  -1 38.0063  1.3335   3
  -9  -4   1 41.2748  1.4099   2
  -9  -4   1 40.3113  1.3550   1
   9   4  -1 40.8502  1.3823   4
  -9   4   1 40.4271  1.4002   4
  -9   4   1 37.5796  1.1415   5
   9   4  -1 37.2891  1.3574   5
  -9   4   1 38.9368  1.1019   1
   8  -4  -1 153.637   3.098   3
  -8  -4   1 148.573   3.333   1
  -8  -4   1 158.195   3.222   2
  -8   4   1 150.220   3.172   4
   8   4  -1 160.135   3.155   4
  -8   4   1 154.486   2.909   5
  -8   4   1 159.645   3.104   1
   8   4  -1 156.398   3.181   5
   7  -4  -1 31.1664  1.1088   3
  -7  -4   1 31.1742  1.1321   1
   7  -4  -1 31.1308  0.9137   2
  -7  -4   1 30.0484  1.1344   2
  -7   4   1 32.2876  0.9911   1
  -7   4   1 32.3081  0.9159   5
   7   4  -1 31.1304  1.1339   4
   7   4  -1 31.8724  1.1408   5
  -7   4   1 33.1537  1.1422   4
  -6  -4   1 371.055   7.064   1
  -6  -4   1 377.365   6.477   2
   6  -4  -1 376.246   6.221   2
   6  -4  -1 374.522   6.290   3
  -6   4   1 379.102   6.118   5
  -6   4   1 367.157   6.444   4
   6   4  -1 376.241   6.426   4
   6   4  -1 378.197   6.417   5
   5  -4  -1 176.347   3.251   3
  -5  -4   1 170.969   3.623   1
  -5  -4   1 172.907   2.900   3
  -5  -4   1 182.794   3.364   2
   5  -4  -1 177.163   3.162   2
   5   4  -1 178.359   3.299   5
  -5   4   1 172.992   3.331   4
  -5   4   1 175.961   3.016   5
  -5   4   1 177.964   3.484   1
   5   4  -1 180.137   3.332   4
  -4  -4   1 61.2338  1.4795   2
  -4  -4   1 65.5165  1.6470   1
   4  -4  -1 58.8447  1.4362   3
   4  -4  -1 59.8633  1.3766   2
  -4  -4   1 61.7527  1.2516   3
  -4   4   1 60.2396  1.4856   4
   4   4  -1 64.3875  1.4998   4
   4   4  -1 64.1628  1.4601   5
  -4   4   1 64.1517  1.5289   1
  -4   4   1 63.4120  1.2376   5
  -3  -4   1 60.4564  1.2635   3
  -3  -4   1 62.0637  1.6060   1
  -3  -4   1 61.3616  1.4586   2
   3  -4  -1 61.3134  1.3887   2
   3  -4  -1 60.8364  1.3964   3
   3   4  -1 63.0669  1.4427   4
  -3   4   1 61.8018  1.2051   5
   3   4  -1 61.3199  1.4010   5
  -3   4   1 62.3183  1.4618   4
   2  -4  -1 9.46366 0.52628   3
  -2  -4   1 9.47014 0.50469   3
  -2  -4   1 9.87420 0.51778   2
   2  -4  -1 8.46998 0.52269   2
  -2  -4   1 7.99761 0.54065   1
  -2   4   1 9.89461 0.56186   4
  -2   4   1 9.41824 0.40807   5
   2   4  -1 8.33761 0.54915   4
   2   4  -1 9.26657 0.51547   5
  -1  -4   1 412.461   6.768   2
   1  -4  -1 408.715   6.574   3
   1  -4  -1 417.539   6.825   2
  -1  -4   1 409.957   7.568   1
  -1  -4   1 413.740   6.564   3
   1  -4  -1 408.084   7.541   1
  -1   4   1 410.007   6.547   5
   1   4  -1 412.320   6.800   4
  -1   4   1 417.756   6.863   4
   1   4  -1 410.224   6.666   5
   0  -4  -1 0.88112 0.21929   3
   0  -4   1 0.68764 0.24738   3
   0  -4   1 0.38483 0.22975   2
   0  -4   1 0.45047 0.25061   1
   0  -4  -1 0.22927 0.29612   1
   0  -4  -1 0.89414 0.28236   2
   0   4   1 1.18783 0.21018   5
   0   4   1 0.56833 0.29168   4
   0   4  -1 0.49570 0.21989   5
   0   4  -1 0.56115 0.26736   4
  -1  -4  -1 24.2472  0.6900   3
   1  -4   1 24.0712  0.7407   2
  -1  -4  -1 24.8341  0.8445   2
   1  -4   1 23.8568  0.7777   3
  -1  -4  -1 22.5527  0.8668   1
  -1   4  -1 25.8921  0.8099   4
   1   4   1 25.4678  0.8827   4
   1   4   1 25.5270  0.7071   5
  -1   4  -1 25.2283  0.7269   5
   2  -4   1 549.799   8.719   3
  -2  -4  -1 542.760   8.991   2
  -2  -4  -1 540.357   9.949   1
   2  -4   1 555.342   8.807   2
  -2  -4  -1 553.783   8.513   3
  -2   4  -1 556.565   8.973   4
   2   4   1 552.733   9.025   4
   2   4   1 547.021   8.768   5
  -2   4  -1 548.979   8.762   5
   3  -4   1 266.838   4.489   2
  -3  -4  -1 272.708   4.732   2
  -3  -4  -1 267.561   4.285   3
  -3  -4  -1 262.141   5.192   1
   3  -4   1 267.742   4.581   3
  -3   4  -1 271.046   4.693   4
  -3   4  -1 269.381   5.107   1
   3   4   1 272.688   4.765   4
   3   4   1 277.837   4.585   5
  -3   4  -1 268.238   4.509   5
   4  -4   1 787.379  12.385   2
   4  -4   1 776.960  12.309   3
  -4  -4  -1 791.124  14.016   1
  -4  -4  -1 769.391  11.937   3
  -4  -4  -1 773.969  12.654   2
  -4   4  -1 793.326  13.869   1
  -4   4  -1 787.778  12.371   5
   4   4   1 784.614  12.731   4
   4   4   1 802.475  12.495   5
  -4   4  -1 777.373  12.661   4
  -4   4  -1 781.244  13.861   1
  -5  -4  -1 28.0488  0.9676   5
  -5  -4  -1 27.6555  1.0085   2
   5  -4   1 27.4747  0.7603   2
   5  -4   1 25.8940  0.9618   3
  -5  -4  -1 25.8163  1.0267   1
  -5   4  -1 26.6433  0.9144   1
   5   4   1 27.2688  1.0353   4
  -5   4  -1 28.2840  0.9878   4
  -5   4  -1 26.8248  0.8267   5
  -6  -4  -1 366.731   6.967   1
  -6  -4  -1 371.223   6.379   2
   6  -4   1 372.512   6.210   3
  -6  -4  -1 364.312   6.303   5
  -6   4  -1 370.954   6.773   1
  -6   4  -1 363.596   6.363   4
   6   4   1 359.980   6.388   4
  -6   4  -1 368.559   6.121   5
  -7  -4  -1 178.213   3.536   5
  -7  -4  -1 182.314   3.822   1
   7  -4   1 185.940   3.482   3
  -7  -4  -1 184.963   3.590   2
  -7   4  -1 181.723   3.605   1
   7   4   1 176.822   3.569   4
  -7   4  -1 181.557   3.344   5
  -7   4  -1 179.208   3.557   4
  -8  -4  -1 15.5672  0.9081   5
   8  -4   1 15.6012  0.8954   3
  -8  -4  -1 16.6734  0.9152   1
  -8  -4  -1 16.6429  0.9339   2
  -8   4  -1 14.6586  0.9391   4
  -8   4  -1 16.4243  0.7552   1
   8   4   1 16.9987  0.9871   4
  -8   4  -1 15.8873  0.7660   5
  -9  -4  -1 6.36075 0.63030   2
  -9  -4  -1 6.87562 0.68766   5
   9  -4   1 6.89627 0.64706   3
  -9  -4  -1 6.82061 0.63889   1
  -9   4  -1 5.88387 0.49416   1
   9   4   1 7.29066 0.72591   4
  -9   4  -1 7.11953 0.57507   5
  -9   4  -1 5.92902 0.67111   4
 -10  -4  -1 8.56720 0.72321   2
 -10  -4  -1 7.22383 0.72245   5
  10  -4   1 7.76234 0.70347   3
 -10  -4  -1 8.29755 0.71450   1
  10   4   1 9.17890 0.80640   4
 -10   4  -1 7.85706 0.57366   1
 -10   4  -1 8.76745 0.66282   5
 -10   4  -1 8.88137 0.80277   4
  11  -4   1 90.7259  2.3011   3
 -11  -4  -1 91.0457  2.4307   5
 -11  -4  -1 92.7567  2.4022   2
 -11  -4  -1 90.1064  2.3716   1
 -11   4  -1 94.2878  2.4558   4
  11   4   1 87.7855  2.3839   4
 -11   4  -1 90.1000  2.0372   1
 -11   4  -1 92.3792  2.2592   5
  12  -4   1 16.8282  1.0420   3
 -12  -4  -1 15.9413  0.9828   1
 -12  -4  -1 18.6789  1.1527   5
 -12  -4  -1 15.8327  1.0280   2
  12   4   1 16.7657  1.1390   4
 -12   4  -1 15.6013  0.7267   1
 -12   4  -1 18.1791  1.1563   4
 -13  -4  -1 6.36646 0.74230   1
 -13  -4  -1 4.84764 0.73902   2
 -13  -4  -1 5.17903 0.79891   5
  13  -4   1 4.72881 0.69659   3
  13   4   1 2.88921 0.73808   4
 -13   4  -1 5.24885 0.79660   4
 -13   4  -1 5.81146 0.47025   1
 -14  -4  -1 60.2021  2.0261   2
 -14  -4  -1 60.4007  2.1105   5
 -14  -4  -1 57.6612  1.8635   1
  14   4   1 57.6185  2.0499   5
 -14   4  -1 57.6382  2.0447   4
 -14   4  -1 57.6251  1.3509   1
 -15  -4  -1 0.87906 0.61371   2
 -15   4  -1 1.01192 0.72354   4
 -15  -5   1 4.09052 0.86749   2
 -14  -5   1 40.5512  1.7323   2
 -14  -5   1 39.2028  1.5759   1
  14  -5  -1 40.1228  1.6627   3
 -14   5   1 38.2524  1.0080   1
 -14   5   1 40.1786  1.7263   4
  14   5  -1 37.4271  1.6775   5
 -13  -5   1 2.75449 0.62891   1
  13  -5  -1 1.68894 0.63838   3
 -13  -5   1 0.98072 0.63071   2
 -13   5   1 1.04220 0.66250   4
 -13   5   1 2.28548 0.37790   1
  13   5  -1 2.65130 0.68540   5
  12  -5  -1 81.8983  2.2523   3
 -12  -5   1 79.7784  2.3505   2
 -12  -5   1 77.9087  2.2587   1
 -12   5   1 81.0220  1.8685   1
 -12   5   1 80.5042  2.3383   4
  12   5  -1 77.9238  2.3284   5
 -11  -5   1 32.2875  1.4020   2
  11  -5  -1 29.3672  1.3238   3
 -11  -5   1 29.6019  1.2947   1
 -11   5   1 31.7073  1.0386   1
 -11   5   1 29.2043  1.3727   4
  11   5  -1 29.6175  1.3585   5
 -10  -5   1 62.4359  1.9291   2
 -10  -5   1 63.2744  1.9316   1
  10  -5  -1 65.8324  1.8719   3
 -10   5   1 62.4102  1.6360   1
  10   5  -1 64.0102  1.9110   4
 -10   5   1 67.4215  1.9454   4
  10   5  -1 60.4727  1.8878   5
  -9  -5   1 217.051   4.704   1
   9  -5  -1 223.874   4.313   3
  -9  -5   1 219.800   4.432   2
   9   5  -1 228.600   4.396   4
   9   5  -1 227.827   4.426   5
  -9   5   1 228.217   4.449   4
  -9   5   1 225.383   4.404   1
  -8  -5   1 7.85140 0.72388   2
  -8  -5   1 7.87107 0.73897   1
   8  -5  -1 8.20805 0.69769   3
  -8   5   1 7.57584 0.58070   1
   8   5  -1 7.26865 0.71588   4
   8   5  -1 8.57778 0.71862   5
  -8   5   1 7.88492 0.72855   4
  -7  -5   1 87.3627  2.1265   2
   7  -5  -1 84.2747  2.0412   3
  -7  -5   1 84.2866  2.2123   1
   7   5  -1 82.6425  2.0729   4
  -7   5   1 83.2892  2.0841   4
  -7   5   1 82.1907  2.0060   1
   7   5  -1 83.3619  2.0483   5
  -6  -5   1 122.544   2.887   1
   6  -5  -1 124.096   2.459   2
   6  -5  -1 124.379   2.613   3
  -6  -5   1 125.896   2.694   2
   6   5  -1 121.702   2.619   5
  -6   5   1 122.972   2.665   4
   6   5  -1 124.914   2.666   4
  -5  -5   1 410.013   7.736   1
   5  -5  -1 404.619   6.795   2
   5  -5  -1 410.355   6.833   3
  -5  -5   1 388.819   6.971   2
   5   5  -1 407.434   6.896   5
   5   5  -1 411.217   6.985   4
  -5   5   1 410.325   6.567   5
  -5   5   1 413.305   7.014   4
   4  -5  -1 248.923   4.457   2
   4  -5  -1 256.036   4.475   3
  -4  -5   1 256.214   4.597   2
  -4  -5   1 258.001   5.100   1
  -4  -5   1 248.036   4.199   3
  -4   5   1 257.414   4.618   4
  -4   5   1 259.195   4.213   5
   4   5  -1 250.647   4.488   5
   4   5  -1 253.613   4.557   4
  -3  -5   1 42.3068  1.3611   1
  -3  -5   1 40.6516  1.1809   2
   3  -5  -1 40.9095  1.1553   3
   3  -5  -1 41.4559  1.1637   2
  -3  -5   1 40.6404  1.0606   3
  -3   5   1 40.6601  1.2249   4
  -3   5   1 40.4233  0.9511   5
   3   5  -1 41.4182  1.1529   5
   3   5  -1 43.3203  1.2293   4
  -2  -5   1 566.163  10.343   1
   2  -5  -1 567.361   9.006   3
  -2  -5   1 561.335   9.259   2
   2  -5  -1 571.539   9.261   2
  -2  -5   1 554.609   8.907   3
  -2   5   1 562.666   9.333   4
   2   5  -1 571.472   9.292   4
   2   5  -1 574.585   9.120   5
  -2   5   1 554.607   8.940   5
   1  -5  -1 35.3072  0.9838   3
   1  -5  -1 37.5924  1.0992   2
  -1  -5   1 35.5062  1.0014   3
  -1  -5   1 30.7892  1.1226   1
  -1  -5   1 33.1650  1.0103   2
   1  -5  -1 32.0734  1.1409   1
  -1   5   1 34.5329  0.8715   5
   1   5  -1 34.8865  0.9723   5
  -1   5   1 34.6006  1.0867   4
   1   5  -1 35.7653  1.0599   4
   0  -5   1 82.9658  2.0794   1
   0  -5   1 88.6902  1.8524   2
   0  -5  -1 89.1976  1.9285   2
   0  -5  -1 87.1651  2.1208   1
   0  -5   1 89.4402  1.8247   3
   0  -5  -1 83.6132  1.7470   3
   0   5  -1 86.1646  1.7626   5
   0   5  -1 82.8571  1.8624   4
   0   5   1 88.7440  1.6935   5
   0   5   1 85.5859  1.9257   4
  -1  -5  -1 1.97052 0.40690   1
   1  -5   1 1.26585 0.30137   2
  -1  -5  -1 3.54750 0.43695   2
  -1  -5  -1 2.68092 0.32365   3
   1  -5   1 1.06007 0.32611   3
   1   5   1 1.44806 0.38227   4
  -1   5  -1 2.70363 0.32807   5
   1   5   1 1.57684 0.29222   5
  -1   5  -1 2.45534 0.39198   4
  -2  -5  -1 168.774   3.680   1
  -2  -5  -1 175.521   3.018   3
  -2  -5  -1 180.420   3.358   2
   2  -5   1 175.479   3.226   3
   2  -5   1 179.832   3.165   2
  -2   5  -1 167.929   3.102   5
   2   5   1 171.942   3.337   4
  -2   5  -1 174.638   3.295   4
   2   5   1 174.660   3.125   5
   3  -5   1 196.200   3.636   3
  -3  -5  -1 201.124   3.358   3
   3  -5   1 202.773   3.537   2
  -3  -5  -1 194.924   4.143   1
  -3  -5  -1 204.952   3.790   2
  -3   5  -1 203.439   4.067   1
   3   5   1 203.382   3.587   5
  -3   5  -1 197.304   3.716   4
  -3   5  -1 198.537   3.520   5
   3   5   1 199.729   3.780   4
   4  -5   1 6.44110 0.43067   2
   4  -5   1 5.64290 0.52792   3
  -4  -5  -1 5.74289 0.53319   2
  -4  -5  -1 5.44188 0.59558   1
   4   5   1 5.28916 0.59702   4
   4   5   1 5.73107 0.49070   5
  -4   5  -1 6.02245 0.56211   4
  -4   5  -1 5.73001 0.53085   1
  -4   5  -1 6.36372 0.42925   5
  -5  -5  -1 94.2435  2.3688   1
  -5  -5  -1 91.5699  2.1916   2
   5  -5   1 94.6487  2.1355   3
  -5   5  -1 94.6221  2.2208   1
  -5   5  -1 92.5033  2.1593   4
  -5   5  -1 93.2320  1.9213   5
   5   5   1 92.3503  2.2108   4
   5   5   1 94.8077  2.0874   5
  -6  -5  -1 4.26354 0.58952   2
  -6  -5  -1 2.77081 0.55525   1
   6  -5   1 4.09931 0.55463   3
  -6   5  -1 3.85002 0.54810   4
   6   5   1 4.43650 0.62348   4
  -6   5  -1 2.91403 0.46152   1
   6   5   1 4.06855 0.51243   5
  -6   5  -1 3.70306 0.38851   5
  -7  -5  -1 108.489   2.719   1
  -7  -5  -1 112.886   2.599   2
   7  -5   1 112.532   2.518   3
  -7   5  -1 110.137   2.541   4
  -7   5  -1 109.398   2.514   1
   7   5   1 113.507   2.603   4
   7   5   1 112.138   2.491   5
  -7   5  -1 113.662   2.297   5
  -8  -5  -1 75.6107  2.1374   1
  -8  -5  -1 76.8867  2.0669   2
   8  -5   1 77.3255  2.0031   3
   8   5   1 77.7981  2.0944   4
  -8   5  -1 75.6805  1.9086   1
   8   5   1 73.7887  1.9814   5
  -8   5  -1 75.2789  2.0306   4
  -9  -5  -1 23.4534  1.1427   2
  -9  -5  -1 21.3534  1.0824   1
   9  -5   1 20.2669  1.0868   3
  -9   5  -1 23.5319  1.1795   4
  -9   5  -1 21.0510  0.9148   1
   9   5   1 20.9461  1.1808   4
   9   5   1 21.9174  1.1153   5
 -10  -5  -1 116.011   2.813   2
 -10  -5  -1 111.112   2.876   1
  10  -5   1 116.220   2.730   3
 -10   5  -1 116.976   2.578   1
  10   5   1 118.792   2.855   4
 -10   5  -1 112.686   2.786   4
  10   5   1 110.925   2.753   5
  11  -5   1 0.40749 0.53064   3
 -11  -5  -1 0.65258 0.57016   2
 -11  -5  -1 0.44490 0.53052   1
  11   5   1 0.84381 0.65707   4
 -11   5  -1 0.23587 0.38302   1
  11   5   1 0.90506 0.54154   5
 -11   5  -1 0.89117 0.61162   4
  12  -5   1 46.1920  1.6903   3
 -12  -5  -1 47.8465  1.7637   2
 -12  -5  -1 46.5145  1.7040   1
  12   5   1 48.7611  1.8341   4
  12   5   1 42.6908  1.7021   5
 -12   5  -1 44.2100  1.7421   4
 -12   5  -1 46.8915  1.3582   1
  13  -5   1 24.4177  1.3310   3
 -13  -5  -1 25.4818  1.3618   2
 -13  -5  -1 23.8748  1.2961   1
 -13   5  -1 21.8136  1.3254   4
  13   5   1 25.9390  1.3857   5
 -13   5  -1 22.8329  0.9397   1
 -14  -5  -1 3.14157 0.75143   2
  14  -5   1 3.97380 0.76367   3
 -14  -5  -1 2.48282 0.69805   1
  14   5   1 1.88761 0.69154   5
 -14   5  -1 2.99481 0.43641   1
 -14   5  -1 1.61117 0.68473   4
  14  -6  -1 4.18021 0.82863   3
 -14   6   1 3.72768 0.48220   1
 -13  -6   1 80.6181  2.5132   2
  13  -6  -1 82.4756  2.4575   3
 -13  -6   1 83.0744  2.4940   1
  13   6  -1 76.4656  2.4436   5
 -13   6   1 80.5163  2.4769   4
 -13   6   1 77.3174  1.9397   1
 -12  -6   1 5.81882 0.81061   1
  12  -6  -1 7.12575 0.86091   3
 -12  -6   1 6.27501 0.84064   2
  12   6  -1 5.69837 0.82677   5
 -12   6   1 6.20801 0.61341   1
 -12   6   1 7.53955 0.89585   4
 -11  -6   1 75.9775  2.2969   1
 -11  -6   1 75.7419  2.2755   2
  11  -6  -1 73.3869  2.1754   3
  11   6  -1 71.0184  2.1929   5
 -11   6   1 72.5493  2.2413   4
 -11   6   1 73.1367  1.9272   1
  10  -6  -1 1.30162 0.57360   3
 -10  -6   1 2.62626 0.62630   2
 -10  -6   1 2.24659 0.64125   1
 -10   6   1 1.48727 0.46472   1
  10   6  -1 2.20433 0.61562   5
 -10   6   1 1.83792 0.63991   4
  -9  -6   1 0.71767 0.52644   1
   9  -6  -1 0.04245 0.47042   3
  -9  -6   1 0.65874 0.52937   2
  -9   6   1 0.27313 0.43228   1
   9   6  -1 0.72292 0.56606   4
   9   6  -1 0.55597 0.48853   5
  -9   6   1 0.35479 0.53512   4
   8  -6  -1 52.5747  1.6734   3
  -8  -6   1 55.9433  1.7420   2
  -8  -6   1 55.3042  1.8283   1
  -8   6   1 53.2970  1.5947   1
   8   6  -1 56.5824  1.7346   4
   8   6  -1 53.5111  1.6602   5
  -8   6   1 51.8944  1.7126   4
  -7  -6   1 22.9117  1.1040   2
  -7  -6   1 23.1149  1.1488   1
   7  -6  -1 22.3428  1.0780   3
   7   6  -1 22.4466  1.0461   5
   7   6  -1 21.4424  1.0866   4
  -7   6   1 21.2343  1.0946   4
  -7   6   1 22.0702  0.9901   1
  -6  -6   1 187.605   3.803   2
   6  -6  -1 185.404   3.684   3
  -6  -6   1 188.347   4.152   1
  -6   6   1 185.762   3.962   1
   6   6  -1 185.855   3.689   5
   6   6  -1 194.400   3.769   4
  -6   6   1 192.428   3.820   4
  -5  -6   1 3.02027 0.58976   1
   5  -6  -1 4.11378 0.55611   3
  -5  -6   1 4.02231 0.53690   2
   5  -6  -1 3.75097 0.48215   2
   5   6  -1 4.41392 0.59762   4
  -5   6   1 3.54641 0.56371   4
   5   6  -1 3.51722 0.52188   5
   4  -6  -1 0.98087 0.38296   2
  -4  -6   1 1.18706 0.50147   1
  -4  -6   1 2.06460 0.49605   2
   4  -6  -1 1.45808 0.45763   3
  -4   6   1 1.51874 0.47850   4
   4   6  -1 0.75653 0.40136   5
   4   6  -1 1.97613 0.49817   4
  -3  -6   1 304.618   5.408   2
   3  -6  -1 298.190   5.325   2
  -3  -6   1 305.455   5.088   3
  -3  -6   1 310.580   6.061   1
   3  -6  -1 300.533   5.258   3
   3   6  -1 300.064   5.387   4
  -3   6   1 295.266   5.435   4
   3   6  -1 307.606   5.265   5
   2  -6  -1 59.3991  1.5226   3
  -2  -6   1 60.0305  1.4768   3
  -2  -6   1 59.8042  1.5724   2
  -2  -6   1 60.7129  1.8035   1
   2  -6  -1 58.9088  1.5406   2
   2   6  -1 61.0247  1.5034   5
  -2   6   1 58.2669  1.3231   5
   2   6  -1 62.8470  1.6080   4
  -2   6   1 60.0876  1.6389   4
   1  -6  -1 296.886   5.286   2
  -1  -6   1 295.835   5.076   3
  -1  -6   1 301.456   5.933   1
   1  -6  -1 297.390   5.095   3
  -1  -6   1 291.725   5.229   2
  -1   6   1 304.613   5.352   4
  -1   6   1 298.513   4.970   5
   1   6  -1 295.151   5.278   4
   1   6  -1 300.404   5.123   5
   0  -6  -1 49.1618  1.2749   3
   0  -6   1 46.2127  1.3106   3
   0  -6  -1 48.2102  1.3834   2
   0  -6   1 46.2362  1.3139   2
   0   6  -1 48.8271  1.3752   4
   0   6  -1 47.3363  1.2304   5
   0   6   1 47.2990  1.4192   4
   0   6   1 47.9034  1.1633   5
   1  -6   1 199.750   3.660   3
  -1  -6  -1 197.917   3.526   3
   1  -6   1 201.596   3.668   2
  -1  -6  -1 189.260   3.763   2
  -1  -6  -1 201.874   4.241   1
   1   6   1 195.060   3.790   4
   1   6   1 200.921   3.520   5
  -1   6  -1 200.505   3.564   5
  -1   6  -1 197.620   3.759   4
   2  -6   1 3.58166 0.49283   3
  -2  -6  -1 4.58580 0.43132   3
  -2  -6  -1 3.57962 0.58330   1
  -2  -6  -1 4.12564 0.52754   2
   2  -6   1 4.07100 0.44897   2
  -2   6  -1 2.83658 0.49577   4
   2   6   1 4.58658 0.44745   5
   2   6   1 5.08286 0.58169   4
  -2   6  -1 4.14739 0.42085   5
  -3  -6  -1 74.1125  1.8588   2
   3  -6   1 69.9913  1.6286   2
  -3  -6  -1 68.9493  1.5243   3
  -3  -6  -1 73.7935  2.0643   1
   3  -6   1 69.3713  1.7814   3
   3   6   1 72.2712  1.8674   4
   3   6   1 70.7002  1.6530   5
  -3   6  -1 68.0024  1.5812   5
  -3   6  -1 68.2623  1.7916   4
  -3   6  -1 69.0483  1.9237   1
  -4  -6  -1 5.19651 0.62830   2
  -4  -6  -1 4.28452 0.64712   1
   4  -6   1 4.47053 0.56451   3
   4   6   1 3.88215 0.59634   4
  -4   6  -1 4.41275 0.59330   1
   4   6   1 3.61964 0.47951   5
  -4   6  -1 5.13779 0.59663   4
  -4   6  -1 4.36433 0.41440   5
  -5  -6  -1 34.9662  1.3951   1
   5  -6   1 36.5692  1.2879   3
  -5  -6  -1 38.3998  1.3663   2
   5   6   1 35.8190  1.3458   4
   5   6   1 38.4290  1.2284   5
  -5   6  -1 34.2129  1.2637   1
  -5   6  -1 37.3360  1.3005   4
   6  -6   1 8.64430 0.73514   3
  -6  -6  -1 9.33856 0.83054   1
  -6  -6  -1 8.68564 0.73189   2
  -6   6  -1 9.99209 0.76580   4
   6   6   1 10.9289  0.7446   5
   6   6   1 9.70873 0.82150   4
  -6   6  -1 9.69911 0.73647   1
   7  -6   1 56.2197  1.6973   3
  -7  -6  -1 54.2846  1.7127   2
  -7  -6  -1 53.0785  1.8193   1
   7   6   1 54.6278  1.7522   4
   7   6   1 54.1503  1.6138   5
  -7   6  -1 55.1061  1.6319   1
  -7   6  -1 53.3487  1.6638   4
  -8  -6  -1 20.3717  1.1601   1
   8  -6   1 21.0280  1.1136   3
  -8  -6  -1 21.2054  1.1288   2
  -8   6  -1 20.6040  1.0098   1
   8   6   1 20.3393  1.1867   4
  -8   6  -1 20.7054  1.1325   4
   8   6   1 22.1683  1.0721   5
  -9  -6  -1 76.1389  2.3047   1
  -9  -6  -1 73.6964  2.1747   2
   9  -6   1 75.5710  2.1342   3
  -9   6  -1 77.3831  2.2031   4
   9   6   1 74.0798  2.2014   4
   9   6   1 71.7798  2.0792   5
  -9   6  -1 76.4070  2.0122   1
 -10  -6  -1 -0.2929  0.5240   1
  10  -6   1 0.39374 0.54425   3
 -10  -6  -1 1.03138 0.60605   2
 -10   6  -1 0.19014 0.57440   4
 -10   6  -1 0.18878 0.44800   1
  10   6   1 0.92492 0.55806   5
  10   6   1 0.76383 0.63902   4
 -11  -6  -1 58.4021  1.9957   2
 -11  -6  -1 60.5210  2.0516   1
  11  -6   1 55.5444  1.9285   3
  11   6   1 60.0152  2.0482   4
 -11   6  -1 62.7456  2.0559   4
  11   6   1 57.2103  1.9421   5
 -11   6  -1 61.4067  1.7402   1
 -12  -6  -1 0.88240 0.61024   2
 -12  -6  -1 0.54735 0.62491   1
  12  -6   1 0.67218 0.61090   3
  12   6   1 0.30956 0.56954   5
 -12   6  -1 0.69656 0.46795   1
 -12   6  -1 1.30279 0.70098   4
 -13  -6  -1 14.0709  1.1489   2
 -13  -6  -1 12.4334  1.0870   1
  13  -6   1 10.7819  1.0515   3
  13   6   1 12.9969  1.0720   5
 -13   6  -1 12.0058  0.8106   1
 -13   6  -1 13.0497  1.1226   4
  14  -6   1 3.20145 0.78817   3
  13  -7  -1 1.61712 0.72432   3
 -12  -7   1 6.68457 0.88140   1
  12  -7  -1 7.36281 0.92008   3
 -12  -7   1 4.98065 0.87917   2
 -12   7   1 5.25331 0.85984   4
 -12   7   1 6.03807 0.68522   1
  12   7  -1 6.72299 0.88101   5
  11  -7  -1 2.49727 0.73715   3
 -11  -7   1 3.97975 0.79691   2
 -11  -7   1 2.27722 0.73834   1
 -11   7   1 1.64107 0.54902   1
 -11   7   1 2.78142 0.75864   4
  11   7  -1 3.22983 0.72446   5
 -10  -7   1 34.4103  1.5515   2
  10  -7  -1 35.8051  1.5465   3
 -10  -7   1 37.3760  1.6620   1
  10   7  -1 36.0562  1.5268   5
 -10   7   1 33.7661  1.5439   4
 -10   7   1 37.2367  1.3891   1
  -9  -7   1 0.32756 0.58351   2
   9  -7  -1 0.37419 0.54499   3
  -9  -7   1 0.88435 0.59042   1
   9   7  -1 0.58857 0.54438   5
  -9   7   1 0.26550 0.55935   4
  -9   7   1 0.53357 0.50651   1
  -8  -7   1 13.7122  0.9537   2
   8  -7  -1 13.2155  0.9476   3
  -8  -7   1 14.4763  1.0891   1
   8   7  -1 14.6096  0.9808   4
  -8   7   1 13.5089  0.9106   1
  -8   7   1 13.7037  0.9992   4
   8   7  -1 14.3764  0.9603   5
  -7  -7   1 0.81682 0.58425   1
  -7  -7   1 1.23696 0.57546   2
   7  -7  -1 1.18776 0.52566   3
  -7   7   1 1.16043 0.55389   4
   7   7  -1 0.61956 0.49497   5
   7   7  -1 1.10870 0.56341   4
  -7   7   1 0.57786 0.50298   1
  -6  -7   1 5.91284 0.71494   2
  -6  -7   1 6.62762 0.79293   1
   6  -7  -1 7.03718 0.70406   3
   6   7  -1 7.89060 0.74648   4
  -6   7   1 5.33603 0.70029   4
  -6   7   1 5.65795 0.68625   1
   6   7  -1 7.92587 0.70204   5
  -5  -7   1 13.4293  1.0349   1
   5  -7  -1 12.2276  0.8448   3
  -5  -7   1 13.9792  0.8807   2
   5   7  -1 13.1596  0.8588   4
  -5   7   1 14.4309  0.9654   4
   5   7  -1 12.7074  0.8561   5
  -4  -7   1 152.422   3.606   1
  -4  -7   1 149.303   3.206   2
   4  -7  -1 146.721   3.127   3
   4  -7  -1 146.293   3.049   2
   4   7  -1 155.900   3.085   5
  -4   7   1 153.527   3.236   4
   4   7  -1 152.108   3.177   4
   3  -7  -1 44.9851  1.4404   3
  -3  -7   1 46.1791  1.4852   2
   3  -7  -1 45.3689  1.3991   2
  -3  -7   1 45.2359  1.6428   1
  -3  -7   1 43.9985  1.3084   3
  -3   7   1 49.9068  1.5521   4
   3   7  -1 50.4210  1.4234   5
   3   7  -1 47.5508  1.4950   4
   2  -7  -1 208.577   3.893   3
  -2  -7   1 208.395   3.798   3
  -2  -7   1 205.216   3.973   2
   2  -7  -1 196.782   3.925   2
  -2   7   1 209.687   4.065   4
   2   7  -1 208.506   4.007   4
   2   7  -1 204.650   3.819   5
   1  -7  -1 43.5750  1.3853   2
   1  -7  -1 44.7900  1.3612   3
  -1  -7   1 42.4246  1.3597   2
  -1  -7   1 44.1496  1.3519   3
   1   7  -1 42.4242  1.3874   4
   1   7  -1 43.1089  1.2608   5
  -1   7   1 43.3882  1.4604   4
   0  -7   1 42.8377  1.3254   3
   0  -7  -1 39.3205  1.2417   3
   0  -7  -1 40.8172  1.3681   2
   0  -7   1 42.0548  1.3054   2
   0   7  -1 41.3069  1.3794   4
   0   7   1 40.8723  1.4055   4
   0   7  -1 41.8475  1.2032   5
  -1  -7  -1 39.1464  1.3525   2
   1  -7   1 39.0123  1.2270   2
  -1  -7  -1 39.6065  1.1970   3
   1  -7   1 40.4583  1.3268   3
   1   7   1 38.7556  1.3732   4
   1   7   1 39.4475  1.1397   5
  -1   7  -1 38.2551  1.1515   5
  -1   7  -1 39.7292  1.3462   4
   2  -7   1 52.9520  1.4687   2
   2  -7   1 54.2513  1.5846   3
  -2  -7  -1 53.2613  1.6217   2
  -2  -7  -1 55.6733  1.4325   3
  -2   7  -1 52.5334  1.7531   1
  -2   7  -1 54.4554  1.6106   4
   2   7   1 56.1104  1.4313   5
   2   7   1 54.6303  1.6384   4
  -3  -7  -1 4.40540 0.63466   2
   3  -7   1 5.00558 0.62535   3
   3   7   1 5.26267 0.54723   5
  -3   7  -1 5.16354 0.67550   1
   3   7   1 5.13023 0.66655   4
  -3   7  -1 4.81701 0.64105   4
  -4  -7  -1 1.31710 0.57517   1
   4  -7   1 1.29896 0.49835   3
  -4  -7  -1 2.37152 0.59605   2
   4   7   1 2.21797 0.47120   5
   4   7   1 1.40081 0.55537   4
  -4   7  -1 1.62399 0.55576   1
  -4   7  -1 2.15438 0.55002   4
   5  -7   1 9.88172 0.77649   3
  -5  -7  -1 12.1521  0.9400   1
  -5  -7  -1 10.2642  0.8488   2
   5   7   1 10.0865  0.8387   4
   5   7   1 10.4123  0.7351   5
  -5   7  -1 10.0166  0.8076   1
  -5   7  -1 9.68474 0.79520   4
  -6  -7  -1 43.8821  1.5764   2
  -6  -7  -1 44.3941  1.6757   1
   6  -7   1 42.1697  1.5070   3
  -6   7  -1 43.8197  1.5486   4
   6   7   1 44.5705  1.4442   5
   6   7   1 45.5513  1.6223   4
  -6   7  -1 46.7573  1.5943   1
   7  -7   1 17.9808  1.0729   3
  -7  -7  -1 15.8397  1.1200   1
  -7  -7  -1 17.1340  1.0804   2
   7   7   1 16.9447  0.9908   5
  -7   7  -1 15.8375  0.9581   1
   7   7   1 16.3900  1.1221   4
  -7   7  -1 17.6233  1.0564   4
  -8  -7  -1 3.12149 0.66500   2
  -8  -7  -1 2.28609 0.66314   1
   8  -7   1 1.95007 0.60838   3
   8   7   1 1.94658 0.56053   5
  -8   7  -1 3.47673 0.67242   4
  -8   7  -1 2.26257 0.57452   1
   8   7   1 2.00851 0.66548   4
   9  -7   1 3.08564 0.70897   3
  -9  -7  -1 2.62935 0.72106   1
  -9  -7  -1 3.15358 0.72814   2
   9   7   1 2.34602 0.63105   5
  -9   7  -1 3.03269 0.73525   4
   9   7   1 3.24196 0.77660   4
  -9   7  -1 2.70300 0.60521   1
  10  -7   1 104.332   2.807   3
 -10  -7  -1 105.118   2.888   2
 -10  -7  -1 106.082   3.052   1
  10   7   1 109.151   2.814   5
 -10   7  -1 110.591   2.910   4
 -10   7  -1 110.446   2.737   1
 -11  -7  -1 13.1867  1.1479   1
  11  -7   1 11.7993  1.0506   3
 -11  -7  -1 13.4624  1.1160   2
 -11   7  -1 11.1494  1.0895   4
 -11   7  -1 12.5138  0.9504   1
  11   7   1 12.7912  1.0624   5
 -12  -7  -1 31.1699  1.6051   2
  12  -7   1 33.1632  1.6468   3
 -12  -7  -1 33.4836  1.6355   1
 -12   7  -1 32.2605  1.6262   4
  12   7   1 33.5423  1.5734   5
 -12   7  -1 31.8281  1.3055   1
 -11  -8   1 1.71442 0.80947   1
  11  -8  -1 2.37469 0.76502   3
 -11  -8   1 2.52675 0.77786   2
 -11   8   1 1.70792 0.72927   4
  11   8  -1 2.10913 0.71498   5
 -11   8   1 1.12645 0.63413   1
 -10  -8   1 47.1286  1.9982   1
 -10  -8   1 44.8764  1.8354   2
  10  -8  -1 44.2713  1.7978   3
 -10   8   1 45.2233  1.8401   4
 -10   8   1 42.8437  1.6437   1
  10   8  -1 45.6459  1.7600   5
  -9  -8   1 14.5076  1.2052   1
  -9  -8   1 13.6651  1.1019   2
   9  -8  -1 12.9196  1.0597   3
  -9   8   1 12.0852  0.9544   1
   9   8  -1 12.3229  0.9978   5
  -9   8   1 16.1597  1.1366   4
  -8  -8   1 16.3735  1.1258   2
  -8  -8   1 17.8262  1.3104   1
   8  -8  -1 15.1248  1.0687   3
  -8   8   1 18.3006  1.2046   4
   8   8  -1 16.7711  1.0988   5
  -8   8   1 17.3889  1.0907   1
   7  -8  -1 3.05604 0.66756   3
  -7  -8   1 3.30226 0.80714   1
  -7  -8   1 2.54608 0.67763   2
   7   8  -1 2.37732 0.60176   5
  -7   8   1 2.38797 0.64303   1
  -7   8   1 2.14693 0.64494   4
   6  -8  -1 23.3548  1.1977   3
  -6  -8   1 24.1259  1.2456   2
  -6  -8   1 22.5788  1.3528   1
  -6   8   1 22.0246  1.2319   4
   6   8  -1 22.0749  1.1286   5
  -6   8   1 20.2709  1.1613   1
   6   8  -1 22.9271  1.1924   4
   5  -8  -1 9.72833 0.82073   3
  -5  -8   1 7.84506 0.80125   2
  -5   8   1 10.1010  0.8818   1
   5   8  -1 11.1777  0.8755   4
  -5   8   1 10.7583  0.8908   4
   5   8  -1 10.8289  0.8063   5
   4  -8  -1 28.6498  1.2419   3
  -4  -8   1 29.2979  1.2373   2
   4   8  -1 32.2085  1.2235   5
   4   8  -1 31.3792  1.3064   4
  -4   8   1 29.3852  1.3055   4
   3  -8  -1 45.3443  1.5193   3
  -3  -8   1 46.8652  1.5641   2
   3  -8  -1 47.4565  1.5169   2
   3   8  -1 47.6380  1.4633   5
   3   8  -1 46.9076  1.5724   4
  -3   8   1 45.3956  1.5935   4
  -2  -8   1 12.7979  0.8546   2
   2  -8  -1 13.9999  0.8988   3
  -2  -8   1 13.5724  0.8255   3
   2  -8  -1 15.9266  0.9624   2
   2   8  -1 14.1689  0.9620   4
  -2   8   1 14.0762  0.9505   4
  -1  -8   1 30.9667  1.2296   2
  -1  -8   1 33.3452  1.2433   3
   1  -8  -1 33.1513  1.2696   2
   1  -8  -1 32.6630  1.2248   3
   1   8  -1 33.6370  1.3054   4
  -1   8   1 30.8307  1.2948   4
   0  -8   1 0.50565 0.45403   2
   0  -8  -1 0.39542 0.50065   2
   0  -8   1 0.30083 0.46169   3
   0  -8  -1 0.39506 0.43112   3
   0   8  -1 0.82857 0.50670   4
   0   8   1 1.47749 0.54588   4
   1  -8   1 8.83941 0.70233   2
  -1  -8  -1 8.39523 0.67831   3
  -1  -8  -1 9.85180 0.79021   2
   1  -8   1 8.64429 0.74678   3
  -1   8  -1 8.01890 0.75265   4
  -1   8  -1 8.22219 0.85934   1
   1   8   1 8.00491 0.77651   4
   2  -8   1 69.1554  1.9202   3
  -2  -8  -1 69.3017  1.9481   2
  -2   8  -1 69.7677  2.1717   1
  -2   8  -1 67.1953  1.9259   4
   2   8   1 64.3639  1.9338   4
   3  -8   1 29.4196  1.2531   3
  -3  -8  -1 28.3852  1.2962   2
  -3   8  -1 28.6934  1.2884   4
   3   8   1 30.0602  1.3002   4
  -3   8  -1 28.8989  1.3832   1
  -4  -8  -1 100.478   2.545   2
   4  -8   1 94.3149  2.4514   3
  -4   8  -1 96.2423  2.6750   1
   4   8   1 104.796   2.562   4
  -4   8  -1 98.1326  2.5013   4
   5  -8   1 3.42772 0.68153   3
  -5  -8  -1 4.72413 0.72712   2
   5   8   1 4.58002 0.71713   4
   5   8   1 3.76123 0.57452   5
  -5   8  -1 3.43907 0.67801   4
  -5   8  -1 4.80816 0.73081   1
  -6  -8  -1 31.2582  1.4223   2
   6  -8   1 28.2129  1.3616   3
  -6   8  -1 29.6014  1.4040   1
   6   8   1 31.8485  1.4141   4
  -6   8  -1 28.0635  1.3402   4
   6   8   1 32.1239  1.2788   5
  -7  -8  -1 8.80702 0.96972   1
   7  -8   1 8.17361 0.87370   3
  -7  -8  -1 8.47060 0.90334   2
   7   8   1 8.98404 0.91077   4
  -7   8  -1 8.94324 0.91353   4
  -7   8  -1 7.73472 0.81237   1
   7   8   1 8.29817 0.78279   5
   8  -8   1 38.9622  1.6714   3
  -8  -8  -1 41.8314  1.6970   2
  -8  -8  -1 40.9429  1.8203   1
  -8   8  -1 40.5586  1.6097   1
   8   8   1 40.9827  1.6872   4
   8   8   1 39.3228  1.5401   5
  -8   8  -1 40.1534  1.6538   4
  -9  -8  -1 31.3879  1.6432   1
  -9  -8  -1 29.6070  1.4858   2
   9  -8   1 28.0730  1.4882   3
  -9   8  -1 25.1325  1.4303   4
   9   8   1 29.8805  1.4019   5
  -9   8  -1 28.1443  1.3884   1
 -10  -8  -1 7.00829 0.94386   2
  10  -8   1 9.45029 1.01799   3
 -10  -8  -1 8.85584 1.03741   1
  10   8   1 8.05799 0.88538   5
 -10   8  -1 8.04538 0.96495   4
 -10   8  -1 9.51145 0.86348   1
  11  -8   1 46.0666  1.9308   3
 -11  -8  -1 45.4369  2.0114   1
 -11  -8  -1 41.3545  1.8636   2
  11   8   1 43.0719  1.7554   5
 -10  -9   1 0.00882 0.79638   1
  10   9  -1 -0.0516  0.5939   5
  -9  -9   1 29.8810  1.7095   1
  -9  -9   1 29.6288  1.5561   2
   9  -9  -1 28.8881  1.5184   3
  -9   9   1 28.1986  1.5240   4
  -9   9   1 29.4656  1.4797   1
   9   9  -1 32.0021  1.5126   5
  -8  -9   1 1.78335 0.74690   2
   8  -9  -1 0.39087 0.61865   3
   8   9  -1 0.82859 0.62555   5
  -8   9   1 1.35122 0.71471   4
  -8   9   1 0.99689 0.71618   1
  -7  -9   1 105.041   2.868   2
   7  -9  -1 105.204   2.829   3
   7   9  -1 106.904   2.703   5
  -7   9   1 107.738   2.869   4
  -7   9   1 103.207   2.925   1
  -6  -9   1 16.7708  1.1440   2
   6  -9  -1 16.4095  1.1222   3
   6   9  -1 17.6537  1.1068   5
  -6   9   1 17.4468  1.2485   1
  -6   9   1 18.5735  1.2512   4
  -5  -9   1 62.6675  1.9999   2
   5  -9  -1 59.1375  1.9409   3
  -5   9   1 60.6490  2.1489   1
  -5   9   1 61.1026  2.0245   4
   5   9  -1 61.0016  1.9335   4
  -4  -9   1 2.06445 0.65681   2
   4  -9  -1 2.69151 0.66201   3
  -4   9   1 1.96794 0.64530   4
   4   9  -1 2.38859 0.64979   4
  -4   9   1 0.81617 0.65559   1
  -3  -9   1 13.2912  0.9711   2
   3  -9  -1 13.6693  0.9528   3
   3   9  -1 12.1766  0.9413   4
  -3   9   1 12.7669  0.9908   4
  -2  -9   1 15.8061  1.0443   2
   2  -9  -1 16.8874  1.0596   3
   2   9  -1 18.1143  1.0990   4
  -2   9   1 17.0108  1.0826   4
   1  -9  -1 1.49553 0.55947   3
   1  -9  -1 1.79391 0.62528   2
  -1  -9   1 2.00314 0.62047   2
   1   9  -1 2.64827 0.62524   4
  -1   9   1 1.45778 0.61987   4
   0  -9   1 7.57781 0.74573   2
   0  -9  -1 7.38617 0.73228   3
   0  -9   1 7.20373 0.76539   3
   0  -9  -1 8.48952 0.80233   2
   0   9  -1 7.61626 0.79049   4
   0   9   1 7.71545 0.83057   4
   1  -9   1 12.1804  0.9269   3
  -1  -9  -1 10.2061  0.8774   2
  -1   9  -1 10.5568  0.8988   4
   1   9   1 12.0344  0.9544   4
  -2  -9  -1 1.61049 0.63574   2
   2  -9   1 2.31558 0.63576   3
  -2   9  -1 2.08670 0.74470   1
   2   9   1 1.82098 0.64367   4
  -2   9  -1 1.25416 0.59578   4
   3  -9   1 77.6528  2.2088   3
  -3  -9  -1 77.4818  2.2669   2
   3   9   1 80.2489  2.2877   4
  -3   9  -1 78.9057  2.2550   4
  -3   9  -1 78.7001  2.4879   1
   4  -9   1 4.45459 0.76295   3
  -4  -9  -1 3.99277 0.78358   2
  -4   9  -1 4.15695 0.73911   4
   4   9   1 5.06322 0.78022   4
  -4   9  -1 3.60812 0.77291   1
   5  -9   1 65.3322  2.0769   3
  -5  -9  -1 65.3125  2.1331   2
  -5   9  -1 65.9282  2.1112   4
   5   9   1 68.2605  2.1177   4
  -5   9  -1 66.7161  2.2355   1
  -6  -9  -1 3.31677 0.77487   2
   6  -9   1 3.73110 0.76586   3
  -6   9  -1 1.92374 0.76067   1
  -6   9  -1 3.11571 0.76946   4
   6   9   1 4.09653 0.78961   4
  -7  -9  -1 24.8799  1.4284   2
   7  -9   1 26.3530  1.4114   3
  -7   9  -1 24.4635  1.3810   1
   7   9   1 24.8021  1.3522   4
  -7   9  -1 24.0214  1.3921   4
  -8  -9  -1 3.80715 0.82846   2
   8  -9   1 4.25821 0.81828   3
  -8   9  -1 3.04254 0.77184   1
  -8   9  -1 3.58709 0.79643   4
  -9  -9  -1 4.49076 0.88285   2
   9  -9   1 4.74885 0.88551   3
  -9   9  -1 4.96825 0.89741   4
  -9   9  -1 3.66332 0.79314   1
   9   9   1 6.79763 0.83708   5
 -10  -9  -1 20.1024  1.4890   1
  10   9   1 19.4679  1.2596   5
  -8  10   1 67.7314  2.3767   1
   7 -10  -1 3.52985 0.80932   3
  -7 -10   1 5.44949 0.88863   2
  -7  10   1 3.82532 0.87661   1
  -7  10   1 4.70222 0.88368   4
   6 -10  -1 54.5633  1.9989   3
  -6 -10   1 51.6822  1.9851   2
  -6  10   1 54.1457  2.0303   4
  -6  10   1 55.9536  2.1543   1
   5 -10  -1 0.52641 0.64196   3
  -5 -10   1 0.67239 0.66012   2
  -5  10   1 0.97317 0.74204   1
  -5  10   1 0.26077 0.66229   4
   4 -10  -1 5.38646 0.82032   3
  -4 -10   1 6.39820 0.86537   2
  -4  10   1 5.32386 0.90411   1
   4  10  -1 7.58190 0.87402   4
  -4  10   1 6.60934 0.89517   4
  -3 -10   1 1.39956 0.65540   2
   3 -10  -1 0.39581 0.59703   3
   3  10  -1 0.86245 0.61813   4
  -3  10   1 0.03027 0.64092   4
  -2 -10   1 47.3686  1.7597   2
   2 -10  -1 45.5445  1.6915   3
  -2  10   1 46.9141  1.7860   4
   2  10  -1 45.3776  1.7126   4
  -1  10   1 4.03027 0.77749   4
   1  10  -1 4.30074 0.75489   4
   0 -10  -1 0.36228 0.62582   2
   0  10   1 1.33089 0.65174   4
   0  10  -1 1.56671 0.65726   4
   1 -10   1 13.5719  1.0448   3
  -1 -10  -1 15.0722  1.0707   2
  -1  10  -1 14.4248  1.0746   4
   1  10   1 14.1139  1.0761   4
  -2 -10  -1 42.2856  1.7116   2
   2 -10   1 45.4512  1.7508   3
  -2  10  -1 43.2439  1.7169   4
   2  10   1 45.3767  1.7438   4
  -3 -10  -1 1.20445 0.68603   2
   3 -10   1 0.54540 0.64583   3
   3  10   1 1.12182 0.67165   4
  -3  10  -1 0.22698 0.62975   4
  -4 -10  -1 34.7565  1.6326   2
   4 -10   1 37.1837  1.6454   3
   4  10   1 38.2966  1.6499   4
  -4  10  -1 37.6422  1.8144   1
  -4  10  -1 37.1374  1.6463   4
  -5 -10  -1 0.57859 0.69747   2
   5 -10   1 0.09018 0.65887   3
  -5  10  -1 0.27230 0.70780   1
   5  10   1 1.80884 0.73466   4
  -5  10  -1 0.36311 0.67835   4
   6 -10   1 44.7076  1.8611   3
  -6 -10  -1 40.4047  1.8019   2
   6  10   1 45.5647  1.8204   4
  -6  10  -1 40.9016  1.8592   1
  -6  10  -1 43.1055  1.8152   4
  -7 -10  -1 1.29616 0.78643   2
   7 -10   1 1.14825 0.69880   3
  -7  10  -1 1.92455 0.80586   4
  -7  10  -1 2.47357 0.78980   1
  -5 -11   1 8.28408 0.98510   2
   5 -11  -1 6.00831 0.91485   3
  -5  11   1 7.54107 1.05938   1
   4 -11  -1 5.81059 0.88425   3
  -4 -11   1 3.79313 0.82938   2
  -4  11   1 4.58713 0.90259   4
   3 -11  -1 7.43792 0.92964   3
  -3 -11   1 7.22474 0.93738   2
  -3  11   1 8.37541 1.01698   4
   2  11  -1 11.9194  1.0459   4
  -2  11   1 12.5086  1.1203   4
   1  11  -1 3.27572 0.79783   4
  -1  11   1 3.92907 0.85005   4
   0  11  -1 5.69915 0.88203   4
   0  11   1 6.71679 0.92493   4
  -1 -11  -1 7.19422 0.91923   2
   1  11   1 6.54402 0.93818   4
  -1  11  -1 6.29755 0.91509   4
  -2 -11  -1 0.79696 0.70104   2
   2 -11   1 -0.1305  0.6403   3
  -2  11  -1 -0.3348  0.6225   4
   2  11   1 -0.6018  0.6427   4
   3 -11   1 10.7286  1.0651   3
  -3 -11  -1 11.7480  1.1334   2
  -3  11  -1 10.2366  1.0606   4
   3  11   1 11.0409  1.0780   4
   4 -11   1 1.39694 0.74976   3
  -4 -11  -1 0.82453 0.74257   2
  -4  11  -1 0.86331 0.75421   4
   4  11   1 0.78570 0.69570   4
  -5  11  -1 15.9105  1.3123   1
 -16   0   2 46.1917  1.8244   5
 -15   0   2 -0.2263  0.5111   5
 -14   0   2 397.942   7.244   5
  14   0  -2 389.628   7.137   4
 -13   0   2 0.32783 0.45932   5
  13   0  -2 -0.1624  0.4280   4
 -13   0   2 -0.0227  0.4461   2
 -12   0   2 194.902   3.890   2
  12   0  -2 204.816   3.936   4
 -12   0   2 198.414   4.010   5
 -11   0   2 -0.1955  0.3612   2
  11   0  -2 -0.0464  0.3532   4
 -11   0   2 -0.2211  0.3751   5
 -10   0   2 0.94827 0.37062   2
 -10   0   2 1.10766 0.17963   1
 -10   0   2 0.82799 0.39456   5
  10   0  -2 1.26475 0.37247   4
 -10   0   2 1.45542 0.35982   3
  -9   0   2 0.10915 0.14183   1
  -9   0   2 0.00043 0.29684   2
  -9   0   2 0.17288 0.28608   3
   9   0  -2 0.24361 0.29587   4
  -9   0   2 0.65763 0.33757   5
  -8   0   2 53.2129  1.3163   4
  -8   0   2 54.6177  1.3537   2
  -8   0   2 52.5419  1.2370   3
  -8   0   2 52.4339  1.3695   5
  -8   0   2 51.4432  1.0487   1
  -7   0   2 0.26977 0.24813   2
  -7   0   2 0.02587 0.11201   1
  -7   0   2 0.05783 0.22542   3
  -7   0   2 -0.0752  0.2333   5
  -7   0   2 -0.2272  0.2186   4
  -6   0   2 452.028   7.341   4
  -6   0   2 456.462   7.129   3
  -6   0   2 445.747   8.012   1
  -6   0   2 453.938   7.349   5
  -6   0   2 455.392   7.381   2
  -5   0   2 -0.2738  0.0866   1
  -5   0   2 -0.2104  0.1983   2
  -5   0   2 -0.1996  0.1705   4
  -5   0   2 -0.3305  0.1785   3
  -5   0   2 -0.1535  0.1908   5
  -4   0   2 727.340  12.745   1
  -4   0   2 710.517  11.241   5
  -4   0   2 714.038  11.307   4
  -4   0   2 719.635  11.334   2
  -4   0   2 714.279  11.005   3
  -3   0   2 -0.1456  0.1452   5
  -3   0   2 0.06459 0.11382   4
  -3   0   2 0.05691 0.15647   2
  -3   0   2 -0.0086  0.0923   1
  -3   0   2 0.36938 0.16643   3
  -2   0   2 256.418   4.109   2
  -2   0   2 248.661   4.081   4
  -2   0   2 258.013   4.530   1
  -2   0   2 252.033   3.997   3
   2   0  -2 252.499   4.055   5
  -1   0   2 -1.8783  0.0871   2
   1   0  -2 -1.2681  0.0995   5
  -1   0   2 -1.6075  0.1101   3
   0   0  -2 219.476   4.059   1
   0   0  -2 228.469   3.657   2
   0   0   2 230.086   3.568   3
   0   0   2 234.766   3.675   4
   0   0  -2 228.448   3.642   5
  -1   0  -2 -0.4873  0.1106   1
  -1   0  -2 -0.2338  0.0966   2
  -1   0  -2 -0.3065  0.1072   5
   1   0   2 -0.5380  0.1033   3
   1   0   2 -0.3295  0.1124   4
  -2   0  -2 95.2915  1.6244   2
   2   0   2 95.9775  1.6027   3
  -2   0  -2 90.6397  1.8296   1
   3   0   2 -0.6893  0.1819   4
   3   0   2 -0.6215  0.1419   3
  -3   0  -2 -0.6529  0.1570   1
  -3   0  -2 -0.6420  0.1708   5
  -3   0  -2 -0.6015  0.1318   2
  -4   0  -2 96.5710  1.8768   1
  -4   0  -2 91.9765  1.8216   5
   4   0   2 96.6770  1.6587   3
  -4   0  -2 94.1990  1.7059   2
   5   0   2 0.43569 0.18394   3
  -5   0  -2 0.07544 0.20939   5
  -5   0  -2 0.08698 0.16550   2
   5   0   2 -0.1772  0.2555   4
  -5   0  -2 0.19820 0.17339   1
   6   0   2 1852.15   29.08   4
  -6   0  -2 1862.64   28.82   2
  -6   0  -2 1834.05   28.80   5
   6   0   2 1862.55   28.03   3
  -6   0  -2 1868.05   31.98   1
  -7   0  -2 -0.0102  0.2417   2
  -7   0  -2 0.02085 0.27173   5
  -7   0  -2 0.26367 0.22043   1
   7   0   2 0.35326 0.20021   3
   7   0   2 0.15155 0.28978   4
   8   0   2 189.351   3.179   3
  -8   0  -2 177.124   3.505   5
   8   0   2 181.573   3.506   4
  -8   0  -2 184.422   3.325   2
  -8   0  -2 186.417   3.521   1
  -9   0  -2 0.05617 0.28228   1
  -9   0  -2 -0.1592  0.3698   5
  -9   0  -2 0.12506 0.30154   2
   9   0   2 0.33899 0.38209   4
  10   0   2 279.199   5.212   4
 -10   0  -2 284.645   5.261   1
 -10   0  -2 287.335   4.980   2
 -10   0  -2 275.951   5.203   5
 -11   0  -2 0.41224 0.42658   5
 -11   0  -2 0.00509 0.30522   1
  11   0   2 0.61561 0.45887   4
 -12   0  -2 30.7551  0.9747   1
 -12   0  -2 32.2056  1.3579   5
  12   0   2 29.6004  1.2851   4
 -13   0  -2 0.23780 0.50819   5
 -13   0  -2 -0.1296  0.3295   1
  13   0   2 0.12491 0.49488   4
  14   0   2 27.4847  1.3715   4
 -14   0  -2 26.9438  1.4025   5
 -14   0  -2 27.8599  0.9467   1
  15   0   2 0.68157 0.62617   4
 -15   0  -2 -0.2010  0.3081   1
 -15   0  -2 0.06825 0.56740   5
  16   0   2 30.8871  1.5782   4
 -16   0  -2 34.4159  0.9172   1
 -16  -1   2 2.64951 0.72729   5
 -16   1   2 2.25912 0.67428   5
 -15  -1   2 100.124   2.744   5
 -15   1   2 98.9311  2.6573   5
 -14  -1   2 28.2776  1.3900   5
  14  -1  -2 28.1912  1.2848   4
 -14  -1   2 30.7857  1.3273   2
 -14   1   2 30.9122  1.3641   5
  13  -1  -2 135.696   3.028   4
 -13  -1   2 139.498   3.177   5
 -13  -1   2 134.485   3.036   2
  13   1  -2 135.543   3.018   4
 -13   1   2 138.069   3.094   5
 -12  -1   2 8.73540 0.49592   1
 -12  -1   2 8.90182 0.77090   5
 -12  -1   2 8.44450 0.71369   2
  12  -1  -2 8.89129 0.70343   4
 -12   1   2 9.49539 0.74511   5
 -12   1   2 8.75172 0.66663   2
  12   1  -2 9.45670 0.71841   4
 -11  -1   2 19.2799  0.6727   1
  11  -1  -2 19.7965  0.8475   3
 -11  -1   2 20.7228  1.0226   5
 -11  -1   2 21.5576  0.9846   2
 -11   1   2 21.5354  0.9932   4
 -11   1   2 21.7447  0.9758   5
  11   1  -2 21.7360  0.9641   4
 -11   1   2 18.4485  0.8864   2
 -10  -1   2 31.4397  1.1860   5
 -10  -1   2 32.2330  1.1343   2
 -10  -1   2 29.6607  0.8502   1
 -10   1   2 32.0030  1.1186   5
 -10   1   2 32.1620  1.0620   3
  10   1  -2 30.4175  1.0599   4
 -10   1   2 31.9149  1.0643   2
 -10   1   2 33.3167  1.1496   4
  -9  -1   2 3.33474 0.47757   5
  -9  -1   2 3.26205 0.43829   2
  -9  -1   2 3.37536 0.30407   1
  -9  -1   2 3.11502 0.35469   3
  -9   1   2 2.80727 0.43392   4
   9   1  -2 3.26930 0.41706   4
  -9   1   2 3.60354 0.43771   5
  -9   1   2 2.99635 0.41639   2
  -9   1   2 2.48416 0.40400   3
  -8  -1   2 131.496   2.643   2
  -8  -1   2 133.871   2.684   5
  -8  -1   2 133.818   2.393   3
  -8  -1   2 130.934   2.553   1
  -8   1   2 132.968   2.586   5
  -8   1   2 134.262   2.617   4
  -8   1   2 134.555   2.526   3
  -8   1   2 132.809   2.564   2
   8   1  -2 136.155   2.562   4
  -7  -1   2 34.0245  1.0155   2
  -7  -1   2 36.3927  0.8720   1
  -7  -1   2 34.9741  1.0445   5
  -7  -1   2 37.3825  0.8901   3
  -7   1   2 36.1486  0.9969   3
   7   1  -2 36.4786  0.9580   4
  -7   1   2 35.3405  0.9955   4
  -7   1   2 35.5427  0.9883   5
  -7   1   2 37.1752  0.9777   2
  -6  -1   2 0.24451 0.23867   5
  -6  -1   2 -0.0127  0.1797   3
  -6  -1   2 0.40717 0.16464   1
  -6  -1   2 0.23676 0.23543   2
  -6   1   2 0.09330 0.22551   3
  -6   1   2 0.23405 0.21988   2
   6   1  -2 -0.1819  0.1771   4
  -6   1   2 0.27494 0.20184   5
  -6   1   2 0.12785 0.20414   4
  -5  -1   2 605.466  10.727   1
  -5  -1   2 617.959   9.454   3
  -5  -1   2 604.750   9.775   5
  -5  -1   2 617.585   9.839   2
  -5   1   2 622.944  11.162   1
  -5   1   2 615.621   9.817   4
   5   1  -2 609.918   9.749   4
  -5   1   2 622.379   9.778   2
  -5   1   2 616.337   9.689   5
  -5   1   2 612.661   9.554   3
  -4  -1   2 26.2146  0.7413   5
  -4  -1   2 28.9325  0.6597   3
  -4  -1   2 27.9461  0.7533   2
  -4  -1   2 27.1090  0.6733   1
  -4   1   2 27.0340  0.6978   2
  -4   1   2 27.6937  0.6918   4
   4   1  -2 27.8542  0.6408   4
  -4   1   2 28.0239  0.6697   5
   4   1  -2 26.9399  0.7406   5
  -4   1   2 27.9092  0.5821   1
  -4   1   2 26.9463  0.7128   3
  -3  -1   2 1534.05   26.64   1
  -3  -1   2 1546.69   23.28   3
   3  -1  -2 1516.07   23.75   2
  -3  -1   2 1555.44   23.79   2
  -3  -1   2 1554.60   26.64   1
  -3   1   2 1530.03   23.80   5
   3   1  -2 1478.66   23.62   5
  -3   1   2 1489.48   24.03   4
  -3   1   2 1524.47   23.16   3
   3   1  -2 1555.53   23.90   4
  -3   1   2 1571.71   26.79   1
  -2  -1   2 2.34052 0.19768   2
   2  -1  -2 2.67086 0.22005   2
  -2  -1   2 2.78170 0.20150   3
  -2   1   2 2.73891 0.22642   4
   2   1  -2 2.58033 0.21535   5
  -2   1   2 3.66027 0.17162   5
   2   1  -2 2.56187 0.18935   4
  -2   1   2 2.81368 0.21398   1
  -2   1   2 2.76371 0.21873   3
   1  -1  -2 32.2059  0.6809   2
  -1  -1   2 31.6626  0.6420   2
  -1  -1   2 31.5594  0.6582   3
  -1   1   2 32.8904  0.6586   3
   1   1  -2 32.6374  0.6770   5
   1   1  -2 31.9940  0.5846   4
  -1   1   2 32.2627  0.6815   4
   1   1  -2 31.6382  0.7274   1
   0  -1   2 2593.96   39.67   3
   0  -1  -2 2476.51   45.18   1
   0  -1  -2 2607.83   40.97   2
   0  -1   2 2619.37   40.94   2
   0  -1  -2 2594.59   40.57   5
   0   1  -2 2670.91   45.24   1
   0   1   2 2632.07   39.57   3
   0   1  -2 2622.97   40.83   4
   0   1   2 2569.84   40.95   4
  -1  -1  -2 46.6142  1.0349   1
  -1  -1  -2 46.8372  0.9674   2
  -1  -1  -2 47.7188  0.9037   5
   1  -1   2 49.2919  0.9319   3
   1   1   2 47.0791  0.8136   3
  -1   1  -2 47.3680  0.9223   4
   1   1   2 48.2338  0.9688   4
  -1   1  -2 46.8071  0.9442   5
  -1   1  -2 46.8132  1.0096   1
   2  -1   2 633.192   9.682   3
  -2  -1  -2 641.341   9.951   2
  -2  -1  -2 629.300   9.871   5
  -2  -1  -2 627.640  11.031   1
  -2   1  -2 636.885   9.887   5
  -2   1  -2 620.744  10.996   1
  -2   1  -2 627.321   9.977   4
   2   1   2 626.718  10.001   4
   2   1   2 636.420   9.871   3
   3  -1   2 6.24757 0.37090   3
  -3  -1  -2 5.46394 0.35464   1
  -3  -1  -2 5.74275 0.37645   5
  -3  -1  -2 6.66527 0.36938   2
   3   1   2 5.71744 0.40612   4
  -3   1  -2 6.02034 0.39312   4
  -3   1  -2 5.80012 0.32721   1
   3   1   2 5.43759 0.23731   3
  -4  -1  -2 130.570   2.352   2
  -4  -1  -2 135.920   2.582   1
  -4  -1  -2 132.936   2.425   5
   4  -1   2 131.299   2.299   3
  -4   1  -2 131.083   2.392   5
   4   1   2 131.846   2.431   4
   4   1   2 135.112   2.128   3
  -4   1  -2 135.371   2.216   2
  -4   1  -2 130.076   2.506   1
  -4   1  -2 130.505   2.428   4
  -5  -1  -2 688.982  10.933   2
  -5  -1  -2 683.649  12.076   1
   5  -1   2 682.108  10.640   3
  -5  -1  -2 685.936  10.975   5
   5   1   2 700.464  10.485   3
  -5   1  -2 679.718  11.051   4
   5   1   2 701.156  11.069   4
  -5   1  -2 700.719  10.805   2
  -5   1  -2 678.139  10.926   5
  -5   1  -2 676.543  12.005   1
  -6  -1  -2 2.30138 0.30215   1
   6  -1   2 1.67164 0.26682   3
  -6  -1  -2 2.35316 0.34920   5
  -6  -1  -2 1.61519 0.27609   2
  -6   1  -2 2.41868 0.33867   5
   6   1   2 1.71858 0.18857   3
  -6   1  -2 2.10173 0.24131   2
   6   1   2 1.80593 0.33096   4
  -6   1  -2 1.89511 0.25086   1
  -6   1  -2 2.25339 0.36850   4
  -7  -1  -2 421.510   7.155   5
  -7  -1  -2 428.742   7.038   2
   7  -1   2 431.526   6.829   3
  -7  -1  -2 420.857   7.669   1
  -7   1  -2 425.741   7.579   1
   7   1   2 422.331   6.618   3
  -7   1  -2 419.117   7.103   5
  -7   1  -2 434.859   6.905   2
  -7   1  -2 423.968   7.186   4
   7   1   2 423.364   7.164   4
  -8  -1  -2 8.50700 0.63470   5
   8  -1   2 7.39346 0.47686   3
  -8  -1  -2 7.44603 0.51646   2
  -8  -1  -2 7.04084 0.51522   1
  -8   1  -2 6.92100 0.45780   1
  -8   1  -2 6.99535 0.55403   5
   8   1   2 6.71746 0.56036   4
  -8   1  -2 7.28236 0.49050   2
  -8   1  -2 6.87807 0.60048   4
  -9  -1  -2 150.338   3.026   1
  -9  -1  -2 146.470   3.085   5
   9  -1   2 149.674   2.785   3
  -9  -1  -2 153.950   2.943   2
   9  -1   2 148.026   3.054   4
   9   1   2 147.390   3.052   4
  -9   1  -2 148.814   3.078   4
  -9   1  -2 146.117   2.759   2
  -9   1  -2 146.453   3.042   5
  -9   1  -2 144.985   2.897   1
 -10  -1  -2 40.9073  1.2509   2
 -10  -1  -2 36.8306  1.3586   5
  10  -1   2 39.8170  1.3473   4
  10  -1   2 37.9351  1.1191   3
 -10  -1  -2 38.5197  1.1545   1
  10   1   2 38.8931  1.3392   4
 -10   1  -2 38.0782  1.0556   1
 -10   1  -2 39.6947  1.3390   5
  11  -1   2 66.7018  1.8877   4
 -11  -1  -2 70.0297  1.7767   2
 -11  -1  -2 65.6345  1.9285   5
 -11  -1  -2 68.8373  1.6858   1
  11   1   2 68.8525  1.9170   4
 -11   1  -2 66.1806  1.5587   1
 -11   1  -2 66.9139  1.8994   5
  12  -1   2 21.8103  1.1316   4
 -12  -1  -2 21.7474  1.1652   5
 -12  -1  -2 20.5529  0.8897   1
 -12   1  -2 21.0769  1.1193   5
 -12   1  -2 21.8316  0.7816   1
  12   1   2 20.5840  1.1195   4
 -13  -1  -2 110.403   2.847   5
 -13  -1  -2 109.826   2.460   1
  13  -1   2 103.386   2.707   4
 -13   1  -2 110.060   2.798   5
 -13   1  -2 109.310   2.285   1
  13   1   2 110.331   2.767   4
  14  -1   2 25.8101  1.3443   4
 -14  -1  -2 26.3699  1.4127   5
 -14  -1  -2 27.5764  1.0362   1
 -14   1  -2 30.2272  0.8978   1
 -14   1  -2 28.9841  1.4098   5
  14   1   2 29.2817  1.4242   4
 -15  -1  -2 20.9469  0.8861   1
 -15  -1  -2 21.5806  1.3536   5
  15  -1   2 21.2011  1.2756   4
  15   1   2 21.1943  1.3377   4
 -15   1  -2 21.4263  1.3242   5
 -15   1  -2 20.2850  0.6674   1
  16  -1   2 1.45014 0.68529   4
  16   1   2 1.28412 0.69161   4
  16   2  -2 76.7313  2.4236   5
  15  -2  -2 0.99558 0.50377   4
 -15  -2   2 -0.1117  0.5053   2
  15   2  -2 0.46044 0.53728   5
 -14  -2   2 5.31887 0.72813   2
  14  -2  -2 4.00631 0.64745   4
 -14  -2   2 4.83776 0.76464   5
  14   2  -2 7.08109 0.80515   5
 -14   2   2 5.66855 0.70063   5
 -13  -2   2 120.977   2.958   5
 -13  -2   2 119.388   2.590   1
 -13  -2   2 122.794   2.884   2
 -13   2   2 121.862   2.827   5
 -13   2   2 127.296   2.897   4
 -12  -2   2 6.07349 0.48461   1
 -12  -2   2 5.09255 0.67777   5
 -12  -2   2 3.87441 0.61297   2
  12  -2  -2 6.20496 0.61284   3
  12   2  -2 6.21145 0.64079   4
 -12   2   2 5.78117 0.66967   4
 -12   2   2 5.43782 0.61321   5
 -11  -2   2 208.874   4.041   1
  11  -2  -2 213.173   3.898   3
 -11  -2   2 203.777   4.139   5
 -11  -2   2 212.476   4.114   2
  11   2  -2 208.328   3.991   4
 -11   2   2 206.279   4.049   4
 -11   2   2 207.528   3.894   2
 -11   2   2 205.983   3.971   5
  10  -2  -2 53.5390  1.4455   3
 -10  -2   2 53.5377  1.6097   5
 -10  -2   2 54.8997  1.3840   1
 -10  -2   2 53.2440  1.5606   2
 -10   2   2 53.8852  1.4692   5
 -10   2   2 54.6322  1.5500   4
 -10   2   2 52.7211  1.4044   2
  10   2  -2 54.3032  1.4788   4
  -9  -2   2 79.2388  1.9167   2
  -9  -2   2 77.5656  1.7780   1
  -9  -2   2 79.4360  1.9591   5
  -9   2   2 80.2806  1.8046   5
  -9   2   2 79.2714  1.7616   2
   9   2  -2 79.9759  1.8147   4
  -9   2   2 78.6638  1.8875   4
  -9   2   2 79.8046  1.8382   3
  -8  -2   2 25.0272  0.8143   1
  -8  -2   2 23.7546  0.9372   2
  -8  -2   2 25.2520  0.9721   5
  -8  -2   2 25.2679  0.7483   3
  -8   2   2 25.9499  0.9486   4
  -8   2   2 24.8144  0.5940   1
  -8   2   2 25.5352  0.9374   3
   8   2  -2 25.5021  0.8700   4
  -8   2   2 25.5054  0.8393   2
  -8   2   2 26.5062  0.8552   5
  -8   2   2 24.4193  0.5951   1
  -7  -2   2 185.984   3.069   3
  -7  -2   2 181.554   3.415   2
   7  -2  -2 186.172   3.270   2
  -7  -2   2 183.336   3.431   5
  -7  -2   2 180.433   3.527   1
  -7   2   2 182.626   3.329   1
  -7   2   2 185.865   3.317   3
   7   2  -2 182.385   3.293   4
  -7   2   2 183.831   3.254   5
  -7   2   2 189.857   3.336   1
  -7   2   2 182.651   3.384   4
  -6  -2   2 361.827   5.668   3
  -6  -2   2 361.241   6.055   5
  -6  -2   2 360.806   6.075   2
   6  -2  -2 356.121   5.920   2
  -6  -2   2 356.362   6.518   1
  -6   2   2 354.736   6.026   4
   6   2  -2 362.069   5.950   4
  -6   2   2 368.109   6.373   1
   6   2  -2 357.332   6.047   5
  -6   2   2 367.026   5.876   5
  -6   2   2 363.701   5.902   3
  -5  -2   2 38.5337  0.8388   3
  -5  -2   2 39.4946  1.0297   2
  -5  -2   2 40.4636  1.0240   1
   5  -2  -2 40.5497  0.9316   2
  -5   2   2 40.2429  0.8866   5
  -5   2   2 40.7024  0.8882   1
  -5   2   2 38.3957  0.9922   4
   5   2  -2 38.3910  1.0196   5
  -5   2   2 40.4647  1.0192   3
   5   2  -2 38.9883  0.9365   4
  -4  -2   2 108.359   2.221   1
  -4  -2   2 107.886   2.084   2
   4  -2  -2 111.892   2.024   2
  -4  -2   2 112.364   1.899   3
  -4   2   2 113.260   2.126   1
  -4   2   2 113.466   1.917   5
   4   2  -2 112.436   2.104   5
  -4   2   2 111.230   2.077   4
   4   2  -2 112.923   2.013   4
  -4   2   2 112.285   2.062   3
   3  -2  -2 90.6812  1.6809   2
  -3  -2   2 88.3270  1.7154   2
  -3  -2   2 91.9241  1.5905   3
  -3  -2   2 89.3418  1.8546   1
  -3   2   2 93.0550  1.5265   5
   3   2  -2 90.3272  1.6554   4
  -3   2   2 92.0694  1.7908   1
   3   2  -2 88.5917  1.7151   5
  -3   2   2 90.6452  1.7247   4
  -3   2   2 92.9839  1.6983   3
  -2  -2   2 4.37791 0.34421   2
   2  -2  -2 4.63930 0.33871   2
  -2  -2   2 4.74783 0.29518   3
  -2  -2   2 4.64788 0.37658   1
  -2   2   2 4.73518 0.35818   3
   2   2  -2 4.49810 0.28265   4
   2   2  -2 3.84618 0.29574   5
   2   2  -2 4.91475 0.38009   1
  -2   2   2 5.28602 0.38257   4
  -1  -2   2 902.534  13.852   3
  -1  -2   2 905.809  14.194   2
   1  -2  -2 917.492  14.274   2
   1   2  -2 922.214  14.140   5
   1   2  -2 934.956  14.258   4
  -1   2   2 905.491  14.317   4
  -1   2   2 895.076  14.670   5
   1   2  -2 877.325  15.797   1
  -1   2   2 927.800  13.851   3
   0  -2   2 525.587   8.106   3
   0  -2   2 513.673   8.222   2
   0  -2  -2 512.406   9.235   1
   0  -2  -2 528.383   8.173   5
   0  -2  -2 512.524   8.361   2
   0   2  -2 527.445   8.254   5
   0   2  -2 538.679   9.233   1
   0   2   2 533.168   8.035   3
   0   2   2 520.481   8.387   4
   0   2  -2 523.871   8.293   4
   1  -2   2 50.7952  1.0676   3
  -1  -2  -2 50.9189  1.1194   2
  -1  -2  -2 51.7889  0.9946   5
   1  -2   2 50.0331  0.9171   2
  -1  -2  -2 52.8985  1.2131   1
  -1   2  -2 50.3664  1.0516   4
   1   2   2 53.5459  1.1562   4
   1   2   2 50.2370  0.9087   3
  -1   2  -2 50.1157  1.0699   5
  -1   2  -2 49.9352  1.1609   1
   2  -2   2 66.5658  1.1171   2
  -2  -2  -2 65.2350  1.4567   1
  -2  -2  -2 64.3395  1.2665   5
   2  -2   2 63.1367  1.2886   3
  -2  -2  -2 63.3707  1.3368   2
  -2  -2  -2 64.3367  1.0618   3
  -2   2  -2 64.9632  1.2954   5
  -2   2  -2 64.8020  1.3060   4
   2   2   2 63.6980  1.3691   4
  -2   2  -2 61.4857  1.3766   1
   3  -2   2 535.369   8.320   2
  -3  -2  -2 532.958   8.489   2
  -3  -2  -2 521.066   8.392   5
  -3  -2  -2 518.780   9.369   1
   3  -2   2 515.458   8.240   3
  -3   2  -2 535.503   9.299   1
  -3   2  -2 537.943   8.385   5
   3   2   2 525.358   8.537   4
  -3   2  -2 520.420   8.486   4
   4  -2   2 106.598   2.005   3
  -4  -2  -2 105.282   2.058   2
  -4  -2  -2 107.208   2.062   5
   4  -2   2 106.713   1.784   2
  -4  -2  -2 108.593   2.231   1
  -4   2  -2 103.600   2.060   4
  -4   2  -2 108.258   2.021   5
  -4   2  -2 104.864   2.117   1
   4   2   2 107.143   2.097   4
  -5  -2  -2 209.267   3.683   5
  -5  -2  -2 219.115   3.994   1
  -5  -2  -2 210.014   3.653   2
   5  -2   2 204.116   3.551   3
   5  -2   2 202.097   3.362   2
   5   2   2 208.463   3.699   4
  -5   2  -2 202.542   3.843   1
  -5   2  -2 201.463   3.683   4
  -5   2  -2 203.174   3.605   5
  -6  -2  -2 16.6621  0.6934   2
  -6  -2  -2 14.6261  0.6567   1
   6  -2   2 14.4410  0.6517   3
  -6  -2  -2 14.4748  0.6996   5
  -6   2  -2 14.1903  0.6632   5
   6   2   2 13.9763  0.7060   4
  -6   2  -2 14.4804  0.4654   2
  -6   2  -2 14.5680  0.7282   4
  -6   2  -2 14.7249  0.5792   1
  -7  -2  -2 1.03447 0.32215   2
  -7  -2  -2 0.00481 0.28469   1
   7  -2   2 0.83436 0.30162   3
  -7  -2  -2 0.74465 0.34330   5
  -7   2  -2 0.66354 0.25107   1
  -7   2  -2 0.48772 0.35660   4
   7   2   2 0.34011 0.38568   4
  -7   2  -2 0.60166 0.20983   2
  -7   2  -2 0.47533 0.29910   5
  -8  -2  -2 377.359   6.658   5
  -8  -2  -2 392.444   7.130   1
   8  -2   2 390.333   6.385   3
  -8  -2  -2 380.038   6.563   2
  -8   2  -2 382.515   6.674   4
  -8   2  -2 379.269   6.559   5
   8   2   2 389.608   6.683   4
  -8   2  -2 384.201   6.927   1
   9  -2   2 1.47304 0.37022   3
  -9  -2  -2 1.60127 0.45963   5
  -9  -2  -2 1.06978 0.42058   2
  -9  -2  -2 1.04343 0.38549   1
   9   2   2 1.64714 0.48232   4
  -9   2  -2 1.47774 0.42504   5
  -9   2  -2 1.76634 0.49797   4
  -9   2  -2 1.20520 0.31037   1
 -10  -2  -2 94.8023  2.3548   5
 -10  -2  -2 97.7607  2.2323   2
 -10  -2  -2 92.9879  2.2162   1
  10  -2   2 94.4032  2.1139   3
 -10   2  -2 96.6243  2.3400   4
 -10   2  -2 93.5645  2.0194   1
  10   2   2 97.8192  2.3340   4
 -10   2  -2 92.8779  2.2622   5
 -11  -2  -2 71.9968  1.8067   1
  11  -2   2 73.0132  1.7848   3
 -11  -2  -2 70.2376  1.8623   2
 -11  -2  -2 64.9692  1.9670   5
 -11   2  -2 68.4050  1.9677   4
 -11   2  -2 65.9809  1.8795   5
  11   2   2 66.1855  1.9344   4
 -11   2  -2 67.8265  1.5757   1
 -12  -2  -2 2.98820 0.47924   1
 -12  -2  -2 2.03189 0.59875   5
 -12  -2  -2 2.27828 0.52708   2
  12  -2   2 2.38063 0.56342   4
 -12   2  -2 2.03985 0.34819   1
  12   2   2 1.81837 0.58836   4
 -12   2  -2 1.86263 0.54013   5
 -13  -2  -2 117.014   2.972   5
  13  -2   2 117.030   2.899   4
 -13  -2  -2 114.354   2.678   1
  13   2   2 114.226   2.897   4
 -13   2  -2 114.528   2.867   5
 -13   2  -2 119.346   2.397   1
 -14  -2  -2 2.14961 0.48221   1
  14  -2   2 2.94105 0.70429   4
 -14  -2  -2 2.86743 0.74509   5
  14   2   2 4.80866 0.78345   4
 -14   2  -2 3.16867 0.35566   1
 -14   2  -2 2.50228 0.67330   5
 -15  -2  -2 15.9914  1.2276   5
 -15  -2  -2 21.0822  0.9802   1
  15  -2   2 17.4679  1.2200   4
  15   2   2 18.4337  1.2467   4
 -15   2  -2 20.5916  1.2832   5
  16  -3  -2 -0.2810  0.4725   4
 -16  -3   2 0.86964 0.61827   2
 -15  -3   2 3.99128 0.78481   2
 -15   3   2 3.17042 0.73180   4
  15   3  -2 4.40114 0.77080   5
 -14  -3   2 42.5703  1.3732   1
 -14  -3   2 45.6768  1.7105   2
  14   3  -2 41.1628  1.6647   5
 -14   3   2 40.4064  1.6122   4
  13  -3  -2 2.83533 0.57147   3
 -13  -3   2 2.39186 0.64561   2
 -13  -3   2 2.58946 0.48306   1
 -13   3   2 3.25936 0.65198   4
  13   3  -2 3.52950 0.65552   5
 -12  -3   2 146.806   3.167   1
 -12  -3   2 149.188   3.312   2
  12  -3  -2 149.447   3.140   3
 -12   3   2 151.559   3.295   4
  12   3  -2 144.276   3.305   5
 -11  -3   2 22.0254  0.9232   1
 -11  -3   2 21.6364  1.0829   2
  11  -3  -2 20.0711  1.0082   3
 -11   3   2 21.4215  0.5796   1
 -11   3   2 20.4211  0.5732   1
  11   3  -2 23.6471  1.0411   4
 -11   3   2 21.8343  0.9580   5
  11   3  -2 22.3130  1.0862   5
 -11   3   2 21.1935  1.0840   4
  10  -3  -2 322.647   5.617   3
 -10  -3   2 315.778   6.063   1
 -10  -3   2 321.510   5.845   2
 -10   3   2 322.636   5.584   5
  10   3  -2 318.417   5.821   5
  10   3  -2 319.547   5.682   4
 -10   3   2 317.100   5.708   1
 -10   3   2 326.902   5.722   1
 -10   3   2 315.665   5.771   4
  -9  -3   2 160.442   3.303   2
   9  -3  -2 162.189   3.170   3
   9  -3  -2 160.479   3.041   2
  -9  -3   2 162.109   3.356   1
  -9   3   2 165.367   3.070   5
   9   3  -2 159.479   3.290   5
  -9   3   2 160.503   3.256   4
  -9   3   2 165.000   3.049   1
  -9   3   2 165.236   3.049   1
   9   3  -2 159.940   3.160   4
   8  -3  -2 88.4822  1.9790   3
   8  -3  -2 90.0815  1.8666   2
  -8  -3   2 89.7437  2.0867   2
  -8  -3   2 90.2663  2.0709   1
  -8   3   2 87.3165  1.8112   1
  -8   3   2 88.3120  1.8552   5
  -8   3   2 89.6238  2.0373   4
  -8   3   2 87.6614  2.0002   3
  -8   3   2 88.9617  1.8179   1
   8   3  -2 91.9117  1.9756   4
  -7  -3   2 51.6331  1.0552   3
  -7  -3   2 52.6756  1.4123   2
   7  -3  -2 51.1931  1.2171   2
  -7  -3   2 51.7975  1.3787   1
  -7   3   2 49.4894  1.1693   5
  -7   3   2 49.5094  1.3521   4
  -7   3   2 50.8596  1.3685   3
  -7   3   2 48.9168  1.1714   1
   7   3  -2 51.6850  1.4053   5
   7   3  -2 51.8342  1.3157   4
  -6  -3   2 47.6916  0.9895   3
  -6  -3   2 47.2751  1.2720   2
  -6  -3   2 47.3863  1.2834   1
   6  -3  -2 47.2179  1.1287   2
  -6   3   2 47.5098  1.2503   3
   6   3  -2 48.1741  1.2097   4
  -6   3   2 47.3286  1.0546   5
   6   3  -2 45.5014  1.2559   5
  -6   3   2 48.6840  1.1332   1
  -6   3   2 46.2878  1.2388   4
   5  -3  -2 8.30063 0.45740   2
  -5  -3   2 9.20149 0.41828   3
  -5  -3   2 9.04301 0.56149   2
  -5  -3   2 8.48563 0.54763   1
  -5   3   2 9.08439 0.37900   5
  -5   3   2 7.78651 0.50459   3
  -5   3   2 8.95123 0.55930   4
   5   3  -2 8.30958 0.54310   4
   5   3  -2 9.25269 0.56456   5
  -5   3   2 8.25713 0.44156   1
  -4  -3   2 119.259   2.495   1
  -4  -3   2 118.090   2.071   3
   4  -3  -2 120.755   2.226   2
  -4  -3   2 118.362   2.297   2
  -4   3   2 121.856   2.272   3
  -4   3   2 119.290   2.029   5
  -4   3   2 120.463   2.315   4
   4   3  -2 119.830   2.251   4
  -4   3   2 119.616   2.386   1
   4   3  -2 121.931   2.293   5
   3  -3  -2 149.611   2.680   2
  -3  -3   2 142.236   2.964   1
  -3  -3   2 152.355   2.545   3
  -3  -3   2 147.843   2.709   2
  -3   3   2 148.321   2.912   1
   3   3  -2 149.072   2.659   4
  -3   3   2 149.344   2.654   3
   3   3  -2 147.637   2.691   5
   3   3  -2 151.247   2.994   1
  -3   3   2 151.615   2.430   5
  -3   3   2 149.026   2.736   4
  -2  -3   2 585.982  10.433   1
  -2  -3   2 575.818   9.351   2
   2  -3  -2 584.877   9.400   2
  -2  -3   2 588.261   9.082   3
   2   3  -2 585.315   9.309   5
   2   3  -2 576.146  10.420   1
  -2   3   2 597.595   9.185   5
  -2   3   2 591.708   9.455   4
   2   3  -2 587.224   9.356   4
  -2   3   2 591.401   9.140   3
  -1  -3   2 41.6021  0.9564   2
   1  -3  -2 41.9861  1.1068   1
   1  -3  -2 44.6377  1.0736   2
  -1  -3   2 43.6756  0.9904   3
   1   3  -2 42.1025  1.1147   1
  -1   3   2 42.6741  0.8051   5
  -1   3   2 44.0302  0.9629   3
   1   3  -2 43.1684  0.9998   5
  -1   3   2 43.1266  1.0634   4
   1   3  -2 43.9617  0.9737   4
   0  -3  -2 716.504  12.329   1
   0  -3   2 698.863  10.972   2
   0  -3  -2 690.661  11.137   2
   0  -3   2 704.337  10.793   3
   0   3  -2 688.427  12.290   1
   0   3   2 698.581  10.836   5
   0   3  -2 686.297  11.059   4
   0   3   2 692.158  11.161   4
   0   3  -2 698.784  10.964   5
   0   3   2 698.695  10.690   3
   1  -3   2 319.962   5.136   2
  -1  -3  -2 327.757   5.900   1
  -1  -3  -2 321.311   4.988   3
   1  -3   2 313.595   5.161   3
  -1  -3  -2 317.389   5.354   2
   1   3   2 316.644   5.375   4
  -1   3  -2 316.365   5.264   4
  -1   3  -2 318.552   5.841   1
   1   3   2 322.566   5.121   5
  -1   3  -2 309.915   5.203   5
  -2  -3  -2 779.987  12.231   5
  -2  -3  -2 786.311  13.793   1
   2  -3   2 787.897  12.217   2
  -2  -3  -2 778.677  11.868   3
  -2  -3  -2 794.587  12.468   2
   2  -3   2 768.728  12.085   3
  -2   3  -2 790.303  13.713   1
  -2   3  -2 762.504  12.257   5
   2   3   2 777.239  12.526   4
  -2   3  -2 777.028  12.422   4
  -3  -3  -2 280.381   5.294   1
  -3  -3  -2 285.958   4.699   5
   3  -3   2 284.120   4.521   2
  -3  -3  -2 286.869   4.835   2
   3  -3   2 281.841   4.669   3
  -3  -3  -2 276.129   4.358   3
   3   3   2 277.658   4.854   4
  -3   3  -2 280.225   4.680   5
  -3   3  -2 273.031   4.763   4
  -3   3  -2 280.176   5.193   1
  -4  -3  -2 573.611  10.188   1
   4  -3   2 560.303   8.961   3
  -4  -3  -2 563.794   9.221   2
   4  -3   2 568.986   8.904   2
  -4  -3  -2 580.185   9.132   5
  -4   3  -2 558.358   9.216   4
  -4   3  -2 557.050  10.049   1
  -4   3  -2 574.071   9.058   5
   4   3   2 552.017   9.267   4
  -5  -3  -2 77.8244  1.7595   2
  -5  -3  -2 78.2921  1.8674   1
   5  -3   2 77.3837  1.6986   3
  -5  -3  -2 75.4766  1.7105   5
   5  -3   2 76.8059  1.4105   2
  -5   3  -2 76.9055  1.7410   4
  -5   3  -2 78.6401  1.6506   5
  -5   3  -2 79.6884  1.7384   1
   5   3   2 79.2216  1.8004   4
  -6  -3  -2 46.1705  1.2833   5
   6  -3   2 45.5555  1.2343   3
  -6  -3  -2 45.3874  1.2680   2
   6  -3   2 43.5182  0.9277   2
  -6  -3  -2 43.8832  1.2943   1
  -6   3  -2 44.6312  1.1800   5
   6   3   2 43.6101  1.3150   4
  -6   3  -2 42.7043  1.2510   4
  -6   3  -2 43.6343  1.1619   1
  -7  -3  -2 -0.0521  0.3245   2
  -7  -3  -2 0.77619 0.37911   1
   7  -3   2 1.01525 0.35260   3
  -7  -3  -2 -0.0283  0.3442   5
  -7   3  -2 0.31801 0.38848   4
  -7   3  -2 0.70026 0.30632   5
  -7   3  -2 0.18414 0.27730   1
   7   3   2 0.43598 0.40527   4
   8  -3   2 17.2657  0.8588   3
  -8  -3  -2 17.8944  0.9198   5
  -8  -3  -2 18.4313  0.8984   2
  -8  -3  -2 17.8334  0.8662   1
  -8   3  -2 18.2746  0.9407   4
   8   3   2 19.1372  0.9540   4
  -8   3  -2 16.7320  0.7178   1
  -8   3  -2 17.6635  0.8274   5
   9  -3   2 43.3127  1.3367   3
  -9  -3  -2 43.9555  1.3926   1
  -9  -3  -2 43.8468  1.4535   5
  -9  -3  -2 45.1880  1.4103   2
  -9   3  -2 41.9818  1.4264   4
   9   3   2 44.6559  1.4718   4
  -9   3  -2 45.9496  1.3754   5
  -9   3  -2 42.2587  1.1761   1
 -10  -3  -2 1.21152 0.48859   5
 -10  -3  -2 0.79477 0.40324   1
  10  -3   2 1.02960 0.42497   3
 -10  -3  -2 0.67152 0.44217   2
 -10   3  -2 0.70747 0.32553   1
 -10   3  -2 0.48499 0.39863   5
 -10   3  -2 0.81886 0.50913   4
  10   3   2 1.06422 0.51738   4
 -11  -3  -2 6.60417 0.63186   1
 -11  -3  -2 7.03247 0.72252   2
 -11  -3  -2 8.39735 0.78801   5
  11  -3   2 8.03538 0.69232   3
  11   3   2 7.10321 0.75779   4
 -11   3  -2 6.78944 0.68324   5
 -11   3  -2 6.64345 0.48736   1
 -11   3  -2 7.22098 0.76634   4
 -12  -3  -2 157.506   3.437   2
  12  -3   2 155.069   3.271   3
 -12  -3  -2 156.240   3.450   1
 -12  -3  -2 148.200   3.505   5
  12   3   2 153.776   3.499   4
 -12   3  -2 158.620   3.110   1
 -12   3  -2 151.141   3.477   4
 -12   3  -2 157.669   3.402   5
 -13  -3  -2 3.14248 0.72027   5
 -13  -3  -2 4.01187 0.67334   2
 -13  -3  -2 3.22689 0.57636   1
 -13   3  -2 3.84102 0.41535   1
  13   3   2 4.01304 0.73618   4
 -13   3  -2 3.66668 0.65139   5
 -13   3  -2 3.41340 0.75639   4
 -14  -3  -2 64.6401  1.8952   1
 -14  -3  -2 63.5633  2.1870   5
  14  -3   2 62.5887  2.1002   4
 -14   3  -2 65.5800  2.0899   5
  14   3   2 63.2850  2.1337   4
 -14   3  -2 65.4788  1.4913   1
  15  -3   2 9.89183 0.97709   4
 -15  -4   2 23.6637  1.3662   2
  15   4  -2 22.9198  1.3759   5
 -15   4   2 19.6604  1.2756   4
  14  -4  -2 58.7774  1.8967   3
 -14  -4   2 56.7739  2.0183   2
 -14  -4   2 58.9158  1.8046   1
 -14   4   2 58.2939  1.9677   4
  14   4  -2 56.9521  2.0083   5
  13  -4  -2 9.04287 0.81594   3
 -13  -4   2 8.48609 0.86642   2
 -13  -4   2 11.6716  0.8637   1
 -13   4   2 8.81221 0.88550   4
  13   4  -2 9.69534 0.89875   5
  12  -4  -2 15.9978  1.0289   3
 -12  -4   2 17.2569  1.1011   2
 -12  -4   2 17.2910  0.9586   1
 -12   4   2 15.9167  0.5856   1
  12   4  -2 14.8899  1.0172   5
 -12   4   2 16.0310  1.0895   4
 -11  -4   2 137.156   3.145   2
  11  -4  -2 139.574   3.022   3
 -11  -4   2 138.256   3.121   1
  11   4  -2 135.710   3.122   5
 -11   4   2 132.995   3.073   4
 -11   4   2 141.858   2.721   1
 -10  -4   2 5.37077 0.66672   2
 -10  -4   2 5.33635 0.58151   1
  10  -4  -2 5.13224 0.62325   3
  10   4  -2 4.92015 0.62938   4
  10   4  -2 4.80974 0.64487   5
 -10   4   2 5.24846 0.64187   4
 -10   4   2 5.09806 0.41761   1
  -9  -4   2 469.878   8.690   1
   9  -4  -2 469.655   7.855   3
  -9  -4   2 454.729   8.077   2
  -9   4   2 474.341   8.376   1
   9   4  -2 464.497   8.054   5
  -9   4   2 466.472   8.063   4
   9   4  -2 464.229   7.958   4
   8  -4  -2 8.79233 0.57016   2
  -8  -4   2 8.74616 0.70237   2
  -8  -4   2 9.28276 0.67014   1
   8  -4  -2 9.50353 0.67939   3
  -8   4   2 9.98188 0.60131   1
  -8   4   2 10.4602  0.5541   5
   8   4  -2 9.40909 0.70715   5
  -8   4   2 8.38877 0.67909   4
   8   4  -2 11.1597  0.7286   4
  -7  -4   2 51.9129  1.5084   1
   7  -4  -2 49.8572  1.2779   2
   7  -4  -2 50.6696  1.4154   3
  -7  -4   2 52.4634  1.4895   2
  -7   4   2 52.4723  1.1868   5
  -7   4   2 51.0178  1.4583   4
   7   4  -2 51.4220  1.4738   5
   7   4  -2 52.5639  1.4213   4
  -6  -4   2 95.4212  2.2359   1
  -6  -4   2 96.7704  1.7383   3
  -6  -4   2 95.8123  2.1181   2
   6  -4  -2 93.8110  2.0539   3
   6  -4  -2 97.2502  1.9628   2
  -6   4   2 96.7039  1.7918   5
  -6   4   2 93.9874  2.1014   4
   6   4  -2 93.0581  2.1005   5
   6   4  -2 94.7217  2.0553   4
  -6   4   2 95.0094  2.0808   1
  -5  -4   2 82.0558  2.0174   1
  -5  -4   2 83.2432  1.5883   3
   5  -4  -2 85.2863  1.8354   3
   5  -4  -2 84.3380  1.7628   2
  -5  -4   2 82.2723  1.8625   2
  -5   4   2 84.2873  1.5435   5
   5   4  -2 84.1070  1.8584   5
  -5   4   2 83.6121  1.8875   1
  -5   4   2 81.3507  1.8718   4
   5   4  -2 85.5422  1.8379   4
   4  -4  -2 25.6501  0.8395   2
   4  -4  -2 26.5166  0.8747   3
  -4  -4   2 25.9795  0.8989   2
  -4  -4   2 26.3345  0.7583   3
  -4  -4   2 24.8788  0.9511   1
  -4   4   2 24.7261  0.9109   4
  -4   4   2 25.5780  0.8496   1
   4   4  -2 26.6080  0.8727   4
   4   4  -2 26.1928  0.8790   5
  -4   4   2 25.8972  0.6107   5
   3  -4  -2 39.1995  1.0516   2
  -3  -4   2 39.3536  0.9747   3
  -3  -4   2 40.8121  1.1972   1
   3  -4  -2 38.6256  1.0380   3
  -3  -4   2 36.5865  1.0234   2
   3   4  -2 38.4319  1.0257   4
   3   4  -2 38.8534  1.0471   5
  -3   4   2 39.2308  0.7853   5
  -3   4   2 38.5678  1.1020   4
  -2  -4   2 2.25676 0.30478   2
  -2  -4   2 2.08718 0.29738   3
   2  -4  -2 2.61952 0.34690   2
   2  -4  -2 1.70733 0.28090   3
  -2  -4   2 1.78372 0.36022   1
  -2   4   2 2.08970 0.33819   4
   2   4  -2 2.40702 0.31386   5
  -2   4   2 2.23280 0.19429   5
   2   4  -2 1.88539 0.30775   4
  -1  -4   2 307.735   5.133   2
  -1  -4   2 297.909   5.790   1
   1  -4  -2 310.357   5.260   2
   1  -4  -2 309.643   5.009   3
  -1  -4   2 301.775   5.027   3
   1  -4  -2 310.274   5.787   1
  -1   4   2 303.238   4.907   5
   1   4  -2 311.131   5.812   1
   1   4  -2 308.120   5.167   4
  -1   4   2 311.912   5.278   4
   1   4  -2 313.097   5.128   5
   0  -4  -2 37.9188  1.1405   1
   0  -4   2 38.4471  0.9430   2
   0  -4  -2 39.8144  0.9239   3
   0  -4   2 38.3287  1.0069   3
   0  -4  -2 38.7004  1.0946   2
   0   4   2 38.1160  0.8529   5
   0   4  -2 38.8804  0.9905   5
   0   4  -2 39.5831  1.0078   4
   0   4   2 39.5488  1.0911   4
   0   4  -2 36.6401  1.1400   1
  -1  -4  -2 654.458  10.137   3
  -1  -4  -2 660.253  10.674   2
   1  -4   2 662.365  10.334   3
  -1  -4  -2 672.654  11.819   1
   1  -4   2 658.956  10.436   2
  -1   4  -2 650.494  10.590   4
  -1   4  -2 655.462  10.450   5
  -1   4  -2 659.226  11.750   1
   1   4   2 654.002  10.701   4
   1   4   2 652.689  10.339   5
  -2  -4  -2 4.23300 0.46512   1
  -2  -4  -2 3.91234 0.26936   3
  -2  -4  -2 3.83605 0.43422   2
   2  -4   2 3.81781 0.29175   2
   2  -4   2 3.86149 0.39351   3
  -2   4  -2 4.14420 0.42292   1
  -2   4  -2 4.47953 0.36768   5
   2   4   2 4.06109 0.46633   4
  -2   4  -2 4.01374 0.39009   4
   2   4   2 3.91311 0.33488   5
   3  -4   2 331.718   5.576   3
   3  -4   2 332.329   5.424   2
  -3  -4  -2 332.195   5.564   5
  -3  -4  -2 343.024   6.359   1
  -3  -4  -2 330.905   5.757   2
  -3  -4  -2 340.636   5.229   3
  -3   4  -2 325.704   6.216   1
  -3   4  -2 333.480   5.560   5
   3   4   2 334.285   5.800   4
   3   4   2 338.239   5.564   5
  -3   4  -2 333.677   5.695   4
  -4  -4  -2 0.75606 0.13420   3
  -4  -4  -2 0.94756 0.31345   5
  -4  -4  -2 0.49100 0.33139   2
   4  -4   2 0.65117 0.19922   2
  -4  -4  -2 0.45052 0.35762   1
   4  -4   2 0.97950 0.32071   3
  -4   4  -2 0.07815 0.29781   4
  -4   4  -2 0.42262 0.31090   1
   4   4   2 1.13747 0.40478   4
  -4   4  -2 0.61212 0.26830   1
  -4   4  -2 0.56565 0.24944   5
  -5  -4  -2 213.178   4.038   2
   5  -4   2 222.859   3.963   3
  -5  -4  -2 222.234   4.447   1
  -5  -4  -2 215.456   3.969   5
  -5   4  -2 221.024   4.279   1
  -5   4  -2 222.687   3.885   5
  -5   4  -2 217.855   4.036   4
   5   4   2 220.318   4.147   4
  -6  -4  -2 121.875   2.583   5
   6  -4   2 127.039   2.580   3
  -6  -4  -2 127.559   2.661   2
  -6  -4  -2 121.927   2.818   1
  -6   4  -2 126.091   2.636   4
   6   4   2 123.382   2.683   4
  -6   4  -2 123.382   2.466   5
  -6   4  -2 125.199   2.657   1
  -7  -4  -2 232.224   4.344   2
  -7  -4  -2 229.315   4.300   5
  -7  -4  -2 223.097   4.661   1
   7  -4   2 228.608   4.211   3
   7   4   2 233.737   4.402   4
  -7   4  -2 231.103   4.142   5
  -7   4  -2 229.751   4.341   4
  -7   4  -2 227.921   4.446   1
  -8  -4  -2 58.6513  1.6751   2
  -8  -4  -2 57.2802  1.7036   1
   8  -4   2 56.0761  1.6014   3
  -8  -4  -2 57.3101  1.6616   5
  -8   4  -2 56.4228  1.4944   1
  -8   4  -2 56.2159  1.6641   4
  -8   4  -2 56.3134  1.5175   5
   8   4   2 55.8719  1.7029   4
  -9  -4  -2 25.7419  1.1398   2
  -9  -4  -2 26.0592  1.1498   5
   9  -4   2 26.3400  1.1281   3
  -9  -4  -2 24.0886  1.0891   1
   9   4   2 25.5352  1.1781   4
  -9   4  -2 26.4973  1.0447   5
  -9   4  -2 26.9257  0.9613   1
  -9   4  -2 27.3504  1.2091   4
 -10  -4  -2 2.16000 0.55777   2
  10  -4   2 2.36513 0.52250   3
 -10  -4  -2 2.24124 0.52471   1
 -10  -4  -2 3.10465 0.59244   5
 -10   4  -2 3.04717 0.62557   4
  10   4   2 1.92395 0.59732   4
 -10   4  -2 2.31541 0.42247   1
 -10   4  -2 2.21234 0.47245   5
 -11  -4  -2 52.4400  1.7403   2
 -11  -4  -2 54.6666  1.7340   1
 -11  -4  -2 55.1552  1.8066   5
  11  -4   2 49.5496  1.6400   3
 -11   4  -2 52.1015  1.7951   4
 -11   4  -2 51.9164  1.4224   1
 -11   4  -2 51.9411  1.6479   5
  11   4   2 51.6393  1.7845   4
  12  -4   2 9.20143 0.80998   3
 -12  -4  -2 8.56605 0.81782   2
 -12  -4  -2 6.69910 0.73674   1
 -12  -4  -2 6.64032 0.81919   5
 -12   4  -2 7.30981 0.85934   4
 -12   4  -2 8.73854 0.61974   1
  12   4   2 8.70133 0.92330   4
 -13  -4  -2 53.8651  1.9562   5
 -13  -4  -2 53.6433  1.8820   2
 -13  -4  -2 50.3521  1.7488   1
  13   4   2 53.7000  1.9439   4
 -13   4  -2 53.8751  1.4170   1
 -13   4  -2 52.5501  1.9150   4
 -14  -4  -2 5.87495 0.73447   1
 -14  -4  -2 6.39331 0.90027   5
 -14  -4  -2 5.98610 0.80642   2
 -14   4  -2 5.41071 0.47057   1
 -14   4  -2 6.89765 0.91499   4
  15  -5  -2 45.7541  1.7848   3
 -15  -5   2 43.3476  1.8799   2
 -15   5   2 39.6535  1.7522   4
 -14  -5   2 34.6261  1.6286   2
  14  -5  -2 33.4815  1.5368   3
 -14  -5   2 36.3194  1.4955   1
 -14   5   2 35.3026  1.6214   4
  14   5  -2 31.9831  1.5611   5
 -13  -5   2 59.9732  2.0957   2
  13  -5  -2 67.3971  2.0757   3
 -13  -5   2 63.7532  2.0117   1
 -13   5   2 65.0851  2.1060   4
  13   5  -2 65.5616  2.1373   5
 -13   5   2 63.8595  1.4945   1
  12  -5  -2 10.8597  0.8972   3
 -12  -5   2 12.0914  0.9126   1
 -12  -5   2 11.8311  0.9783   2
  12   5  -2 10.4264  0.9365   5
 -12   5   2 10.6373  0.9347   4
 -12   5   2 10.3018  0.6397   1
 -11  -5   2 16.3868  1.0643   2
 -11  -5   2 15.6958  0.9891   1
  11  -5  -2 16.0877  1.0125   3
  11   5  -2 15.8366  1.0713   5
 -11   5   2 16.4543  1.0795   4
 -11   5   2 15.4537  0.7574   1
  10  -5  -2 42.6182  1.5187   3
 -10  -5   2 46.6267  1.6203   2
 -10  -5   2 46.8432  1.5825   1
 -10   5   2 45.8646  1.3056   1
  10   5  -2 47.3657  1.5987   5
 -10   5   2 43.6612  1.5659   4
   9  -5  -2 -0.1364  0.4246   3
  -9  -5   2 0.17403 0.47581   1
  -9  -5   2 0.02501 0.45155   2
  -9   5   2 -0.1693  0.3638   1
  -9   5   2 0.63566 0.47935   4
   9   5  -2 0.01459 0.49189   4
   9   5  -2 0.19607 0.45830   5
  -8  -5   2 259.843   5.358   1
  -8  -5   2 264.006   5.008   2
   8  -5  -2 262.333   4.865   3
   8   5  -2 267.032   4.916   4
  -8   5   2 273.013   5.123   1
  -8   5   2 265.581   4.993   4
   8   5  -2 266.063   4.978   5
  -7  -5   2 36.1369  1.2912   2
  -7  -5   2 34.3390  1.2878   1
   7  -5  -2 35.4413  1.2456   3
   7  -5  -2 35.1975  1.0907   2
   7   5  -2 34.4742  1.2238   4
  -7   5   2 34.6669  1.2681   4
   7   5  -2 36.4595  1.2497   5
  -6  -5   2 50.7248  1.5782   1
   6  -5  -2 51.8210  1.3559   2
   6  -5  -2 50.6922  1.4506   3
  -6  -5   2 49.1873  1.4872   2
   6   5  -2 51.5366  1.4826   5
   6   5  -2 52.0583  1.4486   4
  -6   5   2 50.3949  1.5049   4
  -5  -5   2 38.9815  1.3323   1
   5  -5  -2 40.6001  1.1460   2
  -5  -5   2 37.8545  0.9967   3
   5  -5  -2 36.2944  1.1801   3
  -5  -5   2 38.6877  1.2080   2
  -5   5   2 37.9031  1.2511   4
   5   5  -2 40.1389  1.2192   4
   5   5  -2 39.5039  1.2155   5
  -4  -5   2 1.56817 0.36415   2
   4  -5  -2 1.14210 0.35755   2
   4  -5  -2 0.72407 0.33763   3
  -4  -5   2 0.56790 0.39420   1
  -4  -5   2 1.23025 0.30636   3
   4   5  -2 0.41468 0.33930   5
  -4   5   2 1.06222 0.39690   4
   4   5  -2 1.54243 0.40298   4
   3  -5  -2 327.195   5.720   2
  -3  -5   2 331.576   5.719   2
  -3  -5   2 332.679   5.465   3
  -3  -5   2 332.429   6.415   1
   3  -5  -2 333.770   5.593   3
   3   5  -2 340.858   5.705   4
   3   5  -2 335.739   5.667   5
  -3   5   2 330.262   5.331   5
  -3   5   2 333.089   5.805   4
  -2  -5   2 23.1211  0.8607   2
   2  -5  -2 25.7269  0.8634   3
  -2  -5   2 23.7330  0.8579   3
   2  -5  -2 26.2809  0.9229   2
  -2  -5   2 23.9161  1.0065   1
   2   5  -2 25.6788  0.8921   4
  -2   5   2 23.8282  0.9267   4
  -2   5   2 24.0256  0.6528   5
   2   5  -2 23.7875  0.8670   5
   1  -5  -2 76.9884  1.7607   2
   1  -5  -2 73.2298  1.5904   3
   1  -5  -2 73.7406  1.8934   1
  -1  -5   2 75.2609  1.6487   3
  -1  -5   2 70.9715  1.8939   1
  -1  -5   2 73.3960  1.6360   2
   1   5  -2 74.0794  1.6621   4
   1   5  -2 73.3351  1.9172   1
  -1   5   2 74.4033  1.4291   5
   1   5  -2 75.3461  1.6393   5
  -1   5   2 74.8200  1.7669   4
   0  -5  -2 134.974   2.739   2
   0  -5   2 137.171   2.577   2
   0  -5  -2 136.499   2.496   3
   0  -5   2 135.410   2.615   3
   0  -5  -2 138.207   3.025   1
   0   5   2 137.110   2.421   5
   0   5  -2 142.629   3.024   1
   0   5  -2 135.963   2.584   5
   0   5   2 135.554   2.740   4
   0   5  -2 134.154   2.642   4
   1  -5   2 28.6272  0.9656   3
  -1  -5  -2 30.9496  1.0462   2
   1  -5   2 28.2366  0.8564   2
  -1  -5  -2 28.2468  1.1139   1
  -1  -5  -2 29.2286  0.8322   3
  -1   5  -2 28.7201  1.0731   1
   1   5   2 28.9043  0.8228   5
   1   5   2 27.7187  1.0456   4
  -1   5  -2 28.4857  0.9069   5
  -1   5  -2 29.6886  0.9657   4
   2  -5   2 865.996  13.673   3
  -2  -5  -2 856.184  14.076   2
   2  -5   2 861.457  13.774   2
  -2  -5  -2 895.595  13.401   3
  -2  -5  -2 882.114  15.614   1
   2   5   2 869.030  14.135   4
  -2   5  -2 888.856  15.533   1
   2   5   2 880.591  13.732   5
  -2   5  -2 860.021  14.024   4
  -2   5  -2 854.955  13.787   5
   3  -5   2 71.1238  1.7231   3
  -3  -5  -2 73.4588  1.8164   2
  -3  -5  -2 71.7402  1.4174   3
   3  -5   2 73.3489  1.5112   2
  -3  -5  -2 72.6595  1.9647   1
   3   5   2 72.2948  1.8250   4
  -3   5  -2 72.0223  1.7179   4
   3   5   2 71.8634  1.6067   5
  -3   5  -2 72.5004  1.8809   1
  -3   5  -2 73.0415  1.6238   5
   4  -5   2 132.553   2.717   3
  -4  -5  -2 133.612   3.072   1
  -4  -5  -2 132.941   2.804   2
  -4   5  -2 131.454   2.927   1
  -4   5  -2 138.505   2.770   4
   4   5   2 134.586   2.871   4
   4   5   2 136.795   2.653   5
  -4   5  -2 135.936   2.603   5
  -5  -5  -2 42.7143  1.3638   2
   5  -5   2 45.4530  1.3611   3
  -5  -5  -2 43.3976  1.4784   1
   5   5   2 41.7623  1.2683   5
  -5   5  -2 43.7613  1.1868   5
  -5   5  -2 44.9514  1.3480   1
  -5   5  -2 41.0387  1.3315   4
   5   5   2 45.0173  1.4563   4
  -6  -5  -2 34.4726  1.3514   1
  -6  -5  -2 36.6830  1.2801   2
   6  -5   2 38.3450  1.2894   3
   6   5   2 36.8210  1.3907   4
  -6   5  -2 37.9693  1.2377   1
   6   5   2 38.8163  1.2481   5
  -6   5  -2 36.2453  1.2871   4
  -6   5  -2 35.8715  1.0981   5
  -7  -5  -2 280.350   5.838   1
  -7  -5  -2 291.767   5.395   2
   7  -5   2 294.262   5.266   3
  -7  -5  -2 287.560   5.291   5
  -7   5  -2 296.027   5.126   5
  -7   5  -2 291.484   5.632   1
   7   5   2 291.630   5.456   4
   7   5   2 293.242   5.298   5
  -7   5  -2 289.665   5.381   4
  -8  -5  -2 55.2820  1.6779   5
  -8  -5  -2 53.0604  1.7418   1
   8  -5   2 55.5894  1.6706   3
  -8  -5  -2 56.2519  1.7330   2
  -8   5  -2 55.1541  1.5594   1
  -8   5  -2 54.6356  1.6982   4
  -8   5  -2 58.9168  1.5472   5
   8   5   2 58.9076  1.8208   4
  -9  -5  -2 6.20520 0.69098   2
  -9  -5  -2 6.94109 0.72282   5
  -9  -5  -2 5.75135 0.68476   1
   9  -5   2 7.32759 0.73740   3
  -9   5  -2 8.69886 0.81630   4
  -9   5  -2 7.95210 0.63166   1
   9   5   2 7.66435 0.82280   4
 -10  -5  -2 13.9826  0.9594   5
 -10  -5  -2 13.5802  0.9604   2
  10  -5   2 14.3032  0.9481   3
 -10  -5  -2 11.9953  0.9007   1
  10   5   2 12.9593  1.0156   4
 -10   5  -2 14.0218  0.8180   1
 -10   5  -2 16.5027  1.0952   4
  11  -5   2 50.7157  1.7171   3
 -11  -5  -2 50.9085  1.7756   1
 -11  -5  -2 50.8827  1.7776   2
 -11  -5  -2 51.4632  1.7913   5
 -11   5  -2 50.1785  1.7924   4
 -11   5  -2 49.7025  1.4879   1
  11   5   2 51.4887  1.8688   4
 -12  -5  -2 30.3354  1.4514   5
  12  -5   2 30.4877  1.4291   3
 -12  -5  -2 28.7526  1.4075   2
 -12  -5  -2 30.2749  1.4123   1
 -12   5  -2 31.2206  1.5366   4
  12   5   2 31.0559  1.4962   5
 -12   5  -2 29.9903  1.1149   1
  12   5   2 26.4380  1.4646   4
  13  -5   2 7.53511 0.87953   3
 -13  -5  -2 5.36660 0.78670   2
 -13  -5  -2 4.93719 0.77445   1
 -13  -5  -2 5.27806 0.82372   5
 -13   5  -2 5.48437 0.57940   1
  13   5   2 6.13185 0.83767   5
 -13   5  -2 6.03604 0.86217   4
 -14  -5  -2 5.85549 0.85035   2
 -14   5  -2 5.06168 0.54582   1
 -14  -6   2 34.1864  1.6900   2
  14  -6  -2 33.6373  1.6362   3
 -14   6   2 35.6109  1.6728   4
 -14   6   2 34.8007  1.0695   1
 -13  -6   2 0.42015 0.63284   2
  13  -6  -2 -0.2716  0.5919   3
 -13  -6   2 0.46329 0.61433   1
  13   6  -2 0.12186 0.61111   5
 -13   6   2 0.36044 0.38598   1
 -13   6   2 -0.0639  0.5992   4
  12  -6  -2 45.3038  1.7150   3
 -12  -6   2 43.2056  1.7103   1
 -12  -6   2 41.0412  1.7597   2
 -12   6   2 45.7732  1.7913   4
  12   6  -2 41.4941  1.6909   5
 -12   6   2 43.0696  1.3315   1
  11  -6  -2 11.6143  0.9515   3
 -11  -6   2 10.8113  0.9281   1
 -11  -6   2 8.95506 0.90834   2
 -11   6   2 10.3984  0.9521   4
 -11   6   2 11.5980  0.7716   1
  11   6  -2 10.1787  0.9240   5
  10  -6  -2 1.63267 0.58186   3
 -10  -6   2 1.44696 0.60039   1
 -10  -6   2 2.18143 0.59384   2
 -10   6   2 1.60039 0.45976   1
 -10   6   2 1.84395 0.62694   4
  10   6  -2 1.77157 0.59554   5
  -9  -6   2 15.0597  1.0525   1
   9  -6  -2 15.9823  1.0212   3
  -9  -6   2 16.3839  0.9852   2
  -9   6   2 16.1479  0.8724   1
  -9   6   2 16.7810  1.0622   4
   9   6  -2 17.3876  1.0530   5
  -8  -6   2 13.5348  0.9949   1
   8  -6  -2 12.8814  0.8488   3
  -8  -6   2 13.1630  0.9049   2
   8   6  -2 12.9644  0.8777   5
  -8   6   2 13.1286  0.8119   1
   8   6  -2 12.8498  0.8511   4
  -8   6   2 12.2640  0.8813   4
  -7  -6   2 6.59361 0.68752   2
   7  -6  -2 5.85144 0.64795   3
  -7  -6   2 6.29979 0.70513   1
  -7   6   2 6.79909 0.71114   4
   7   6  -2 6.20575 0.66800   4
   7   6  -2 5.51235 0.65174   5
   6  -6  -2 101.126   2.394   3
   6  -6  -2 108.191   2.325   2
  -6  -6   2 107.646   2.494   2
  -6  -6   2 104.512   2.690   1
   6   6  -2 102.171   2.399   5
  -6   6   2 104.895   2.472   4
   6   6  -2 107.015   2.398   4
   5  -6  -2 49.8158  1.4977   3
  -5  -6   2 48.8053  1.6354   1
  -5  -6   2 51.1826  1.5158   2
   5  -6  -2 52.8521  1.4674   2
   5   6  -2 55.1693  1.5195   5
  -5   6   2 50.7628  1.5684   4
   5   6  -2 50.5127  1.4873   4
  -4  -6   2 395.569   6.497   3
  -4  -6   2 383.699   6.854   2
   4  -6  -2 398.568   6.718   3
   4  -6  -2 402.820   6.834   2
  -4  -6   2 379.468   7.649   1
  -4   6   2 401.170   6.963   4
   4   6  -2 408.613   6.852   4
   4   6  -2 407.337   6.801   5
  -3  -6   2 0.24508 0.38207   2
  -3  -6   2 0.35208 0.44056   1
   3  -6  -2 0.58712 0.41309   2
  -3  -6   2 0.16600 0.35691   3
   3  -6  -2 0.11836 0.35988   3
   3   6  -2 0.96579 0.38089   5
   3   6  -2 0.44667 0.41299   4
  -3   6   2 0.23651 0.41925   4
   2  -6  -2 21.2251  0.9369   2
  -2  -6   2 20.2156  0.8882   2
  -2  -6   2 19.7542  0.9004   3
   2  -6  -2 22.4881  0.8923   3
  -2  -6   2 20.7078  1.0121   1
  -2   6   2 22.2479  0.9935   4
   2   6  -2 21.1174  0.8798   5
   2   6  -2 22.8732  0.9468   4
   2   6  -2 22.3164  1.0677   1
  -1  -6   2 2.99990 0.45083   3
   1  -6  -2 2.81199 0.47635   2
  -1  -6   2 3.42416 0.43526   2
   1  -6  -2 2.51478 0.39636   3
   1   6  -2 2.85564 0.42287   5
   1   6  -2 3.28437 0.54849   1
  -1   6   2 2.85430 0.50656   4
   1   6  -2 2.20121 0.45411   4
   0  -6  -2 132.237   2.565   3
   0  -6  -2 134.169   2.819   2
   0  -6   2 135.097   2.699   3
   0  -6   2 136.154   2.654   2
   0   6   2 134.265   2.459   5
   0   6  -2 135.388   2.631   5
   0   6  -2 134.816   3.097   1
   0   6   2 134.632   2.824   4
   0   6  -2 130.903   2.705   4
  -1  -6  -2 2.26251 0.48384   2
  -1  -6  -2 2.93901 0.38551   3
   1  -6   2 2.07397 0.44137   3
   1  -6   2 2.97835 0.40504   2
  -1  -6  -2 2.67801 0.54133   1
   1   6   2 3.06797 0.36552   5
  -1   6  -2 3.07031 0.47792   4
  -1   6  -2 2.88709 0.49859   1
   1   6   2 3.14993 0.53726   4
  -1   6  -2 3.38813 0.41803   5
   2  -6   2 1.39352 0.43963   3
   2  -6   2 0.97139 0.32574   2
  -2  -6  -2 1.95380 0.33866   3
  -2  -6  -2 0.35648 0.41374   1
  -2  -6  -2 1.49121 0.47667   2
  -2   6  -2 0.34652 0.42765   1
   2   6   2 0.87064 0.32042   5
  -2   6  -2 1.16913 0.43411   4
  -2   6  -2 0.85243 0.31286   5
   2   6   2 0.74096 0.47234   4
  -3  -6  -2 72.2937  2.0615   1
  -3  -6  -2 67.2863  1.8407   2
   3  -6   2 67.5731  1.7810   3
   3  -6   2 72.6644  1.5672   2
   3   6   2 71.2281  1.6452   5
  -3   6  -2 70.0127  1.7857   4
  -3   6  -2 66.9702  1.6239   5
   3   6   2 71.4322  1.8834   4
  -3   6  -2 66.5217  1.8955   1
  -4  -6  -2 23.3167  1.1054   2
   4  -6   2 23.0027  1.0555   3
  -4  -6  -2 23.1697  1.1567   1
  -4   6  -2 24.2108  1.0732   4
   4   6   2 21.8834  1.1163   4
   4   6   2 22.6097  0.9208   5
  -4   6  -2 22.7722  1.0723   1
  -4   6  -2 22.7663  0.8863   5
  -5  -6  -2 128.625   3.112   1
   5  -6   2 125.651   2.759   3
  -5  -6  -2 126.026   2.843   2
   5   6   2 126.066   2.877   4
  -5   6  -2 130.787   2.801   4
  -5   6  -2 123.344   2.534   5
  -5   6  -2 124.057   2.921   1
   5   6   2 125.345   2.649   5
   6  -6   2 65.7448  1.8198   3
  -6  -6  -2 59.9167  1.7770   2
  -6  -6  -2 61.6519  1.9434   1
  -6   6  -2 60.1732  1.7685   4
   6   6   2 60.5034  1.6668   5
   6   6   2 60.2184  1.8708   4
  -6   6  -2 63.0853  1.7958   1
  -7  -6  -2 13.5252  0.9120   2
  -7  -6  -2 12.3516  0.9191   1
   7  -6   2 12.4633  0.8622   3
   7   6   2 13.6585  0.9712   4
  -7   6  -2 12.4914  0.8443   1
  -7   6  -2 11.2956  0.8446   4
   7   6   2 12.6815  0.8317   5
  -8  -6  -2 203.730   4.580   1
  -8  -6  -2 203.891   4.250   2
   8  -6   2 204.931   4.129   3
   8   6   2 210.191   4.317   4
   8   6   2 201.902   4.104   5
  -8   6  -2 199.699   4.268   1
  -8   6  -2 211.454   4.234   4
  -9  -6  -2 13.5872  0.9864   2
  -9  -6  -2 12.4951  0.9578   1
   9  -6   2 11.2786  0.9040   3
   9   6   2 11.9370  0.8946   5
  -9   6  -2 11.9113  0.8489   1
   9   6   2 12.8497  1.0290   4
  -9   6  -2 11.8845  0.9533   4
 -10  -6  -2 97.9417  2.7319   1
  10  -6   2 99.2879  2.5658   3
 -10  -6  -2 93.2464  2.5715   2
  10   6   2 94.9981  2.6258   4
 -10   6  -2 91.4176  2.3771   1
 -10   6  -2 89.0026  2.5422   4
  10   6   2 96.2433  2.5209   5
 -11  -6  -2 1.33764 0.68112   1
 -11  -6  -2 3.32765 0.72611   2
  11  -6   2 2.68808 0.70518   3
 -11   6  -2 2.57883 0.52818   1
  11   6   2 2.82249 0.79188   4
 -11   6  -2 2.03833 0.71357   4
  11   6   2 1.51574 0.62214   5
  12  -6   2 13.5509  1.0916   3
 -12  -6  -2 11.5579  1.0229   1
 -12  -6  -2 11.5861  1.0282   2
 -12   6  -2 12.3374  1.0914   4
  12   6   2 11.2328  0.9931   5
 -12   6  -2 11.8351  0.8347   1
  13  -6   2 -0.1618  0.6331   3
 -13  -6  -2 0.86763 0.65478   1
 -13  -6  -2 0.50619 0.62093   2
 -13   6  -2 0.03545 0.64777   4
  13   6   2 0.50769 0.60534   5
 -13   6  -2 -0.0444  0.4632   1
  13  -7  -2 5.99078 0.89738   3
 -13   7   2 6.54348 0.94463   4
 -12  -7   2 -0.3514  0.5922   1
  12  -7  -2 0.40730 0.62678   3
 -12  -7   2 0.93926 0.65940   2
 -12   7   2 0.71846 0.49026   1
 -12   7   2 0.41133 0.63031   4
  12   7  -2 0.27302 0.59109   5
 -11  -7   2 2.03043 0.68069   2
 -11  -7   2 3.83369 0.75380   1
  11  -7  -2 2.34114 0.70975   3
 -11   7   2 3.12574 0.76216   4
 -11   7   2 2.49978 0.56691   1
  11   7  -2 3.23363 0.72184   5
 -10  -7   2 36.4412  1.5824   2
 -10  -7   2 34.3506  1.5758   1
  10  -7  -2 36.3203  1.5478   3
 -10   7   2 34.2888  1.5414   4
 -10   7   2 35.6692  1.3642   1
  10   7  -2 36.8495  1.5312   5
   9  -7  -2 0.99025 0.55397   3
  -9  -7   2 0.32958 0.59205   2
  -9  -7   2 0.67553 0.59854   1
  -9   7   2 0.02554 0.56505   4
   9   7  -2 0.65079 0.55290   5
  -9   7   2 0.71031 0.51919   1
  -8  -7   2 9.07535 0.86873   2
  -8  -7   2 9.32720 0.91130   1
   8  -7  -2 9.69216 0.83645   3
  -8   7   2 8.79375 0.75815   1
   8   7  -2 10.5252  0.8596   5
  -8   7   2 9.45627 0.86867   4
  -7  -7   2 50.9821  1.8569   1
  -7  -7   2 47.3898  1.6424   2
   7  -7  -2 48.1044  1.6150   3
   7   7  -2 51.7886  1.6337   5
   7   7  -2 47.5204  1.5714   4
  -7   7   2 48.2935  1.6706   4
  -7   7   2 48.3278  1.6270   1
  -6  -7   2 1.04683 0.52740   2
   6  -7  -2 1.67450 0.50495   3
  -6  -7   2 2.40388 0.64135   1
   6   7  -2 3.44991 0.58807   4
   6   7  -2 1.91092 0.52783   5
  -6   7   2 1.45130 0.56490   4
   5  -7  -2 221.577   4.305   3
   5  -7  -2 221.463   4.266   2
  -5  -7   2 221.132   4.397   2
  -5  -7   2 229.401   4.950   1
  -5   7   2 228.084   4.463   4
   5   7  -2 231.159   4.329   4
   5   7  -2 224.714   4.306   5
   4  -7  -2 0.50662 0.41924   2
  -4  -7   2 0.64575 0.52984   1
  -4  -7   2 0.90180 0.48772   2
   4  -7  -2 -0.1438  0.4047   3
   4   7  -2 0.56246 0.44311   5
  -4   7   2 -0.1404  0.4465   4
   4   7  -2 0.78218 0.46827   4
  -3  -7   2 39.5023  1.3471   2
   3  -7  -2 39.2122  1.3569   2
   3  -7  -2 41.0597  1.3386   3
  -3  -7   2 40.2578  1.2641   3
  -3  -7   2 39.0451  1.5548   1
   3   7  -2 40.8437  1.3453   4
   3   7  -2 40.9381  1.3093   5
  -3   7   2 40.4947  1.4228   4
   2  -7  -2 5.49571 0.64375   2
  -2  -7   2 4.80871 0.58015   2
   2  -7  -2 4.58581 0.55928   3
  -2  -7   2 4.47828 0.56924   3
   2   7  -2 3.26068 0.55958   4
  -2   7   2 4.86884 0.63821   4
   2   7  -2 4.50606 0.55615   5
  -1  -7   2 505.186   8.406   2
  -1  -7   2 505.349   8.245   3
   1  -7  -2 500.907   8.542   2
   1  -7  -2 501.633   8.197   3
   1   7  -2 489.396   8.287   5
   1   7  -2 492.033   8.466   4
  -1   7   2 491.790   8.575   4
   0  -7  -2 6.86121 0.68623   2
   0  -7   2 5.95694 0.62664   3
   0  -7  -2 7.59425 0.58488   3
   0  -7   2 5.92559 0.54908   2
   0   7  -2 7.98278 0.59044   5
   0   7  -2 6.95997 0.64687   4
   0   7   2 6.68900 0.69508   4
   0   7  -2 7.23652 0.75123   1
  -1  -7  -2 0.48635 0.34638   3
   1  -7   2 1.41588 0.48086   3
  -1  -7  -2 0.71310 0.45753   2
   1  -7   2 1.00506 0.38787   2
   1   7   2 2.25797 0.56517   4
  -1   7  -2 0.25440 0.34212   5
  -1   7  -2 -0.4098  0.4224   4
  -1   7  -2 -0.0755  0.4741   1
   2  -7   2 80.5551  2.0575   3
  -2  -7  -2 83.0700  2.1501   2
  -2   7  -2 83.5661  2.0846   4
  -2   7  -2 82.2618  1.9060   5
   2   7   2 82.2299  1.8384   5
   2   7   2 83.3595  2.1600   4
  -2   7  -2 80.9129  2.2879   1
  -3  -7  -2 35.4823  1.3632   2
   3  -7   2 35.1662  1.2972   3
  -3   7  -2 35.5589  1.3943   1
  -3   7  -2 35.4727  1.3195   4
   3   7   2 36.5121  1.1585   5
   3   7   2 32.4870  1.3177   4
  -4  -7  -2 -0.4059  0.4800   1
  -4  -7  -2 0.84077 0.53100   2
   4  -7   2 0.56532 0.47806   3
   4   7   2 -0.2507  0.3635   5
   4   7   2 0.83113 0.53400   4
  -4   7  -2 0.50240 0.48145   4
  -4   7  -2 0.80430 0.50851   1
   5  -7   2 9.47985 0.78762   3
  -5  -7  -2 8.68812 0.80998   2
  -5  -7  -2 10.0781  0.9164   1
  -5   7  -2 9.55853 0.79128   4
   5   7   2 8.73790 0.82263   4
  -5   7  -2 9.40166 0.78572   1
   5   7   2 9.88817 0.71219   5
  -6  -7  -2 0.90245 0.59663   1
  -6  -7  -2 0.28398 0.53144   2
   6  -7   2 0.53543 0.50472   3
  -6   7  -2 -0.3153  0.4843   1
   6   7   2 0.48621 0.42300   5
  -6   7  -2 0.08681 0.50209   4
   6   7   2 0.54418 0.58994   4
  -7  -7  -2 49.2249  1.7248   2
   7  -7   2 48.3811  1.6800   3
  -7  -7  -2 48.4339  1.8520   1
   7   7   2 48.4891  1.5820   5
  -7   7  -2 50.3042  1.6968   4
  -7   7  -2 46.2923  1.6346   1
   7   7   2 46.5631  1.7465   4
  -8  -7  -2 1.09701 0.61889   2
   8  -7   2 1.64167 0.63401   3
  -8  -7  -2 0.43101 0.64661   1
   8   7   2 -0.2365  0.6122   4
  -8   7  -2 0.97440 0.54364   1
   8   7   2 1.83315 0.55337   5
  -8   7  -2 1.36424 0.60932   4
  -9  -7  -2 173.634   3.991   2
  -9  -7  -2 183.214   4.344   1
   9  -7   2 176.854   3.900   3
  -9   7  -2 176.248   3.949   4
   9   7   2 179.187   4.036   4
  -9   7  -2 178.988   3.975   1
   9   7   2 171.259   3.806   5
  10  -7   2 0.63010 0.65394   3
 -10  -7  -2 0.37695 0.67207   1
 -10  -7  -2 -0.2209  0.6742   2
  10   7   2 -0.0177  0.6592   4
 -10   7  -2 0.51641 0.65959   4
  10   7   2 -0.2828  0.5164   5
 -10   7  -2 0.44336 0.55291   1
 -11  -7  -2 16.0228  1.2184   1
  11  -7   2 17.3524  1.2117   3
 -11  -7  -2 16.4599  1.1926   2
 -11   7  -2 14.7739  1.1691   4
 -11   7  -2 14.3365  0.9711   1
  11   7   2 13.1001  1.0438   5
  12  -7   2 0.63143 0.70689   3
 -12  -7  -2 0.64948 0.70779   1
 -12  -7  -2 -0.3136  0.6208   2
 -12   7  -2 -0.4443  0.4791   1
  12   7   2 0.25372 0.57847   5
 -12   7  -2 -0.1786  0.6611   4
 -12  -8   2 7.45117 1.01387   1
 -11  -8   2 43.4812  1.9266   1
 -11  -8   2 40.1195  1.7463   2
  11  -8  -2 38.0284  1.7506   3
 -11   8   2 39.0478  1.5404   1
  11   8  -2 40.6769  1.7244   5
 -11   8   2 40.6195  1.7943   4
 -10  -8   2 10.3841  1.0660   1
 -10  -8   2 10.7947  1.0641   2
  10  -8  -2 8.16573 0.95805   3
 -10   8   2 8.64383 0.98231   4
  10   8  -2 10.0211  0.9838   5
 -10   8   2 10.8271  0.9315   1
  -9  -8   2 70.3498  2.2675   2
  -9  -8   2 72.4375  2.4576   1
   9  -8  -2 69.3968  2.2058   3
   9   8  -2 74.5963  2.2348   5
  -9   8   2 71.5493  2.1571   1
  -9   8   2 71.0794  2.2493   4
   8  -8  -2 5.40810 0.78475   3
  -8  -8   2 6.10323 0.82855   2
  -8  -8   2 5.60530 0.86515   1
   8   8  -2 5.87635 0.78180   5
  -8   8   2 5.81340 0.82072   4
  -8   8   2 6.19910 0.77117   1
   7  -8  -2 6.28922 0.77675   3
  -7  -8   2 6.74412 0.81558   2
  -7  -8   2 7.28913 0.92310   1
  -7   8   2 5.45988 0.76661   1
   7   8  -2 6.23584 0.74958   5
  -7   8   2 6.22875 0.81782   4
   6  -8  -2 108.521   2.679   3
  -6  -8   2 105.348   2.695   2
  -6  -8   2 108.071   3.056   1
  -6   8   2 105.590   2.692   4
   6   8  -2 108.969   2.617   5
  -5  -8   2 3.62573 0.61725   2
   5  -8  -2 3.14150 0.61216   3
   5   8  -2 4.98257 0.67913   4
  -5   8   2 3.53264 0.66841   4
   5   8  -2 4.86179 0.64487   5
   4  -8  -2 9.35324 0.79672   3
  -4  -8   2 9.52255 0.81165   2
  -4   8   2 9.46580 0.84069   4
   4   8  -2 12.0072  0.8542   4
   4   8  -2 9.75929 0.76630   5
  -3  -8   2 2.04685 0.56676   2
   3  -8  -2 1.81603 0.51650   3
   3  -8  -2 1.18827 0.54589   2
  -3   8   2 1.24255 0.54617   4
   3   8  -2 1.56376 0.55056   4
   3   8  -2 1.78583 0.50729   5
   2  -8  -2 156.451   3.359   2
  -2  -8   2 158.615   3.231   3
  -2  -8   2 160.665   3.322   2
   2  -8  -2 156.292   3.248   3
   2   8  -2 158.803   3.218   5
  -2   8   2 161.582   3.458   4
   2   8  -2 156.644   3.319   4
   1  -8  -2 16.9061  1.0409   2
  -1  -8   2 17.2231  0.9383   2
  -1  -8   2 19.2794  1.0530   3
   1  -8  -2 18.1011  0.9361   3
  -1   8   2 15.9281  1.0066   4
   1   8  -2 16.2636  0.9816   4
   0  -8  -2 56.1714  1.5777   3
   0  -8   2 57.1015  1.7026   3
   0  -8  -2 54.3821  1.7188   2
   0  -8   2 55.1982  1.5802   2
   0   8  -2 54.5995  1.6774   4
   0   8   2 55.3970  1.7472   4
   1  -8   2 94.1235  2.3083   3
  -1  -8  -2 91.9176  2.3629   2
  -1   8  -2 92.6946  2.3012   4
  -1   8  -2 87.4806  2.5502   1
   1   8   2 92.5233  2.3697   4
  -2  -8  -2 0.47455 0.51970   2
   2  -8   2 1.27425 0.54642   3
  -2   8  -2 -0.4655  0.4789   4
   2   8   2 -0.2786  0.5141   4
  -2   8  -2 0.51861 0.58571   1
  -3  -8  -2 77.6346  2.1951   2
   3  -8   2 74.2046  2.1027   3
   3   8   2 77.7895  2.1868   4
  -3   8  -2 78.0524  2.1284   4
  -3   8  -2 81.0533  2.3698   1
  -4  -8  -2 4.40725 0.73073   2
   4  -8   2 4.26368 0.69551   3
  -4   8  -2 4.92882 0.70931   4
  -4   8  -2 4.65620 0.73430   1
   4   8   2 4.02573 0.71540   4
   5  -8   2 47.7528  1.6634   3
  -5  -8  -2 47.3936  1.7109   2
  -5   8  -2 44.0271  1.7116   1
  -5   8  -2 44.1357  1.6245   4
   5   8   2 45.5243  1.6719   4
   6  -8   2 15.1107  1.0404   3
  -6  -8  -2 14.2217  1.0563   2
  -6   8  -2 14.7576  1.0260   1
   6   8   2 14.8471  0.9680   5
  -6   8  -2 17.4211  1.1222   4
   6   8   2 15.6154  1.0798   4
  -7  -8  -2 16.5555  1.2383   1
   7  -8   2 14.7050  1.0672   3
  -7  -8  -2 15.4003  1.1064   2
   7   8   2 16.4991  1.1377   4
   7   8   2 15.8256  1.0190   5
  -7   8  -2 14.3002  1.0225   1
  -7   8  -2 14.2924  1.0373   4
  -8  -8  -2 59.3553  2.0553   2
   8  -8   2 58.5628  2.0307   3
  -8  -8  -2 63.1726  2.2936   1
  -8   8  -2 59.9784  1.9996   1
  -8   8  -2 56.6830  1.9889   4
   8   8   2 58.3406  1.8816   5
   8   8   2 61.7551  2.1020   4
   9  -8   2 5.39793 0.86096   3
  -9  -8  -2 4.64479 0.83219   2
  -9  -8  -2 3.93544 0.85411   1
   9   8   2 4.07039 0.72106   5
   9   8   2 4.69842 0.85833   4
  -9   8  -2 4.39777 0.84029   4
  -9   8  -2 4.74969 0.78499   1
 -10  -8  -2 17.3971  1.3431   1
  10  -8   2 16.2606  1.2129   3
 -10  -8  -2 16.3354  1.2118   2
 -10   8  -2 17.8396  1.2513   4
 -10   8  -2 17.9830  1.1529   1
  10   8   2 16.8916  1.1495   5
 -11  -8  -2 29.7353  1.7064   1
  11   8   2 27.3498  1.4375   5
  10   9  -2 23.3113  1.3747   5
  -9  -9   2 1.55343 0.75606   2
   9  -9  -2 0.64040 0.63048   3
  -9  -9   2 1.51299 0.82346   1
  -9   9   2 0.04933 0.62058   1
  -9   9   2 1.24730 0.68932   4
   9   9  -2 0.30128 0.63233   5
  -8  -9   2 62.7911  2.1706   2
   8  -9  -2 61.5485  2.0981   3
  -8   9   2 58.3569  2.0888   4
   8   9  -2 67.2874  2.0978   5
  -8   9   2 63.1607  2.1411   1
  -7  -9   2 1.37185 0.63344   2
   7  -9  -2 3.07793 0.74109   3
  -7   9   2 3.25688 0.76683   4
  -7   9   2 2.57203 0.77588   1
   7   9  -2 3.36752 0.70047   5
   6  -9  -2 47.1274  1.7336   3
  -6  -9   2 45.8339  1.7489   2
  -6   9   2 46.1274  1.7712   4
   6   9  -2 47.1249  1.6632   5
  -6   9   2 48.8678  1.8470   1
   5  -9  -2 29.4228  1.3481   3
  -5  -9   2 28.0775  1.3528   2
  -5   9   2 28.0360  1.4074   4
   5   9  -2 30.3680  1.3098   5
   4  -9  -2 4.51994 0.70086   3
  -4  -9   2 4.52465 0.72315   2
   4   9  -2 4.67848 0.72083   4
  -4   9   2 5.55197 0.80169   4
  -3  -9   2 21.4987  1.1925   2
   3  -9  -2 21.7836  1.1492   3
  -3   9   2 20.2903  1.1874   4
   3   9  -2 21.5698  1.1860   4
   2  -9  -2 19.2102  1.0993   2
   2  -9  -2 19.4829  1.1007   3
  -2  -9   2 21.8990  1.1718   2
   2   9  -2 19.1402  1.1092   4
  -2   9   2 19.5955  1.1583   4
   1  -9  -2 12.0244  0.8576   3
  -1  -9   2 12.3211  0.9123   3
   1  -9  -2 10.0265  0.9072   2
  -1  -9   2 11.9443  0.8842   2
  -1   9   2 12.5211  0.9574   4
   1   9  -2 11.9139  0.9144   4
   0  -9  -2 67.0521  2.0221   2
   0  -9   2 67.2439  1.9908   3
   0   9   2 66.0201  2.0430   4
   0   9  -2 68.6092  2.0033   4
  -1  -9  -2 5.48794 0.77132   2
   1  -9   2 3.19363 0.70542   3
  -1   9  -2 5.69899 0.75250   4
   1   9   2 5.32088 0.77937   4
   2  -9   2 118.539   2.900   3
  -2  -9  -2 117.748   2.939   2
   2   9   2 120.344   2.978   4
  -2   9  -2 124.547   3.322   1
  -2   9  -2 123.548   2.942   4
   3  -9   2 4.74881 0.77310   3
  -3  -9  -2 3.98431 0.75830   2
  -3   9  -2 4.08163 0.72476   4
   3   9   2 3.82316 0.74539   4
  -3   9  -2 4.68954 0.83662   1
  -4  -9  -2 125.630   3.096   2
   4  -9   2 118.800   3.002   3
   4   9   2 126.454   3.092   4
  -4   9  -2 122.347   3.308   1
  -4   9  -2 120.350   3.016   4
  -5  -9  -2 10.1436  0.9806   2
   5  -9   2 8.36468 0.90683   3
  -5   9  -2 8.80004 0.91950   4
   5   9   2 9.05312 0.94939   4
  -5   9  -2 8.91785 0.99962   1
  -6  -9  -2 23.4233  1.3795   2
   6  -9   2 23.4914  1.4168   3
  -6   9  -2 21.9424  1.3108   1
  -6   9  -2 21.1272  1.3089   4
   6   9   2 24.0821  1.3396   4
  -7  -9  -2 13.6635  1.1398   2
   7  -9   2 11.6933  1.0625   3
   7   9   2 12.4683  1.0582   4
  -7   9  -2 13.3100  1.1088   1
  -7   9  -2 14.6099  1.1221   4
   8  -9   2 12.6677  1.1098   3
  -8  -9  -2 12.5159  1.1340   2
  -8   9  -2 12.3380  1.0996   4
   8   9   2 13.1299  1.1247   4
  -8   9  -2 13.4550  1.1001   1
  -9  -9  -2 0.33286 0.67979   2
   9  -9   2 -0.0390  0.7066   3
  -9   9  -2 1.61370 0.76218   4
  -9   9  -2 -0.4265  0.6038   1
 -10  -9  -2 3.82903 0.96458   1
  -8 -10   2 0.84343 0.74304   2
  -8  10   2 0.78258 0.74769   1
   7 -10  -2 73.3261  2.3598   3
  -7  10   2 76.1781  2.4501   4
  -7  10   2 73.1279  2.4693   1
  -6 -10   2 0.62112 0.65663   2
   6 -10  -2 0.82037 0.64373   3
  -6  10   2 1.32685 0.79432   1
  -6  10   2 -0.2076  0.6237   4
  -5 -10   2 2.17134 0.75059   2
   5 -10  -2 2.50998 0.71092   3
  -5  10   2 1.87787 0.82515   1
  -5  10   2 2.35857 0.76908   4
  -4 -10   2 2.00250 0.67754   2
   4 -10  -2 0.41923 0.58508   3
  -4  10   2 0.92175 0.72177   1
  -4  10   2 1.57134 0.74597   4
   3 -10  -2 3.78887 0.72283   3
  -3 -10   2 2.74110 0.69220   2
   3  10  -2 3.26238 0.72130   4
  -3  10   2 1.94799 0.71772   4
  -2 -10   2 0.61674 0.59203   2
   2 -10  -2 -0.6273  0.5559   3
  -2  10   2 0.28450 0.64262   4
   2  10  -2 1.33846 0.61740   4
   1 -10  -2 22.5845  1.2458   2
   1  10  -2 22.4798  1.2510   4
  -1  10   2 22.1772  1.3270   4
   0 -10   2 -0.2097  0.5947   3
   0 -10  -2 1.02800 0.68600   2
   0  10  -2 1.19969 0.63453   4
   0  10   2 0.82931 0.65766   4
  -1 -10  -2 46.8987  1.7765   2
   1 -10   2 44.4654  1.7377   3
   1  10   2 46.8682  1.7893   4
  -1  10  -2 46.6626  1.7513   4
  -2 -10  -2 -0.3683  0.6366   2
   2 -10   2 -0.4046  0.5995   3
  -2  10  -2 1.09961 0.64097   4
   2  10   2 0.95003 0.67183   4
  -3 -10  -2 57.9898  2.0468   2
   3 -10   2 55.4856  2.0033   3
  -3  10  -2 57.0565  1.9883   4
   3  10   2 60.1971  2.0548   4
   4 -10   2 0.80783 0.69544   3
  -4 -10  -2 1.03830 0.74534   2
   4  10   2 0.00851 0.64594   4
  -4  10  -2 0.74470 0.74726   1
  -4  10  -2 1.35904 0.69352   4
   5 -10   2 88.1298  2.6354   3
  -5 -10  -2 86.8325  2.6448   2
  -5  10  -2 87.3231  2.6041   4
  -5  10  -2 89.9355  2.8586   1
   5  10   2 93.3206  2.6681   4
   6 -10   2 0.01678 0.66224   3
  -6 -10  -2 1.07558 0.75263   2
  -6  10  -2 0.46017 0.69410   4
   6  10   2 0.42580 0.71218   4
  -6  10  -2 0.49816 0.79068   1
   7  10   2 4.78459 0.87926   4
  -7  10  -2 5.17216 0.94554   1
  -7  10  -2 4.68610 0.88439   4
   5 -11  -2 4.06446 0.85862   3
  -5 -11   2 4.38220 0.86735   2
  -5  11   2 6.70932 1.07533   1
   4 -11  -2 5.02211 0.84758   3
  -4 -11   2 4.78208 0.83975   2
  -3  11   2 15.8476  1.2384   4
  -2  11   2 23.6944  1.4591   4
   1  11  -2 6.35498 0.88892   4
  -1  11   2 5.14461 0.91051   4
   0  11  -2 1.61168 0.73851   4
   0  11   2 1.01356 0.70228   4
  -1 -11  -2 6.76708 0.94327   2
   1  11   2 6.50433 0.93104   4
  -1  11  -2 5.46820 0.88692   4
   2 -11   2 24.9450  1.4556   3
  -2 -11  -2 27.1683  1.4768   2
  -2  11  -2 25.6470  1.4711   4
   2  11   2 21.7960  1.4041   4
  -3 -11  -2 2.70714 0.84929   2
   3 -11   2 2.62420 0.79867   3
   3  11   2 1.51539 0.75647   4
  -3  11  -2 1.31596 0.73570   4
  -4 -11  -2 29.1333  1.6804   2
   4 -11   2 31.1452  1.6546   3
  -4  11  -2 27.9924  1.5640   4
   4  11   2 31.1570  1.6082   4
  -5  11  -2 8.23886 1.12598   1
   5  11   2 9.33135 1.05844   4
  17   0  -3 45.3288  1.8116   5
 -16   0   3 -0.9633  0.4796   5
  16   0  -3 -0.5507  0.4832   5
 -15   0   3 116.947   2.956   5
 -14   0   3 -0.3867  0.4649   5
 -14   0   3 -0.5954  0.4943   2
  13   0  -3 30.6710  1.2157   4
 -13   0   3 30.9286  1.2522   2
 -13   0   3 28.6154  1.2845   5
 -12   0   3 0.17484 0.42061   5
  12   0  -3 0.01683 0.37857   4
 -12   0   3 -0.2170  0.3923   2
  11   0  -3 21.0349  0.9133   4
 -11   0   3 19.5441  0.8561   3
 -11   0   3 20.1812  0.9237   2
 -11   0   3 20.0687  0.9783   5
  10   0  -3 0.05353 0.30891   4
 -10   0   3 0.15600 0.36332   5
 -10   0   3 0.06336 0.34425   2
 -10   0   3 -0.0280  0.3148   3
  -9   0   3 146.896   2.890   2
   9   0  -3 148.906   2.804   4
  -9   0   3 145.539   2.891   5
  -9   0   3 143.004   2.709   3
  -8   0   3 -0.2150  0.2690   2
  -8   0   3 0.32427 0.27560   5
  -8   0   3 -0.0920  0.2508   3
  -8   0   3 -0.1522  0.2502   4
  -7   0   3 438.736   7.167   4
  -7   0   3 437.451   7.252   2
  -7   0   3 438.040   7.199   5
  -7   0   3 440.529   6.998   3
  -6   0   3 0.12747 0.18345   4
  -6   0   3 -0.1341  0.1932   5
  -6   0   3 0.02391 0.10578   1
  -6   0   3 0.05073 0.19964   3
  -6   0   3 0.24777 0.21352   2
  -5   0   3 1778.10   27.34   2
  -5   0   3 1746.45   27.35   4
  -5   0   3 1777.04   26.60   3
  -5   0   3 1770.48   30.51   1
  -5   0   3 1703.01   27.11   5
   4   0  -3 -0.3911  0.1576   5
  -4   0   3 -0.5717  0.1822   2
  -4   0   3 -0.5000  0.1073   1
  -4   0   3 -0.4094  0.1294   4
  -4   0   3 -0.0762  0.1856   3
  -3   0   3 2359.81   37.15   2
   3   0  -3 2301.24   36.59   5
  -3   0   3 2375.55   36.02   3
  -3   0   3 2380.82   41.00   1
  -3   0   3 2376.15   37.10   4
  -2   0   3 0.36272 0.13926   2
   2   0  -3 0.16864 0.11122   5
  -2   0   3 -0.0175  0.0717   4
  -2   0   3 0.11718 0.13480   3
   1   0  -3 9.11673 0.30800   2
   1   0  -3 9.31474 0.32116   5
  -1   0   3 9.83116 0.34927   3
  -1   0   3 9.49062 0.27833   4
   0   0   3 0.03694 0.09934   4
   0   0  -3 -0.0511  0.1077   1
   0   0  -3 -0.0153  0.0976   5
   0   0   3 -0.0089  0.1147   3
   0   0  -3 -0.0641  0.0930   2
  -1   0  -3 1206.70   21.01   1
   1   0   3 1210.97   18.98   4
  -1   0  -3 1224.08   18.79   5
   1   0   3 1241.22   18.42   3
  -1   0  -3 1196.43   19.20   2
   2   0   3 -0.9443  0.1668   3
  -2   0  -3 -0.8610  0.1487   2
  -2   0  -3 -1.0835  0.1884   1
   2   0   3 -0.8881  0.1845   4
  -2   0  -3 -1.3326  0.1622   5
   3   0   3 229.444   3.843   4
  -3   0  -3 220.446   3.797   5
  -3   0  -3 230.049   3.691   2
  -3   0  -3 218.417   4.141   1
   3   0   3 235.519   3.633   3
   4   0   3 -0.0534  0.1484   3
  -4   0  -3 -0.1706  0.1310   2
  -4   0  -3 -0.2809  0.1785   5
   4   0   3 -0.0969  0.1900   4
  -4   0  -3 -0.1350  0.1733   1
   5   0   3 660.717  10.707   4
  -5   0  -3 662.965  11.651   1
  -5   0  -3 650.233  10.602   5
   5   0   3 666.714  10.211   3
  -5   0  -3 672.384  10.480   2
  -6   0  -3 -0.2595  0.2006   2
  -6   0  -3 -0.0605  0.2541   5
   6   0   3 -0.1801  0.2611   4
  -6   0  -3 -0.0410  0.2136   1
   6   0   3 -0.5183  0.1748   3
  -7   0  -3 475.818   8.093   5
   7   0   3 485.431   7.654   3
  -7   0  -3 482.621   8.710   1
  -7   0  -3 491.913   7.900   2
   7   0   3 495.907   8.171   4
   8   0   3 0.47491 0.24892   3
   8   0   3 0.28370 0.37189   4
  -8   0  -3 0.68973 0.36929   5
  -8   0  -3 -0.1745  0.2501   2
  -8   0  -3 0.21106 0.28566   1
  -9   0  -3 417.089   6.867   2
   9   0   3 410.273   7.149   4
  -9   0  -3 409.993   7.469   1
  -9   0  -3 401.144   7.116   5
 -10   0  -3 0.17518 0.31536   1
  10   0   3 0.21845 0.42863   4
 -10   0  -3 0.53818 0.42557   5
 -11   0  -3 84.5221  2.2430   5
  11   0   3 84.4395  2.2283   4
 -11   0  -3 86.1995  1.9904   1
  12   0   3 0.92523 0.51631   4
 -12   0  -3 -0.1602  0.3487   1
 -12   0  -3 0.27715 0.49212   5
 -13   0  -3 6.55340 0.80873   5
  13   0   3 3.43873 0.68543   4
 -13   0  -3 4.73923 0.49827   1
 -14   0  -3 -0.4462  0.5156   5
 -14   0  -3 0.05848 0.36632   1
  14   0   3 -0.5423  0.5385   4
  15   0   3 79.5469  2.4802   4
 -15   0  -3 79.3071  1.9063   1
 -15   0  -3 80.3175  2.5310   5
 -16   1   3 65.3276  2.1369   5
  16   1  -3 66.0299  2.1780   5
 -15  -1   3 3.57230 0.66254   2
 -15   1   3 3.43366 0.67559   5
  15   1  -3 3.69061 0.67730   5
 -14  -1   3 122.877   3.002   5
  14  -1  -3 124.092   2.859   4
 -14  -1   3 122.224   2.922   2
  14   1  -3 117.867   2.940   5
 -14   1   3 121.688   2.910   5
 -13  -1   3 77.8209  2.1745   5
  13  -1  -3 78.3892  2.0480   4
 -13  -1   3 75.5663  2.0929   2
 -13   1   3 76.0001  2.0199   2
 -13   1   3 77.4471  2.0903   5
 -12  -1   3 32.3911  1.2284   2
 -12  -1   3 29.4352  1.2558   5
  12  -1  -3 32.2092  1.1839   4
 -12   1   3 32.2893  1.2256   5
 -12   1   3 32.0874  1.1783   2
  12   1  -3 32.4279  1.1682   4
 -12   1   3 31.3635  1.2123   4
 -12   1   3 29.2128  1.1181   3
 -11  -1   3 53.6776  1.5931   2
 -11  -1   3 55.9331  1.6500   5
 -11   1   3 55.1113  1.5456   4
 -11   1   3 55.4197  1.5668   5
  11   1  -3 55.3739  1.4913   4
 -11   1   3 53.1124  1.4819   3
 -11   1   3 54.5766  1.5108   2
 -10  -1   3 31.7187  1.1569   2
 -10  -1   3 34.3304  1.2119   5
 -10  -1   3 34.2264  1.0190   3
 -10   1   3 31.4175  1.0658   2
 -10   1   3 33.2153  1.1071   3
 -10   1   3 31.9516  1.1092   5
 -10   1   3 32.6292  1.1131   4
  10   1  -3 34.2409  1.0738   4
  -9  -1   3 69.7911  1.4879   1
  -9  -1   3 68.4204  1.5127   3
  -9  -1   3 69.9368  1.7178   2
  -9  -1   3 71.7903  1.7551   5
  -9   1   3 71.6355  1.6461   3
  -9   1   3 68.0366  1.6462   5
   9   1  -3 70.6849  1.6010   4
  -9   1   3 70.0641  1.6527   4
  -9   1   3 69.3657  1.6464   2
  -8  -1   3 213.562   3.624   3
  -8  -1   3 212.009   3.897   5
  -8  -1   3 214.926   3.922   1
  -8  -1   3 212.186   3.892   2
  -8   1   3 214.797   3.762   3
  -8   1   3 212.068   3.797   5
  -8   1   3 210.490   3.805   4
   8   1  -3 212.781   3.749   4
  -8   1   3 216.452   3.840   2
  -7  -1   3 11.1311  0.4453   1
  -7  -1   3 12.0500  0.6291   5
  -7  -1   3 10.9613  0.6149   2
  -7  -1   3 11.4551  0.5401   3
   7   1  -3 11.7445  0.5233   4
  -7   1   3 10.3676  0.5455   5
  -7   1   3 12.1896  0.5867   4
  -7   1   3 11.8044  0.6287   3
  -7   1   3 11.1225  0.5639   2
  -6  -1   3 305.593   5.191   2
  -6  -1   3 307.613   4.938   3
  -6   1   3 314.458   5.495   1
   6   1  -3 309.649   5.043   4
  -6   1   3 307.922   5.057   5
  -6   1   3 299.637   5.102   4
  -6   1   3 305.889   5.027   3
   6   1  -3 304.026   5.156   5
  -6   1   3 306.014   5.144   2
  -5  -1   3 19.9746  0.6619   2
  -5  -1   3 19.9697  0.5899   3
  -5   1   3 19.8945  0.4751   1
   5   1  -3 20.4366  0.5416   4
  -5   1   3 19.3364  0.6390   2
  -5   1   3 20.1759  0.6714   3
   5   1  -3 19.0284  0.6592   5
  -5   1   3 18.5987  0.5978   4
  -5   1   3 19.6816  0.5953   5
  -4  -1   3 1453.98   22.02   3
  -4  -1   3 1476.83   25.09   1
  -4  -1   3 1451.05   22.68   2
   4   1  -3 1510.91   22.70   4
  -4   1   3 1467.79   22.65   2
   4   1  -3 1397.32   22.50   5
  -4   1   3 1436.85   22.43   5
  -4   1   3 1413.29   22.69   4
  -4   1   3 1453.52   22.09   3
  -4   1   3 1497.78   25.19   1
  -3  -1   3 55.2106  1.1632   1
  -3  -1   3 54.1833  1.0696   3
   3  -1  -3 53.9710  1.0979   2
   3  -1  -3 54.3483  0.9897   5
  -3  -1   3 55.5778  1.1390   2
   3   1  -3 53.3175  1.1188   5
   3   1  -3 53.6701  0.9585   4
  -3   1   3 54.1359  1.1148   3
  -3   1   3 54.9997  1.0683   4
  -3   1   3 54.4980  1.1099   1
  -2  -1   3 533.613   8.305   3
   2  -1  -3 540.201   8.536   2
   2  -1  -3 551.075   8.459   5
  -2  -1   3 545.743   8.530   2
   2   1  -3 534.141   8.482   5
  -2   1   3 536.000   8.540   4
   1  -1  -3 256.812   4.095   2
  -1  -1   3 249.978   4.034   2
  -1  -1   3 249.837   3.989   3
   1  -1  -3 252.113   3.989   5
  -1   1   3 246.020   3.957   3
   1   1  -3 253.480   4.520   1
   1   1  -3 250.981   4.028   4
   1   1  -3 250.342   4.064   5
  -1   1   3 248.043   4.090   4
   0  -1  -3 359.750   5.750   2
   0  -1  -3 362.117   6.360   1
   0  -1   3 364.771   5.659   2
   0  -1  -3 356.291   5.619   5
   0   1  -3 352.829   5.677   4
   0   1   3 350.896   5.521   3
   0   1   3 350.288   5.758   4
   0   1  -3 356.643   5.704   5
   0   1  -3 361.694   6.350   1
  -1  -1  -3 774.648  12.503   2
  -1  -1  -3 820.359  13.888   1
   1  -1   3 793.990  12.168   3
  -1  -1  -3 780.909  12.358   5
  -1   1  -3 781.327  12.423   5
  -1   1  -3 789.811  12.502   4
   1   1   3 802.798  12.562   4
   1   1   3 812.504  12.124   3
  -1   1  -3 808.418  13.859   1
  -2  -1  -3 731.098  11.375   5
  -2  -1  -3 712.758  12.714   1
   2  -1   3 721.217  11.155   3
  -2  -1  -3 729.948  11.468   2
  -2   1  -3 722.595  11.493   4
   2   1   3 741.263  11.537   4
  -2   1  -3 719.527  11.400   5
   2   1   3 729.871  11.091   3
  -2   1  -3 740.383  12.698   1
  -3  -1  -3 116.688   2.214   5
  -3  -1  -3 122.228   2.204   2
   3  -1   3 126.952   2.159   3
  -3  -1  -3 116.292   2.412   1
  -3   1  -3 119.670   2.229   5
  -3   1  -3 132.450   2.018   2
  -3   1  -3 121.886   2.237   4
  -3   1  -3 126.902   2.395   1
   3   1   3 120.977   2.269   4
   3   1   3 120.410   1.983   3
  -4  -1  -3 732.859  11.741   5
   4  -1   3 730.346  11.432   3
  -4  -1  -3 739.984  13.026   1
  -4  -1  -3 744.526  11.735   2
  -4   1  -3 724.359  12.961   1
   4   1   3 748.080  11.877   4
  -4   1  -3 744.861  11.861   4
   4   1   3 753.880  11.302   3
  -4   1  -3 735.420  11.733   5
  -4   1  -3 767.251  11.602   2
   5  -1   3 18.2318  0.6284   3
  -5  -1  -3 18.8329  0.7088   5
  -5  -1  -3 17.7418  0.6704   1
  -5  -1  -3 18.1508  0.6504   2
   5   1   3 18.1490  0.5016   3
  -5   1  -3 18.5467  0.7050   5
  -5   1  -3 19.2318  0.6429   1
   5   1   3 17.5778  0.7321   4
  -5   1  -3 17.8125  0.7176   4
  -5   1  -3 17.2249  0.4970   2
   6  -1   3 919.971  14.171   3
  -6  -1  -3 915.244  16.110   1
  -6  -1  -3 906.233  14.610   5
  -6  -1  -3 930.448  14.559   2
  -6   1  -3 906.139  14.381   2
   6   1   3 928.403  14.753   4
  -6   1  -3 919.230  14.594   5
  -6   1  -3 926.686  16.037   1
  -6   1  -3 918.387  14.743   4
   6   1   3 922.047  13.983   3
  -7  -1  -3 33.4420  1.0024   2
  -7  -1  -3 36.4873  1.1434   5
   7  -1   3 35.0546  0.9682   3
  -7  -1  -3 34.2590  1.0409   1
  -7   1  -3 36.4896  1.1629   4
  -7   1  -3 34.5248  1.1121   5
   7   1   3 33.8234  1.1145   4
  -7   1  -3 36.9363  0.8909   2
   7   1   3 32.7587  0.8089   3
  -7   1  -3 33.1289  0.9731   1
  -8  -1  -3 112.298   2.270   2
  -8  -1  -3 108.619   2.436   5
   8  -1   3 108.679   2.403   4
  -8  -1  -3 111.211   2.401   1
   8  -1   3 108.886   2.161   3
  -8   1  -3 111.642   2.448   4
   8   1   3 111.285   2.429   4
  -8   1  -3 109.378   2.104   2
  -8   1  -3 109.526   2.399   5
  -8   1  -3 109.073   2.290   1
  -9  -1  -3 16.0438  0.9275   5
   9  -1   3 17.1533  0.7539   3
  -9  -1  -3 17.0358  0.7758   2
   9  -1   3 16.7598  0.9221   4
  -9  -1  -3 16.7808  0.7732   1
   9   1   3 16.6174  0.9263   4
  -9   1  -3 16.6901  0.7018   1
  -9   1  -3 16.0255  0.8996   5
  10  -1   3 135.930   2.946   4
 -10  -1  -3 129.741   2.726   2
 -10  -1  -3 134.007   2.850   1
 -10  -1  -3 129.585   2.950   5
 -10   1  -3 131.039   2.745   1
  10   1   3 134.006   2.950   4
 -10   1  -3 138.050   2.956   5
 -11  -1  -3 3.82639 0.47145   1
 -11  -1  -3 3.32712 0.61336   5
  11  -1   3 3.64333 0.60008   4
 -11   1  -3 3.68365 0.58920   5
 -11   1  -3 3.18733 0.41878   1
  11   1   3 3.61304 0.61178   4
  12  -1   3 4.10232 0.64795   4
 -12  -1  -3 4.22569 0.68695   5
 -12  -1  -3 4.46592 0.52145   1
  12   1   3 4.13136 0.66368   4
 -12   1  -3 4.77150 0.67621   5
 -12   1  -3 5.17088 0.47537   1
  13  -1   3 9.84904 0.89089   4
 -13  -1  -3 10.2230  0.9484   5
 -13  -1  -3 10.6739  0.7436   1
 -13   1  -3 11.3248  0.6518   1
  13   1   3 11.4115  0.9467   4
 -13   1  -3 11.2158  0.9511   5
 -14  -1  -3 20.1516  1.2940   5
 -14  -1  -3 18.6964  0.9377   1
  14  -1   3 19.3636  1.2178   4
  14   1   3 21.2007  1.3174   4
 -14   1  -3 19.3724  1.2628   5
 -14   1  -3 19.1444  0.7945   1
  15  -1   3 7.64755 0.91920   4
 -15  -1  -3 5.93451 0.58677   1
 -15  -1  -3 6.07113 0.89587   5
 -15   1  -3 6.06222 0.87277   5
  15   1   3 5.89604 0.89519   4
 -15   1  -3 5.90726 0.49163   1
 -16  -2   3 15.8709  1.1237   2
  16   2  -3 16.1864  1.1683   5
 -15  -2   3 3.20979 0.70425   2
  15   2  -3 2.95273 0.67904   5
 -14  -2   3 39.1760  1.5516   2
 -14   2   3 35.8734  1.4758   4
  14   2  -3 38.3882  1.5355   5
 -13  -2   3 13.8775  0.9649   2
  13  -2  -3 13.3541  0.8906   3
 -13   2   3 13.0235  0.8839   4
 -13   2   3 14.3519  0.9226   5
  13   2  -3 15.6034  1.0171   5
  12  -2  -3 161.662   3.254   3
 -12  -2   3 161.005   3.444   2
 -12   2   3 165.495   3.329   5
  12   2  -3 162.596   3.475   5
 -12   2   3 161.379   3.367   4
 -12   2   3 158.012   3.251   2
 -11  -2   3 0.55398 0.32443   1
 -11  -2   3 1.11602 0.46749   2
 -11   2   3 0.45540 0.42366   4
  11   2  -3 0.86760 0.37509   4
 -11   2   3 -0.0087  0.3513   2
 -11   2   3 0.49598 0.36439   5
  11   2  -3 0.36984 0.41622   5
 -11   2   3 1.08105 0.44372   3
 -10  -2   3 181.433   3.620   2
 -10  -2   3 181.918   3.564   1
 -10   2   3 182.873   3.546   4
 -10   2   3 184.814   3.490   3
  10   2  -3 175.618   3.603   5
  10   2  -3 182.386   3.444   4
 -10   2   3 184.372   3.462   2
 -10   2   3 182.887   3.451   5
  -9  -2   3 61.9052  1.6371   2
  -9  -2   3 59.1908  1.4527   1
   9  -2  -3 61.5977  1.4736   2
  -9  -2   3 62.5927  1.3413   3
  -9   2   3 62.0801  1.4900   2
  -9   2   3 59.4484  1.5515   4
  -9   2   3 61.1126  1.4935   5
   9   2  -3 59.8680  1.6249   5
   9   2  -3 58.6371  1.4585   4
  -9   2   3 59.4240  1.5502   3
  -8  -2   3 118.150   2.485   2
   8  -2  -3 119.413   2.340   2
  -8  -2   3 118.126   2.429   1
  -8  -2   3 120.301   2.180   3
   8   2  -3 117.508   2.482   5
  -8   2   3 117.794   2.307   5
  -8   2   3 116.108   2.399   4
  -8   2   3 119.037   2.394   3
  -8   2   3 119.716   2.193   1
   8   2  -3 119.516   2.311   4
  -7  -2   3 479.758   8.758   1
  -7  -2   3 490.026   8.150   2
  -7  -2   3 494.280   7.697   3
   7  -2  -3 497.488   8.026   2
  -7   2   3 483.554   8.080   4
   7   2  -3 488.543   7.974   4
  -7   2   3 491.376   7.903   5
  -7   2   3 499.936   8.602   1
   7   2  -3 497.907   8.114   5
  -7   2   3 486.089   7.910   3
   6  -2  -3 3.38446 0.31460   2
  -6  -2   3 3.72145 0.36983   2
  -6  -2   3 3.58733 0.29196   3
  -6  -2   3 2.81265 0.30074   1
  -6   2   3 3.25742 0.37358   3
  -6   2   3 3.02137 0.33926   4
   6   2  -3 3.58684 0.30885   4
  -6   2   3 3.25189 0.23273   1
  -6   2   3 3.36087 0.28726   5
   6   2  -3 2.90976 0.35785   5
  -5  -2   3 15.9428  0.5304   3
  -5  -2   3 14.8656  0.6267   2
  -5  -2   3 15.1764  0.5876   1
   5  -2  -3 15.2124  0.5543   2
  -5   2   3 15.2595  0.6029   4
   5   2  -3 17.1713  0.6464   5
  -5   2   3 16.1707  0.6312   3
  -5   2   3 15.0859  0.4844   5
  -5   2   3 16.2019  0.4915   1
   5   2  -3 15.1875  0.5329   4
  -4  -2   3 1.13964 0.26616   2
  -4  -2   3 1.76818 0.23669   3
   4  -2  -3 0.75077 0.22500   2
  -4   2   3 0.72901 0.25305   3
  -4   2   3 1.07498 0.19409   1
   4   2  -3 0.77266 0.25584   5
   4   2  -3 1.26089 0.22795   4
  -4   2   3 2.11326 0.27248   4
  -4   2   3 1.33663 0.16460   5
  -3  -2   3 208.382   3.402   3
  -3  -2   3 207.045   3.543   2
   3  -2  -3 204.543   3.528   2
  -3   2   3 207.617   3.320   5
  -3   2   3 215.819   3.842   1
   3   2  -3 206.727   3.538   5
  -3   2   3 207.903   3.470   3
  -3   2   3 209.064   3.545   4
   3   2  -3 208.809   3.425   4
  -2  -2   3 901.532  13.644   3
   2  -2  -3 885.888  14.027   2
  -2  -2   3 891.841  13.982   2
  -2   2   3 875.434  14.070   4
   2   2  -3 900.398  13.985   4
  -2   2   3 889.496  13.646   3
   2   2  -3 918.347  15.556   1
   2   2  -3 880.504  13.925   5
   1  -2  -3 355.509   6.197   1
  -1  -2   3 339.117   5.443   3
  -1  -2   3 327.332   5.491   2
   1  -2  -3 347.992   5.629   2
   1  -2  -3 351.005   5.504   5
   1   2  -3 357.095   6.203   1
  -1   2   3 345.847   5.404   3
   1   2  -3 339.355   5.548   5
   1   2  -3 345.278   5.492   4
  -1   2   3 330.614   5.619   4
   0  -2  -3 27.6068  0.5802   5
   0  -2  -3 26.1377  0.7404   2
   0  -2   3 28.3211  0.5906   2
   0  -2  -3 27.6183  0.8032   1
   0   2  -3 26.7500  0.6441   4
   0   2  -3 27.2451  0.7455   5
   0   2  -3 26.3329  0.7601   1
   0   2   3 26.7477  0.7971   4
   0   2   3 27.2467  0.6224   3
  -1  -2  -3 149.186   2.728   2
   1  -2   3 151.958   2.466   2
  -1  -2  -3 155.579   2.564   5
  -1  -2  -3 156.812   2.987   1
   1  -2   3 151.542   2.623   3
  -1   2  -3 148.738   2.661   5
  -1   2  -3 149.586   2.619   4
  -1   2  -3 149.912   2.931   1
   1   2   3 156.475   2.452   3
   1   2   3 153.929   2.745   4
   2  -2   3 46.6892  1.0756   3
  -2  -2  -3 47.1600  1.1955   1
  -2  -2  -3 48.6424  1.1398   2
  -2  -2  -3 46.1919  1.0246   5
  -2   2  -3 49.4869  1.0774   4
   2   2   3 49.0449  0.8454   3
   2   2   3 48.2694  1.1666   4
  -2   2  -3 46.9368  1.1436   1
  -2   2  -3 48.2497  1.0904   5
  -3  -2  -3 375.579   6.960   1
   3  -2   3 385.203   6.133   3
  -3  -2  -3 394.670   6.333   2
  -3  -2  -3 383.504   6.221   5
  -3   2  -3 374.747   6.870   1
   3   2   3 389.794   6.371   4
  -3   2  -3 371.294   6.287   4
  -3   2  -3 388.920   6.253   5
  -4  -2  -3 93.6770  2.0572   1
  -4  -2  -3 94.1450  1.8830   2
   4  -2   3 92.2322  1.8284   3
  -4  -2  -3 92.4979  1.8778   5
   4  -2   3 92.2842  1.5486   2
   4   2   3 92.3989  1.9445   4
  -4   2  -3 94.3218  1.9550   1
  -4   2  -3 92.9650  1.8882   4
  -4   2  -3 95.2540  1.8785   5
  -5  -2  -3 20.1597  0.7609   1
   5  -2   3 19.1402  0.4545   2
  -5  -2  -3 20.0975  0.7416   2
  -5  -2  -3 19.8460  0.7611   5
   5  -2   3 20.2338  0.7174   3
  -5   2  -3 19.4930  0.7544   4
  -5   2  -3 20.9345  0.6915   1
  -5   2  -3 20.6764  0.7511   5
   5   2   3 22.1577  0.8285   4
   6  -2   3 2.31729 0.34511   3
  -6  -2  -3 2.38262 0.35462   1
  -6  -2  -3 3.30674 0.40751   5
  -6  -2  -3 2.81563 0.35797   2
  -6   2  -3 3.44555 0.42850   4
   6   2   3 3.16036 0.43640   4
  -6   2  -3 2.64919 0.32927   1
  -6   2  -3 2.58252 0.35960   5
  -6   2  -3 2.27870 0.20501   2
   7  -2   3 218.872   3.884   3
  -7  -2  -3 220.469   4.337   1
  -7  -2  -3 224.375   4.006   2
  -7  -2  -3 220.547   4.087   5
   7   2   3 222.142   4.114   4
  -7   2  -3 221.662   4.100   4
  -7   2  -3 219.586   4.182   1
  -7   2  -3 217.422   4.024   5
   8  -2   3 79.0602  1.7856   3
  -8  -2  -3 77.3811  1.9481   5
  -8  -2  -3 80.7126  1.8584   2
  -8  -2  -3 79.4545  1.9389   1
  -8   2  -3 80.0129  1.9614   4
  -8   2  -3 76.3946  1.7807   1
  -8   2  -3 78.6139  1.9041   5
   8   2   3 76.0234  1.9523   4
  -9  -2  -3 102.105   2.251   2
  -9  -2  -3 97.3110  2.2943   1
   9  -2   3 98.8900  2.1367   3
  -9  -2  -3 99.1687  2.3591   5
  -9   2  -3 96.0421  2.2856   5
  -9   2  -3 97.7404  2.1420   1
  -9   2  -3 96.3287  2.3373   4
   9   2   3 101.457   2.373   4
 -10  -2  -3 1.38078 0.44190   2
 -10  -2  -3 2.44712 0.54221   5
 -10  -2  -3 0.98191 0.41110   1
  10  -2   3 1.27121 0.41746   3
  10   2   3 0.85316 0.49189   4
 -10   2  -3 1.03935 0.43335   5
 -10   2  -3 0.84691 0.51383   4
 -10   2  -3 1.32542 0.34965   1
 -11  -2  -3 1.61877 0.47004   2
 -11  -2  -3 1.01603 0.42968   1
  11  -2   3 0.98520 0.50054   4
 -11  -2  -3 1.58641 0.54740   5
 -11   2  -3 1.44354 0.36365   1
 -11   2  -3 1.33931 0.57554   4
  11   2   3 1.29313 0.53642   4
 -11   2  -3 1.67440 0.50141   5
 -12  -2  -3 73.6726  2.1977   5
  12  -2   3 71.7854  2.1102   4
 -12  -2  -3 73.3908  1.9503   1
 -12   2  -3 70.2696  2.0706   5
  12   2   3 73.0211  2.1537   4
 -12   2  -3 72.4751  1.7392   1
 -13  -2  -3 -0.0686  0.4250   1
  13  -2   3 0.32533 0.52195   4
 -13  -2  -3 -0.3643  0.5270   5
 -13   2  -3 0.14029 0.49844   5
  13   2   3 -0.2352  0.5538   4
 -13   2  -3 0.27661 0.34927   1
  14  -2   3 114.760   3.068   4
 -14  -2  -3 117.080   2.818   1
 -14  -2  -3 119.143   3.175   5
 -14   2  -3 124.146   3.133   5
  14   2   3 125.489   3.184   4
 -14   2  -3 122.254   2.550   1
 -15  -2  -3 2.74092 0.54119   1
 -15  -2  -3 3.98973 0.82551   5
  15  -2   3 3.81812 0.76499   4
 -15   2  -3 3.12370 0.38126   1
  15   2   3 4.22037 0.83775   4
 -15   2  -3 2.54505 0.70862   5
 -16  -3   3 12.3155  1.0235   2
 -15  -3   3 32.2248  1.5062   2
 -15   3   3 32.8110  1.4856   4
  15   3  -3 30.7410  1.5033   5
 -14  -3   3 6.24988 0.79567   2
 -14   3   3 3.83449 0.70401   4
  14   3  -3 5.66891 0.78919   5
  13  -3  -3 120.099   2.722   3
 -13  -3   3 114.734   2.849   2
 -13   3   3 113.603   2.763   4
  13   3  -3 111.968   2.843   5
 -12  -3   3 0.53397 0.38534   1
 -12  -3   3 0.02323 0.49706   2
  12  -3  -3 1.01695 0.45878   3
  12   3  -3 1.72342 0.53340   5
 -12   3   3 0.17306 0.47777   4
  11  -3  -3 377.745   6.587   3
 -11  -3   3 380.924   7.126   1
 -11  -3   3 380.781   6.868   2
 -11   3   3 380.845   6.779   4
  11   3  -3 383.269   6.847   5
 -10  -3   3 8.04725 0.58890   1
  10  -3  -3 8.95644 0.61677   2
 -10  -3   3 8.10479 0.71247   2
 -10   3   3 8.88187 0.70490   3
 -10   3   3 8.21822 0.68774   4
  10   3  -3 8.76741 0.73333   5
 -10   3   3 7.67560 0.40572   1
  10   3  -3 9.58125 0.65948   4
 -10   3   3 7.90435 0.40110   1
 -10   3   3 7.67323 0.55569   5
  -9  -3   3 73.6355  1.9128   2
  -9  -3   3 72.8174  1.8132   1
   9  -3  -3 76.8877  1.7251   2
  -9   3   3 75.1162  1.5438   1
   9   3  -3 76.5623  1.7712   4
  -9   3   3 73.6815  1.5473   1
  -9   3   3 72.5625  1.6587   5
  -9   3   3 73.5388  1.8783   3
  -9   3   3 78.6605  1.8813   4
   9   3  -3 72.8757  1.8993   5
   8  -3  -3 22.8582  0.8152   2
  -8  -3   3 22.0167  0.8837   1
  -8  -3   3 23.7412  0.9782   2
  -8   3   3 22.3579  0.9344   4
   8   3  -3 22.3153  0.8761   4
  -8   3   3 23.4283  0.7878   5
   8   3  -3 23.0763  0.9663   5
  -8   3   3 21.7638  0.6783   1
  -8   3   3 21.6866  0.9337   3
   7  -3  -3 84.4829  1.7866   2
  -7  -3   3 86.8558  1.6289   3
  -7  -3   3 82.0720  1.9095   2
  -7  -3   3 87.0755  1.9637   1
   7   3  -3 86.0447  1.9433   5
  -7   3   3 82.3968  1.8802   3
  -7   3   3 83.6164  1.6669   5
  -7   3   3 87.1819  1.7660   1
  -7   3   3 82.0564  1.8774   4
   7   3  -3 81.6916  1.7785   4
  -6  -3   3 15.3797  0.7253   2
  -6  -3   3 15.8749  0.7072   1
   6  -3  -3 14.5454  0.6098   2
  -6  -3   3 16.3506  0.5680   3
   6   3  -3 15.7020  0.6765   4
  -6   3   3 14.8766  0.7153   4
   6   3  -3 16.6254  0.7507   5
  -6   3   3 16.0388  0.7368   3
  -6   3   3 15.3709  0.5246   5
  -6   3   3 15.0722  0.5720   1
  -5  -3   3 2.32343 0.33968   1
  -5  -3   3 1.23920 0.23539   3
  -5  -3   3 1.20834 0.30232   2
   5  -3  -3 1.68707 0.28490   2
   5   3  -3 0.77453 0.29526   5
  -5   3   3 1.51371 0.32535   3
  -5   3   3 1.26417 0.30208   4
   5   3  -3 1.11406 0.29384   4
  -5   3   3 1.00832 0.16974   5
  -5   3   3 1.25940 0.24420   1
  -4  -3   3 58.1050  1.3389   2
  -4  -3   3 57.0822  1.4335   1
  -4  -3   3 58.9767  1.2085   3
   4  -3  -3 59.0676  1.3015   2
  -4   3   3 57.4631  1.0299   5
   4   3  -3 56.7619  1.2335   4
  -4   3   3 58.1845  1.3397   1
  -4   3   3 56.8705  1.3329   4
  -4   3   3 56.6858  1.3178   3
   4   3  -3 58.9161  1.3548   5
   3  -3  -3 130.417   2.434   2
  -3  -3   3 130.485   2.316   3
  -3  -3   3 130.569   2.424   2
   3   3  -3 133.245   2.327   4
  -3   3   3 131.653   2.391   3
   3   3  -3 127.974   2.432   5
   3   3  -3 134.762   2.694   1
  -3   3   3 129.205   2.453   4
   2  -3  -3 0.78985 0.24731   2
  -2  -3   3 0.97624 0.24347   3
  -2  -3   3 0.25375 0.19629   2
  -2   3   3 0.91069 0.23415   3
   2   3  -3 0.33282 0.18742   4
   2   3  -3 0.38719 0.24243   1
  -2   3   3 0.69715 0.26020   4
   2   3  -3 0.98122 0.23891   5
  -1  -3   3 206.823   3.522   3
  -1  -3   3 201.879   3.510   2
   1  -3  -3 213.162   4.012   1
   1  -3  -3 215.166   3.693   2
  -1   3   3 206.347   3.668   4
   1   3  -3 210.849   3.527   4
   1   3  -3 213.490   4.032   1
  -1   3   3 213.755   3.472   3
   1   3  -3 209.824   3.587   5
  -1   3   3 207.804   3.342   5
   0  -3   3 0.59453 0.18551   2
   0  -3   3 0.11629 0.23839   3
   0  -3  -3 0.43648 0.15434   5
   0  -3  -3 0.33737 0.24521   1
   0  -3  -3 0.41469 0.24893   2
   0   3  -3 0.47385 0.23372   5
   0   3  -3 0.29113 0.20629   4
   0   3   3 0.12379 0.18914   3
   0   3  -3 0.07999 0.25333   1
   0   3   3 0.36498 0.28131   4
  -1  -3  -3 854.939  13.610   2
   1  -3   3 867.555  13.323   2
  -1  -3  -3 821.632  15.025   1
  -1  -3  -3 854.893  13.286   5
   1  -3   3 847.367  13.189   3
   1   3   3 871.921  13.675   4
  -1   3  -3 851.124  13.510   4
  -1   3  -3 844.486  13.413   5
   1   3   3 850.334  12.986   3
  -1   3  -3 871.868  14.995   1
   2  -3   3 2.43581 0.31871   3
  -2  -3  -3 2.39368 0.34039   2
   2  -3   3 2.69319 0.17810   2
  -2   3  -3 2.07711 0.28432   4
  -2   3  -3 1.92823 0.28134   5
  -2   3  -3 2.40301 0.31328   1
  -3  -3  -3 449.650   8.205   1
  -3  -3  -3 453.215   6.919   3
   3  -3   3 458.969   7.090   2
  -3  -3  -3 443.752   7.273   5
  -3  -3  -3 453.350   7.462   2
   3  -3   3 440.553   7.215   3
  -3   3  -3 447.733   7.386   4
   3   3   3 447.118   7.496   4
  -3   3  -3 448.996   8.100   1
  -3   3  -3 448.685   7.306   5
  -4  -3  -3 141.526   2.985   1
  -4  -3  -3 144.213   2.679   5
  -4  -3  -3 140.366   2.741   2
   4  -3   3 141.282   2.668   3
   4  -3   3 141.714   2.329   2
   4   3   3 142.577   2.796   4
  -4   3  -3 146.112   2.727   4
  -4   3  -3 140.558   2.651   5
  -4   3  -3 141.112   2.868   1
  -5  -3  -3 24.6455  0.8798   2
  -5  -3  -3 23.8035  0.9221   1
  -5  -3  -3 24.4177  0.8711   5
   5  -3   3 24.6851  0.8877   3
   5  -3   3 25.1855  0.5515   2
   5   3   3 26.2553  0.9845   4
  -5   3  -3 24.7987  0.8606   1
  -5   3  -3 23.6373  0.8269   5
  -5   3  -3 23.8802  0.8869   4
  -6  -3  -3 16.0683  0.7687   5
   6  -3   3 15.1416  0.7832   3
  -6  -3  -3 14.7226  0.7766   2
  -6  -3  -3 15.6047  0.7729   1
  -6   3  -3 17.0205  0.7509   5
  -6   3  -3 16.1436  0.6927   1
   6   3   3 15.9766  0.8511   4
  -6   3  -3 15.4545  0.7798   4
  -7  -3  -3 18.3398  0.8771   2
  -7  -3  -3 17.8458  0.9010   5
  -7  -3  -3 20.1307  0.9156   1
   7  -3   3 19.1511  0.8440   3
  -7   3  -3 18.0758  0.8199   5
  -7   3  -3 19.3340  0.7598   1
   7   3   3 19.1758  0.9871   4
  -7   3  -3 17.3927  0.9115   4
   8  -3   3 57.6314  1.5750   3
  -8  -3  -3 61.5920  1.6569   2
  -8  -3  -3 59.5314  1.7009   5
  -8  -3  -3 61.2084  1.7127   1
  -8   3  -3 60.4538  1.6252   5
  -8   3  -3 61.1416  1.5355   1
   8   3   3 63.0891  1.7517   4
  -8   3  -3 60.5985  1.7137   4
  -9  -3  -3 31.6092  1.2326   2
   9  -3   3 32.2094  1.1732   3
  -9  -3  -3 32.1053  1.2721   5
  -9  -3  -3 33.4711  1.2245   1
  -9   3  -3 35.0688  1.2321   5
  -9   3  -3 33.7204  1.2819   4
  -9   3  -3 32.9948  1.0461   1
   9   3   3 32.2997  1.2973   4
 -10  -3  -3 67.5980  1.8902   1
 -10  -3  -3 70.3503  1.9744   5
  10  -3   3 68.3105  1.8196   3
 -10  -3  -3 71.1377  1.9030   2
 -10   3  -3 66.5701  1.9303   4
 -10   3  -3 65.6738  1.8566   5
 -10   3  -3 66.2494  1.6749   1
  10   3   3 64.8004  1.9257   4
 -11  -3  -3 102.312   2.623   5
 -11  -3  -3 104.870   2.516   2
 -11  -3  -3 101.828   2.549   1
  11  -3   3 103.365   2.421   3
 -11   3  -3 101.636   2.288   1
 -11   3  -3 101.157   2.606   4
  11   3   3 105.702   2.644   4
 -11   3  -3 103.907   2.542   5
 -12  -3  -3 7.06769 0.70307   1
 -12  -3  -3 6.40085 0.79572   5
 -12  -3  -3 7.79989 0.77705   2
 -12   3  -3 6.39399 0.72973   5
 -12   3  -3 5.73359 0.79005   4
  12   3   3 7.17338 0.83504   4
 -12   3  -3 6.54655 0.53926   1
 -13  -3  -3 63.7372  1.9132   1
 -13  -3  -3 65.9050  2.1369   5
  13  -3   3 65.0640  2.0797   4
 -13   3  -3 64.3288  2.0427   5
 -13   3  -3 63.6777  1.6148   1
  13   3   3 64.8662  2.1303   4
 -14  -3  -3 1.68925 0.56024   1
 -14  -3  -3 1.50444 0.67391   5
  14  -3   3 0.26166 0.58471   4
  14   3   3 1.09896 0.70470   4
 -14   3  -3 1.44601 0.61291   5
 -14   3  -3 0.90454 0.37757   1
 -15   3  -3 31.2112  0.9478   1
  15   3   3 27.3776  1.5907   4
 -16   4   3 22.8811  1.3590   4
 -15  -4   3 19.3986  1.2576   2
 -15   4   3 20.4789  1.2502   4
  15   4  -3 18.9679  1.2986   5
  14  -4  -3 50.5421  1.7764   3
 -14  -4   3 53.6305  1.9205   2
 -14   4   3 51.6740  1.8427   4
  14   4  -3 50.9541  1.8875   5
 -13  -4   3 2.64839 0.67269   2
  13  -4  -3 1.07640 0.53099   3
  13   4  -3 2.48553 0.64671   5
 -13   4   3 2.74795 0.65315   4
 -12  -4   3 163.107   3.669   2
  12  -4  -3 172.828   3.555   3
 -12  -4   3 167.344   3.640   1
 -12   4   3 165.047   3.585   4
 -12   4   3 164.397   3.093   1
  12   4  -3 162.052   3.644   5
  11  -4  -3 9.58959 0.76939   3
 -11  -4   3 9.54212 0.82897   2
 -11  -4   3 10.3098  0.7869   1
 -11   4   3 9.54763 0.54547   1
 -11   4   3 9.73324 0.80943   4
  11   4  -3 11.6084  0.8711   5
 -10  -4   3 114.557   2.635   1
 -10  -4   3 108.994   2.634   2
  10  -4  -3 112.379   2.522   3
 -10   4   3 110.711   2.280   1
 -10   4   3 105.634   2.559   4
  10   4  -3 112.391   2.645   5
  -9  -4   3 3.71215 0.54641   2
  -9  -4   3 3.25595 0.51073   1
   9  -4  -3 3.69925 0.44824   2
   9  -4  -3 3.56624 0.54240   3
   9   4  -3 3.25716 0.54306   4
  -9   4   3 3.07701 0.38635   1
   9   4  -3 3.13888 0.54427   5
  -9   4   3 3.53702 0.56063   4
   8  -4  -3 236.292   4.221   2
  -8  -4   3 242.113   4.473   2
   8  -4  -3 231.221   4.287   3
  -8  -4   3 238.091   4.711   1
  -8   4   3 232.451   4.384   4
   8   4  -3 234.749   4.283   4
   8   4  -3 230.649   4.415   5
  -8   4   3 230.743   4.311   3
  -7  -4   3 46.8711  1.4218   1
   7  -4  -3 46.4158  1.2377   2
  -7  -4   3 46.5469  1.4025   2
  -7   4   3 46.2250  1.3713   4
   7   4  -3 46.8034  1.3917   5
   7   4  -3 47.1606  1.3080   4
  -7   4   3 47.3318  1.3883   3
  -6  -4   3 22.4242  0.7114   3
  -6  -4   3 22.8986  0.9175   2
   6  -4  -3 22.1550  0.8175   2
  -6  -4   3 22.0319  0.9422   1
  -6   4   3 22.0144  0.7876   1
  -6   4   3 22.2437  0.9071   4
  -6   4   3 22.8934  0.9257   3
   6   4  -3 23.9863  0.8738   4
  -6   4   3 22.4171  0.6148   5
   6   4  -3 20.7204  0.8952   5
  -5  -4   3 169.703   3.231   2
  -5  -4   3 167.995   2.927   3
  -5  -4   3 167.456   3.508   1
   5  -4  -3 165.844   3.132   2
  -5   4   3 164.539   3.213   4
  -5   4   3 173.376   3.385   1
   5   4  -3 171.645   3.112   4
  -5   4   3 169.664   2.793   5
  -5   4   3 175.705   3.177   3
   5   4  -3 170.128   3.208   5
   4  -4  -3 349.665   5.880   2
  -4  -4   3 353.679   5.908   2
  -4  -4   3 346.071   5.614   3
  -4  -4   3 344.173   6.543   1
   4   4  -3 348.747   5.883   5
  -4   4   3 348.283   5.777   3
   4   4  -3 335.526   5.786   4
   4   4  -3 343.797   6.510   1
  -4   4   3 344.304   5.462   5
  -4   4   3 361.231   6.453   1
  -4   4   3 348.124   5.947   4
  -3  -4   3 74.4805  1.5592   3
  -3  -4   3 74.6974  1.8544   1
  -3  -4   3 77.3725  1.6489   2
   3  -4  -3 76.4047  1.6941   2
  -3   4   3 78.1738  1.7159   4
   3   4  -3 74.8442  1.6429   5
   3   4  -3 75.1792  1.8412   1
  -3   4   3 75.5809  1.6380   3
  -3   4   3 74.9502  1.2618   5
   3   4  -3 74.7047  1.5672   4
   2  -4  -3 152.730   3.079   1
  -2  -4   3 151.003   2.697   3
   2  -4  -3 152.123   2.847   2
  -2  -4   3 148.317   2.734   2
  -2   4   3 152.940   2.706   3
  -2   4   3 145.892   2.427   5
   2   4  -3 152.534   2.708   4
   2   4  -3 141.961   3.079   1
   2   4  -3 149.972   2.767   5
  -2   4   3 147.927   2.844   4
   1  -4  -3 0.16443 0.28531   2
   1  -4  -3 -0.2163  0.2416   1
  -1  -4   3 -0.0349  0.2537   3
  -1  -4   3 0.38645 0.23107   2
  -1   4   3 0.25955 0.29997   4
  -1   4   3 0.57208 0.24945   3
   1   4  -3 0.10589 0.23516   4
   1   4  -3 1.26303 0.28669   5
   1   4  -3 0.46252 0.30641   1
  -1   4   3 0.28845 0.14759   5
   0  -4  -3 336.892   5.788   2
   0  -4   3 337.629   5.526   2
   0  -4  -3 342.620   6.363   1
   0  -4   3 324.934   5.545   3
   0  -4  -3 332.216   5.391   3
   0   4  -3 336.230   5.617   5
   0   4  -3 340.101   6.328   1
   0   4   3 337.204   5.773   4
   0   4  -3 336.758   5.623   4
   0   4   3 350.790   5.404   5
   1  -4   3 34.8765  1.0279   3
  -1  -4  -3 37.1802  0.8418   3
  -1  -4  -3 34.8202  1.0915   2
   1  -4   3 36.1924  0.8578   2
  -1  -4  -3 36.2733  1.1640   1
   1   4   3 36.5312  1.1238   4
   1   4   3 35.2353  0.8522   5
  -1   4  -3 36.2262  1.1253   1
  -1   4  -3 37.6361  0.9962   4
  -1   4  -3 37.7090  1.0107   5
  -2  -4  -3 931.483  16.429   1
   2  -4   3 924.671  14.470   2
  -2  -4  -3 881.627  14.813   2
   2  -4   3 936.729  14.421   3
  -2  -4  -3 934.392  14.095   3
  -2  -4  -3 932.854  14.513   5
  -2   4  -3 951.817  16.356   1
  -2   4  -3 925.535  14.768   4
  -2   4  -3 915.418  14.607   5
   2   4   3 926.852  14.921   4
   3  -4   3 25.2773  0.6333   2
   3  -4   3 28.2120  0.9347   3
  -3  -4  -3 24.7526  1.0000   1
  -3  -4  -3 25.3953  0.5906   3
  -3  -4  -3 26.4869  0.8271   5
  -3  -4  -3 25.1527  0.9268   2
   3   4   3 24.7999  1.0113   4
  -3   4  -3 24.7490  0.8491   5
  -3   4  -3 24.3208  0.8704   4
  -3   4  -3 25.2073  0.9125   1
   4  -4   3 61.7097  1.1569   2
  -4  -4  -3 60.7957  1.6811   1
  -4  -4  -3 59.8470  1.4494   5
  -4  -4  -3 59.4847  1.5651   2
  -4   4  -3 60.5240  1.5574   1
   4   4   3 62.8264  1.6524   4
  -4   4  -3 60.8967  1.4484   5
  -4   4  -3 60.1564  1.5076   4
   5  -4   3 12.8503  0.7528   3
  -5  -4  -3 12.7517  0.8137   1
  -5  -4  -3 12.6378  0.7106   5
  -5  -4  -3 13.0927  0.7850   2
  -5   4  -3 14.4965  0.7656   4
  -5   4  -3 13.2139  0.6798   5
  -5   4  -3 13.3507  0.6870   1
   5   4   3 13.5259  0.9024   4
  -6  -4  -3 16.2767  0.8935   2
   6  -4   3 16.2627  0.8524   3
  -6  -4  -3 16.8440  0.8822   1
  -6  -4  -3 16.1085  0.8177   5
   6   4   3 16.9728  1.0018   4
  -6   4  -3 15.0508  0.7688   1
  -6   4  -3 16.5488  0.7609   5
  -6   4  -3 14.5787  0.8336   4
  -7  -4  -3 104.734   2.415   2
   7  -4   3 106.582   2.351   3
  -7  -4  -3 105.392   2.395   5
  -7  -4  -3 109.021   2.603   1
  -7   4  -3 101.194   2.273   5
  -7   4  -3 108.319   2.436   4
  -7   4  -3 102.750   2.378   1
   7   4   3 106.572   2.506   4
  -8  -4  -3 2.27016 0.51122   1
  -8  -4  -3 2.16193 0.51589   5
  -8  -4  -3 1.84734 0.49875   2
   8  -4   3 2.78666 0.51111   3
  -8   4  -3 2.87626 0.45660   1
  -8   4  -3 2.49010 0.56115   4
   8   4   3 2.08297 0.58401   4
  -8   4  -3 2.76971 0.46138   5
  -9  -4  -3 7.07357 0.70079   1
   9  -4   3 8.95097 0.72711   3
  -9  -4  -3 8.26505 0.73933   5
  -9  -4  -3 8.22322 0.72250   2
  -9   4  -3 8.58802 0.64848   1
  -9   4  -3 8.77926 0.68089   5
   9   4   3 9.34981 0.83870   4
  -9   4  -3 7.60892 0.75277   4
 -10  -4  -3 109.409   2.668   2
  10  -4   3 113.370   2.625   3
 -10  -4  -3 108.621   2.760   1
 -10  -4  -3 114.187   2.743   5
 -10   4  -3 109.029   2.716   4
 -10   4  -3 112.941   2.608   5
 -10   4  -3 114.646   2.515   1
  10   4   3 106.395   2.736   4
 -11  -4  -3 10.7695  0.8348   1
 -11  -4  -3 10.9295  0.8697   2
 -11  -4  -3 9.31320 0.86073   5
  11  -4   3 11.2053  0.8445   3
  11   4   3 7.81831 0.88092   4
 -11   4  -3 11.1425  0.7256   1
 -11   4  -3 12.0139  0.8610   5
 -11   4  -3 11.0347  0.9347   4
 -12  -4  -3 111.659   2.936   5
 -12  -4  -3 112.761   2.863   2
  12  -4   3 120.186   2.813   3
 -12  -4  -3 115.424   2.915   1
 -12   4  -3 116.936   2.582   1
 -12   4  -3 119.431   2.859   5
 -12   4  -3 111.777   2.935   4
  12   4   3 114.486   2.987   4
 -13  -4  -3 0.42305 0.55430   2
 -13  -4  -3 -0.0595  0.4805   1
 -13  -4  -3 0.22312 0.58031   5
 -13   4  -3 0.16475 0.63519   4
  13   4   3 1.12765 0.69154   4
 -13   4  -3 0.17238 0.37252   1
 -14  -4  -3 19.9216  1.1353   1
 -14  -4  -3 17.8936  1.2635   5
  14   4   3 19.6890  1.3333   4
 -14   4  -3 18.9579  1.3129   4
 -14   4  -3 20.3154  0.8675   1
 -15  -5   3 35.7319  1.7020   2
  15  -5  -3 35.2856  1.6062   3
 -15   5   3 35.4390  1.6303   4
 -14  -5   3 9.13824 0.98006   2
  14  -5  -3 8.66883 0.90530   3
 -14   5   3 8.24282 0.93246   4
  14   5  -3 7.95992 0.94048   5
  13  -5  -3 9.39525 0.89214   3
 -13  -5   3 8.89697 0.94797   2
 -13   5   3 8.32723 0.50640   1
 -13   5   3 7.38308 0.86493   4
  13   5  -3 8.46012 0.93061   5
 -12  -5   3 1.54604 0.63867   2
  12  -5  -3 3.44318 0.64852   3
 -12  -5   3 2.00723 0.57652   1
 -12   5   3 2.49234 0.67120   4
 -12   5   3 2.04532 0.39050   1
  12   5  -3 1.61631 0.62919   5
 -11  -5   3 91.9250  2.4888   2
 -11  -5   3 93.5384  2.4734   1
  11  -5  -3 94.4095  2.4031   3
 -11   5   3 93.8476  2.0861   1
  11   5  -3 88.4253  2.4392   5
 -11   5   3 89.7722  2.4273   4
  10  -5  -3 61.9842  1.8352   3
 -10  -5   3 59.6712  1.8361   2
 -10  -5   3 62.2759  1.8770   1
 -10   5   3 64.1271  1.8893   4
 -10   5   3 61.0851  1.5596   1
  10   5  -3 60.3232  1.8503   5
  -9  -5   3 67.1296  1.9226   2
   9  -5  -3 68.6442  1.8713   3
  -9  -5   3 64.1397  1.9208   1
   9   5  -3 68.1414  1.9013   5
  -9   5   3 67.0675  1.8734   4
  -9   5   3 64.1437  1.6548   1
   8  -5  -3 11.4860  0.7860   3
   8  -5  -3 10.3942  0.7149   2
  -8  -5   3 9.74932 0.77981   1
  -8  -5   3 10.7554  0.7935   2
  -8   5   3 10.9272  0.7806   4
   8   5  -3 10.6591  0.7712   5
   8   5  -3 12.8013  0.8486   4
  -7  -5   3 25.4225  1.1032   1
   7  -5  -3 23.1397  1.0275   3
  -7  -5   3 23.3068  1.0270   2
   7  -5  -3 25.3170  0.9519   2
  -7   5   3 25.8626  1.1001   4
   7   5  -3 24.9124  1.0220   4
   7   5  -3 24.6404  1.0889   5
   6  -5  -3 172.511   3.312   3
  -6  -5   3 160.101   3.335   2
  -6  -5   3 172.534   3.683   1
   6  -5  -3 168.043   3.241   2
   6   5  -3 169.384   3.349   5
  -6   5   3 171.537   3.394   4
   6   5  -3 169.954   3.242   4
   5  -5  -3 7.17029 0.55753   2
  -5  -5   3 8.14423 0.50437   3
  -5  -5   3 6.65289 0.59497   1
  -5  -5   3 7.53171 0.59030   2
   5  -5  -3 6.99675 0.56971   3
   5   5  -3 5.97453 0.56543   5
   5   5  -3 7.13021 0.55250   4
  -5   5   3 6.83846 0.59836   4
   4  -5  -3 170.748   3.251   3
  -4  -5   3 175.475   3.337   2
  -4  -5   3 175.897   3.129   3
   4  -5  -3 180.245   3.351   2
  -4  -5   3 165.872   3.682   1
  -4   5   3 174.695   3.388   4
   4   5  -3 175.616   3.238   4
   4   5  -3 176.997   3.312   5
   3  -5  -3 48.2021  1.3724   2
  -3  -5   3 48.6038  1.3054   2
   3  -5  -3 48.3866  1.2819   3
  -3  -5   3 47.9162  1.2518   3
   3   5  -3 48.5163  1.3218   5
  -3   5   3 50.1442  1.3960   4
   3   5  -3 51.0638  1.5168   1
   3   5  -3 52.3153  1.2820   4
  -2  -5   3 43.8913  1.1642   3
  -2  -5   3 41.2177  1.1267   2
   2  -5  -3 40.2802  1.1110   3
   2  -5  -3 40.8720  1.2346   2
  -2   5   3 42.2035  1.2464   4
  -2   5   3 39.9021  0.8453   5
   2   5  -3 41.2161  1.3365   1
   2   5  -3 40.0285  1.1120   4
   2   5  -3 41.7323  1.1603   5
   1  -5  -3 308.546   5.458   2
   1  -5  -3 307.845   5.136   3
   1  -5  -3 314.373   5.993   1
  -1  -5   3 316.293   5.261   2
  -1  -5   3 310.172   5.233   3
  -1   5   3 312.942   4.994   5
   1   5  -3 306.942   5.291   4
   1   5  -3 311.085   5.290   5
   1   5  -3 307.688   5.988   1
  -1   5   3 305.249   5.439   4
   0  -5  -3 19.9497  0.9313   1
   0  -5  -3 20.9012  0.7059   3
   0  -5  -3 19.1864  0.8788   2
   0  -5   3 19.7893  0.7122   2
   0  -5   3 18.8824  0.8183   3
   0   5   3 19.1229  0.6095   5
   0   5  -3 19.2168  0.7878   5
   0   5  -3 19.3551  0.8990   1
   0   5   3 18.4820  0.8664   4
   0   5  -3 20.6755  0.7869   4
  -1  -5  -3 723.325  11.308   3
   1  -5   3 727.700  11.604   2
  -1  -5  -3 751.102  13.230   1
   1  -5   3 728.943  11.575   3
  -1  -5  -3 722.680  11.948   2
  -1   5  -3 732.753  11.705   5
   1   5   3 723.977  11.975   4
  -1   5  -3 729.128  13.154   1
  -1   5  -3 721.857  11.818   4
   1   5   3 745.285  11.517   5
  -2  -5  -3 23.9174  1.0810   1
  -2  -5  -3 24.4641  0.7111   3
   2  -5   3 23.6304  0.7158   2
  -2  -5  -3 22.8624  0.9455   2
   2  -5   3 24.2382  0.9431   3
  -2   5  -3 22.8501  0.8838   5
   2   5   3 22.9958  0.7696   5
   2   5   3 25.4283  1.0610   4
  -2   5  -3 23.8607  0.8952   4
  -3  -5  -3 2.38503 0.45007   2
   3  -5   3 3.07356 0.45181   3
  -3  -5  -3 2.95663 0.27718   3
   3  -5   3 3.51780 0.31401   2
  -3  -5  -3 2.71946 0.47387   1
   3   5   3 2.54998 0.52414   4
   3   5   3 2.98353 0.38047   5
  -3   5  -3 2.37169 0.44528   1
  -3   5  -3 1.85253 0.41059   4
  -3   5  -3 2.32444 0.37296   5
   4  -5   3 149.088   2.987   3
  -4  -5  -3 148.492   3.071   2
  -4  -5  -3 146.749   3.360   1
  -4   5  -3 146.935   2.993   4
   4   5   3 152.431   2.880   5
   4   5   3 148.233   3.141   4
  -4   5  -3 150.711   2.893   5
  -4   5  -3 149.960   3.223   1
  -5  -5  -3 77.8664  1.8364   5
  -5  -5  -3 75.5530  2.0889   1
   5  -5   3 79.4859  1.9529   3
  -5  -5  -3 78.4487  1.9932   2
  -5   5  -3 74.3016  1.8955   4
  -5   5  -3 79.5828  1.9838   1
   5   5   3 78.7557  2.0601   4
  -5   5  -3 75.3419  1.7789   5
   6  -5   3 99.7275  2.3063   3
  -6  -5  -3 93.4163  2.3074   2
  -6  -5  -3 103.381   2.563   1
  -6  -5  -3 99.2502  2.2650   5
  -6   5  -3 98.2246  2.3133   4
  -6   5  -3 96.2462  2.3451   1
  -6   5  -3 97.5698  2.1559   5
   6   5   3 99.8019  2.4289   4
  -7  -5  -3 86.9554  2.3951   1
  -7  -5  -3 88.2849  2.1889   5
  -7  -5  -3 90.5052  2.2651   2
   7  -5   3 89.0738  2.2101   3
  -7   5  -3 90.0084  2.2390   4
   7   5   3 87.5460  2.3134   4
  -7   5  -3 91.3487  2.0693   5
  -7   5  -3 90.5203  2.2117   1
  -8  -5  -3 141.053   3.114   2
  -8  -5  -3 140.672   3.326   1
   8  -5   3 134.596   3.015   3
  -8  -5  -3 134.579   3.027   5
   8   5   3 137.575   3.183   4
  -8   5  -3 140.461   3.098   4
  -8   5  -3 139.476   2.901   5
  -8   5  -3 137.912   3.049   1
  -9  -5  -3 240.409   5.144   1
   9  -5   3 247.115   4.698   3
  -9  -5  -3 246.905   4.784   5
  -9  -5  -3 241.477   4.811   2
  -9   5  -3 241.664   4.847   1
  -9   5  -3 241.414   4.794   4
  -9   5  -3 244.553   4.590   5
   9   5   3 234.711   4.859   4
 -10  -5  -3 37.1087  1.4789   2
 -10  -5  -3 35.0118  1.4675   1
  10  -5   3 33.8498  1.4304   3
 -10  -5  -3 36.6988  1.4597   5
  10   5   3 34.6557  1.5493   4
 -10   5  -3 34.9497  1.2539   1
 -10   5  -3 34.6982  1.4669   4
 -11  -5  -3 44.5982  1.6709   1
 -11  -5  -3 46.4457  1.7100   5
  11  -5   3 42.7285  1.6323   3
 -11  -5  -3 43.1521  1.6561   2
  11   5   3 43.4871  1.7602   4
 -11   5  -3 42.0930  1.6696   4
 -11   5  -3 43.2863  1.4142   1
 -12  -5  -3 0.22254 0.54791   1
 -12  -5  -3 1.33472 0.61762   2
 -12  -5  -3 -0.0529  0.5603   5
  12  -5   3 -0.3768  0.5280   3
 -12   5  -3 -0.1609  0.6011   4
  12   5   3 1.00533 0.68641   4
 -12   5  -3 0.31699 0.46141   1
 -13  -5  -3 4.78832 0.74855   1
 -13  -5  -3 5.16641 0.85339   5
  13  -5   3 3.96150 0.78211   3
 -13  -5  -3 4.96627 0.78980   2
 -13   5  -3 4.08158 0.83837   4
  13   5   3 4.46352 0.90808   4
 -13   5  -3 4.58776 0.58051   1
 -14  -5  -3 2.43259 0.72168   2
 -14  -6   3 13.6068  1.1623   2
  14  -6  -3 11.0332  1.0357   3
 -14   6   3 11.3910  1.0655   4
 -14   6   3 10.8621  0.6193   1
  13  -6  -3 20.9802  1.3085   3
 -13  -6   3 22.4519  1.3673   2
 -13   6   3 21.7479  1.3244   4
 -13   6   3 20.1688  0.8732   1
  13   6  -3 20.2625  1.3313   5
 -12  -6   3 1.19642 0.65103   1
  12  -6  -3 0.28977 0.57835   3
 -12  -6   3 1.82223 0.67544   2
  12   6  -3 1.22936 0.64837   5
 -12   6   3 0.52657 0.43652   1
 -12   6   3 0.83663 0.63693   4
 -11  -6   3 0.04547 0.55320   1
 -11  -6   3 0.34102 0.51572   2
  11  -6  -3 -0.0637  0.5113   3
  11   6  -3 0.19205 0.53797   5
 -11   6   3 0.04182 0.39813   1
 -11   6   3 0.26781 0.57412   4
 -10  -6   3 7.38586 0.81728   2
 -10  -6   3 8.57180 0.85291   1
  10  -6  -3 8.40211 0.81149   3
 -10   6   3 7.88702 0.63998   1
  10   6  -3 6.23349 0.77206   5
 -10   6   3 9.04123 0.85471   4
  -9  -6   3 91.1338  2.4282   2
  -9  -6   3 98.1182  2.6285   1
   9  -6  -3 93.1530  2.3929   3
  -9   6   3 96.2286  2.4615   4
  -9   6   3 95.1378  2.3062   1
   9   6  -3 95.3836  2.4482   5
  -8  -6   3 2.73276 0.60573   1
   8  -6  -3 2.73278 0.55786   3
  -8  -6   3 3.32881 0.61688   2
  -8   6   3 3.01841 0.60464   4
   8   6  -3 3.10718 0.59727   5
  -7  -6   3 95.3200  2.3348   2
  -7  -6   3 92.8422  2.5154   1
   7  -6  -3 93.7640  2.1835   2
   7  -6  -3 96.8446  2.2928   3
   7   6  -3 94.8128  2.2022   4
   7   6  -3 92.4760  2.2880   5
  -7   6   3 92.5579  2.3382   4
   6  -6  -3 101.644   2.356   3
  -6  -6   3 99.2554  2.6352   1
  -6  -6   3 99.0118  2.3859   2
   6  -6  -3 103.096   2.311   2
   6   6  -3 104.075   2.394   5
   6   6  -3 104.864   2.298   4
  -6   6   3 99.5670  2.4139   4
   5  -6  -3 267.560   4.871   3
  -5  -6   3 274.576   5.003   2
  -5  -6   3 274.623   5.577   1
   5  -6  -3 271.819   4.934   2
   5   6  -3 267.362   4.921   5
  -5   6   3 268.643   5.039   4
   5   6  -3 271.365   4.869   4
  -4  -6   3 78.1302  1.8008   3
  -4  -6   3 78.2309  1.9491   2
  -4  -6   3 83.4306  2.2576   1
   4  -6  -3 78.8438  1.9110   3
   4  -6  -3 84.2357  1.9942   2
   4   6  -3 82.5859  1.8975   4
   4   6  -3 78.5832  1.9413   5
   3  -6  -3 47.7019  1.3607   3
   3  -6  -3 48.3617  1.4468   2
  -3  -6   3 50.4487  1.3539   3
  -3  -6   3 48.5316  1.3792   2
   3   6  -3 49.9549  1.3790   4
  -3   6   3 48.5970  1.4585   4
   3   6  -3 49.1170  1.3896   5
   2  -6  -3 110.086   2.317   3
   2  -6  -3 109.457   2.480   2
  -2  -6   3 114.678   2.375   2
  -2  -6   3 114.889   2.363   3
   2   6  -3 110.810   2.381   5
   2   6  -3 114.171   2.364   4
   2   6  -3 117.619   2.775   1
  -2   6   3 112.851   2.507   4
  -1  -6   3 43.8044  1.3249   3
   1  -6  -3 44.3266  1.3957   2
   1  -6  -3 48.0649  1.2443   3
  -1  -6   3 44.7869  1.2486   2
   1   6  -3 45.7279  1.2882   5
   1   6  -3 44.1331  1.5150   1
   1   6  -3 43.8951  1.2823   4
  -1   6   3 42.8972  1.3988   4
   0  -6  -3 26.0557  1.0920   2
   0  -6  -3 28.4562  0.9103   3
   0  -6   3 26.9301  0.9259   2
   0  -6   3 28.5124  1.0864   3
   0   6  -3 28.3633  1.0195   4
   0   6  -3 27.4034  0.9906   5
   0   6   3 27.7849  0.8064   5
   0   6  -3 28.2618  1.1758   1
   0   6   3 29.1560  1.1249   4
   1  -6   3 27.8303  0.9023   2
  -1  -6  -3 32.0563  1.1906   2
  -1  -6  -3 30.6626  1.2666   1
  -1  -6  -3 28.9611  0.8998   3
   1  -6   3 30.1710  1.1073   3
  -1   6  -3 27.9042  1.0030   5
  -1   6  -3 27.3725  1.1745   1
   1   6   3 28.5207  0.8705   5
   1   6   3 27.9734  1.1511   4
  -1   6  -3 29.6829  1.0599   4
  -2  -6  -3 13.1021  0.8769   2
  -2  -6  -3 12.2760  0.8552   1
   2  -6   3 13.3113  0.6109   2
   2  -6   3 14.5717  0.8854   3
  -2  -6  -3 14.5725  0.6669   3
  -2   6  -3 12.6207  0.8587   1
  -2   6  -3 12.2995  0.7839   4
   2   6   3 13.6406  0.6894   5
   2   6   3 11.3961  0.8125   4
  -2   6  -3 12.2943  0.7579   5
   3  -6   3 136.723   2.867   3
  -3  -6  -3 134.077   3.226   1
  -3  -6  -3 140.026   2.990   2
  -3   6  -3 134.945   2.846   4
  -3   6  -3 129.609   2.700   5
   3   6   3 134.130   2.963   4
   3   6   3 138.596   2.662   5
  -3   6  -3 136.746   3.116   1
  -4  -6  -3 70.2551  2.0953   1
   4  -6   3 72.4798  1.8944   3
  -4  -6  -3 76.8647  2.0028   2
  -4   6  -3 71.2906  1.9962   1
  -4   6  -3 73.8698  1.8964   4
   4   6   3 71.7022  1.7407   5
  -4   6  -3 72.4068  1.7547   5
   4   6   3 76.8524  2.0584   4
   5  -6   3 219.368   4.280   3
  -5  -6  -3 231.745   4.874   1
  -5  -6  -3 223.058   4.423   2
  -5   6  -3 221.659   4.125   5
   5   6   3 225.879   4.473   4
  -5   6  -3 223.907   4.656   1
  -5   6  -3 227.980   4.355   4
   5   6   3 225.787   4.186   5
  -6  -6  -3 1.76213 0.56620   1
  -6  -6  -3 0.42784 0.46314   2
   6  -6   3 2.48897 0.55508   3
  -6   6  -3 2.25181 0.41638   5
  -6   6  -3 1.59591 0.49348   1
   6   6   3 0.33236 0.57984   4
   6   6   3 2.78425 0.50010   5
  -6   6  -3 1.44772 0.52527   4
  -7  -6  -3 133.086   3.279   1
   7  -6   3 127.411   2.939   3
  -7  -6  -3 129.138   3.010   2
   7   6   3 128.378   3.076   4
  -7   6  -3 131.199   2.974   4
   7   6   3 131.394   2.859   5
  -7   6  -3 127.466   2.997   1
  -8  -6  -3 -0.3654  0.5352   1
   8  -6   3 -0.1890  0.5161   3
  -8  -6  -3 0.72786 0.54926   2
   8   6   3 0.00946 0.46546   5
   8   6   3 0.17622 0.62601   4
  -8   6  -3 -0.1921  0.4899   4
  -8   6  -3 0.17095 0.48386   1
   9  -6   3 62.9382  1.9835   3
  -9  -6  -3 62.5564  1.9920   2
  -9  -6  -3 66.0804  2.1230   1
   9   6   3 62.2045  2.0697   4
  -9   6  -3 60.6024  1.8386   1
  -9   6  -3 60.6479  1.9568   4
   9   6   3 62.2385  1.9130   5
 -10  -6  -3 15.7534  1.1418   1
  10  -6   3 18.0605  1.1684   3
 -10  -6  -3 16.5411  1.1381   2
  10   6   3 16.8003  1.0957   5
  10   6   3 16.6847  1.1974   4
 -10   6  -3 16.5078  1.1240   4
 -10   6  -3 16.6711  0.9653   1
 -11  -6  -3 18.0301  1.2021   2
  11  -6   3 16.4691  1.1465   3
 -11  -6  -3 17.5387  1.1902   1
 -11   6  -3 18.2482  0.9829   1
  11   6   3 15.9977  1.2317   4
 -11   6  -3 16.2901  1.1697   4
  11   6   3 17.0109  1.1511   5
  12  -6   3 22.9396  1.3785   3
 -12  -6  -3 20.7091  1.3162   2
 -12  -6  -3 20.7865  1.2767   1
  12   6   3 22.6943  1.3336   5
 -12   6  -3 23.4033  1.4006   4
  12   6   3 25.4925  1.5486   4
 -12   6  -3 22.0836  1.0904   1
  13  -6   3 1.68065 0.73805   3
 -13  -6  -3 0.12374 0.61364   2
  13  -7  -3 5.34622 0.87195   3
 -13   7   3 4.91003 0.86781   4
 -13   7   3 4.45354 0.60346   1
  12  -7  -3 12.4801  1.0539   3
 -12  -7   3 11.3512  1.0867   2
  12   7  -3 12.8393  1.0890   5
 -12   7   3 12.1058  0.8770   1
 -12   7   3 14.4784  1.1397   4
 -11  -7   3 10.1635  0.9846   1
 -11  -7   3 10.3082  1.0041   2
  11  -7  -3 9.14261 0.95618   3
 -11   7   3 9.67317 0.78225   1
  11   7  -3 8.97874 0.95796   5
 -11   7   3 9.10079 0.94452   4
  10  -7  -3 13.2291  0.9997   3
 -10  -7   3 13.5727  1.0580   2
 -10  -7   3 13.0261  1.0382   1
 -10   7   3 12.1310  0.8739   1
  10   7  -3 12.9871  1.0094   5
 -10   7   3 10.9942  0.9755   4
  -9  -7   3 0.97544 0.63707   1
  -9  -7   3 0.04720 0.54021   2
   9  -7  -3 0.05447 0.50860   3
   9   7  -3 0.44764 0.56357   5
  -9   7   3 1.38157 0.60773   4
  -9   7   3 0.49933 0.51308   1
  -8  -7   3 152.692   3.665   1
   8  -7  -3 147.445   3.259   3
  -8  -7   3 144.212   3.313   2
  -8   7   3 145.607   3.330   4
   8   7  -3 139.470   3.251   5
  -7  -7   3 15.5649  1.0878   1
  -7  -7   3 16.6954  1.0401   2
   7  -7  -3 15.6942  0.9774   3
  -7   7   3 17.2208  1.0582   4
   7   7  -3 15.1413  0.9716   5
   6  -7  -3 95.8980  2.3656   3
  -6  -7   3 96.7603  2.4168   2
  -6  -7   3 99.4214  2.7189   1
   6   7  -3 98.5902  2.3791   5
  -6   7   3 93.6431  2.4314   4
   6   7  -3 99.2689  2.3062   4
  -5  -7   3 1.00382 0.51301   2
  -5  -7   3 2.15283 0.65054   1
   5  -7  -3 1.35790 0.52891   2
   5  -7  -3 0.98727 0.49231   3
   5   7  -3 1.56630 0.50861   4
  -5   7   3 1.52212 0.55173   4
   5   7  -3 2.74295 0.55549   5
   4  -7  -3 31.2633  1.2193   2
  -4  -7   3 31.0305  1.2119   2
   4  -7  -3 32.4412  1.1988   3
  -4   7   3 30.4770  1.2553   4
   4   7  -3 28.7388  1.1829   5
   4   7  -3 32.4051  1.2099   4
  -3  -7   3 3.92770 0.54422   3
  -3  -7   3 2.54339 0.51561   2
   3  -7  -3 4.08220 0.64019   2
   3  -7  -3 3.49401 0.52200   3
   3   7  -3 4.86977 0.58779   5
  -3   7   3 4.07065 0.62380   4
   3   7  -3 4.30178 0.57642   4
   2  -7  -3 36.4900  1.2046   3
  -2  -7   3 34.1868  1.2421   3
   2  -7  -3 35.5191  1.3433   2
  -2  -7   3 35.0630  1.2475   2
  -2   7   3 35.8232  1.3301   4
   2   7  -3 35.1335  1.2359   4
   2   7  -3 36.5725  1.2238   5
   1  -7  -3 2.35932 0.45213   3
   1  -7  -3 2.09371 0.56282   2
  -1  -7   3 2.14047 0.53050   3
  -1  -7   3 2.40749 0.48149   2
   1   7  -3 1.77371 0.49277   4
   1   7  -3 1.93665 0.45639   5
  -1   7   3 2.47189 0.57729   4
   0  -7   3 95.5080  2.2445   3
   0  -7  -3 93.9726  2.3134   2
   0  -7   3 96.2655  2.1108   2
   0  -7  -3 94.6081  2.0625   3
   0   7  -3 98.5754  2.5666   1
   0   7   3 98.0094  2.3630   4
   0   7  -3 92.5753  2.1392   5
   0   7  -3 93.8047  2.2228   4
   1  -7   3 5.98131 0.52550   2
  -1  -7  -3 6.08683 0.52301   3
  -1  -7  -3 7.67689 0.73743   2
   1  -7   3 7.18160 0.69631   3
  -1   7  -3 5.73950 0.71196   1
  -1   7  -3 6.34375 0.56976   5
  -1   7  -3 6.38323 0.64207   4
   1   7   3 6.04816 0.70859   4
  -2  -7  -3 209.738   4.215   2
   2  -7   3 204.391   4.049   3
  -2   7  -3 205.898   3.929   5
   2   7   3 213.655   4.213   4
  -2   7  -3 213.684   4.081   4
  -2   7  -3 213.103   4.563   1
  -3  -7  -3 5.53085 0.70826   2
   3  -7   3 5.28004 0.65434   3
   3   7   3 5.50853 0.52787   5
   3   7   3 5.73150 0.72350   4
  -3   7  -3 7.48034 0.74941   1
  -3   7  -3 5.41004 0.53309   5
  -3   7  -3 4.69068 0.63608   4
   4  -7   3 137.069   3.074   3
  -4  -7  -3 144.684   3.194   2
  -4  -7  -3 143.859   3.524   1
  -4   7  -3 137.251   3.333   1
   4   7   3 148.340   2.915   5
   4   7   3 138.329   3.191   4
  -4   7  -3 140.687   3.075   4
  -5  -7  -3 0.69335 0.52131   2
  -5  -7  -3 0.83829 0.59329   1
   5  -7   3 1.82561 0.56343   3
  -5   7  -3 1.66737 0.55090   1
  -5   7  -3 2.29171 0.57701   4
   5   7   3 1.14680 0.44459   5
   5   7   3 1.56775 0.61514   4
  -6  -7  -3 126.312   3.334   1
  -6  -7  -3 135.304   3.119   2
   6  -7   3 134.048   3.022   3
  -6   7  -3 130.951   3.002   4
   6   7   3 129.499   2.853   5
   6   7   3 128.994   3.113   4
  -6   7  -3 124.358   3.112   1
   7  -7   3 0.35174 0.55815   3
  -7  -7  -3 0.99629 0.61966   1
  -7  -7  -3 0.70548 0.59444   2
  -7   7  -3 0.41212 0.55287   4
   7   7   3 1.93176 0.69583   4
  -7   7  -3 1.11016 0.53466   1
   7   7   3 1.29117 0.50105   5
   8  -7   3 104.577   2.740   3
  -8  -7  -3 110.126   3.071   1
  -8  -7  -3 111.328   2.866   2
  -8   7  -3 110.197   2.791   1
   8   7   3 109.565   2.674   5
  -8   7  -3 106.009   2.767   4
   8   7   3 108.689   2.895   4
   9  -7   3 8.65661 0.93564   3
  -9  -7  -3 8.72211 0.96308   1
  -9  -7  -3 9.84169 0.95163   2
  -9   7  -3 9.09148 0.82954   1
  -9   7  -3 7.16553 0.88067   4
   9   7   3 10.0462  0.8822   5
   9   7   3 8.69683 0.98179   4
 -10  -7  -3 6.47827 0.93189   1
  10  -7   3 7.40261 0.91242   3
 -10  -7  -3 6.49036 0.88551   2
 -10   7  -3 5.48375 0.86812   4
  10   7   3 6.46300 0.80262   5
  10   7   3 5.94707 0.89257   4
 -10   7  -3 7.27605 0.78965   1
  11  -7   3 5.63491 0.89780   3
 -11  -7  -3 8.16899 0.96793   2
 -11  -7  -3 7.98195 1.01459   1
 -11   7  -3 6.21380 0.73981   1
  11   7   3 7.43043 1.04687   4
 -11   7  -3 9.47783 1.01095   4
  11   7   3 7.55691 0.89462   5
 -12  -7  -3 0.51148 0.71936   1
  12  -7   3 0.37509 0.67113   3
 -12  -7  -3 -0.2410  0.6092   2
  12   7   3 -0.1554  0.5556   5
  11  -8  -3 0.33310 0.65941   3
 -11  -8   3 0.78837 0.69483   2
 -11   8   3 0.36372 0.57889   1
  11   8  -3 -1.0083  0.5430   5
 -11   8   3 0.70685 0.66086   4
  10  -8  -3 85.2798  2.5175   3
 -10  -8   3 81.1486  2.5265   2
 -10   8   3 86.0572  2.3963   1
  10   8  -3 82.5624  2.4684   5
 -10   8   3 84.0505  2.5095   4
  -9  -8   3 2.84681 0.76858   2
   9  -8  -3 2.67830 0.70338   3
   9   8  -3 2.42731 0.67781   5
  -9   8   3 2.34190 0.72360   4
  -9   8   3 2.95704 0.68369   1
   8  -8  -3 16.9971  1.0917   3
  -8  -8   3 17.2053  1.1697   2
  -8   8   3 15.5525  1.0538   1
   8   8  -3 18.1258  1.1433   5
  -8   8   3 17.3775  1.1497   4
   7  -8  -3 119.459   2.891   3
  -7  -8   3 125.348   3.000   2
   7   8  -3 114.998   2.848   5
  -7   8   3 119.223   2.968   4
  -6  -8   3 25.6933  1.2353   2
   6  -8  -3 23.7580  1.1908   3
   6   8  -3 21.8907  1.1383   5
  -6   8   3 23.8363  1.2404   4
  -5  -8   3 35.5115  1.3980   2
   5  -8  -3 35.9381  1.3904   3
   5   8  -3 36.6377  1.3862   5
  -5   8   3 34.8293  1.4397   4
  -4  -8   3 35.9911  1.3723   2
   4  -8  -3 36.5943  1.3895   2
   4  -8  -3 36.9187  1.3801   3
   4   8  -3 37.6366  1.3635   5
   4   8  -3 38.5117  1.3671   4
  -4   8   3 36.7687  1.4617   4
  -3  -8   3 49.1992  1.5890   2
   3  -8  -3 47.0203  1.5318   3
   3  -8  -3 47.7660  1.6163   2
   3   8  -3 48.4175  1.5536   4
   3   8  -3 49.9325  1.5378   5
  -3   8   3 51.6025  1.6831   4
   2  -8  -3 15.7308  0.9934   2
  -2  -8   3 15.2836  0.9127   2
  -2  -8   3 18.1030  1.0218   3
   2  -8  -3 16.3080  0.9299   3
   2   8  -3 16.5757  0.9350   5
  -2   8   3 14.5636  1.0025   4
   2   8  -3 17.3277  0.9825   4
   1  -8  -3 5.23366 0.59302   3
  -1  -8   3 6.79587 0.70811   3
  -1  -8   3 5.70210 0.63371   2
   1  -8  -3 6.32761 0.72447   2
   1   8  -3 6.28863 0.63378   5
  -1   8   3 5.08400 0.70482   4
   1   8  -3 5.49113 0.66090   4
   0  -8   3 103.343   2.343   2
   0  -8   3 104.854   2.497   3
   0  -8  -3 108.444   2.352   3
   0  -8  -3 101.487   2.571   2
   0   8   3 99.8728  2.5592   4
   0   8  -3 104.972   2.473   4
   1  -8   3 3.06437 0.62998   3
  -1  -8  -3 3.87124 0.63578   2
  -1   8  -3 3.44400 0.61726   4
   1   8   3 2.79747 0.63247   4
  -1   8  -3 2.85261 0.70638   1
   2  -8   3 50.9713  1.6859   3
  -2  -8  -3 52.1199  1.7491   2
   2   8   3 50.0709  1.7343   4
  -2   8  -3 53.0377  1.6757   4
  -2   8  -3 52.5696  1.8591   1
   3  -8   3 84.9999  2.2727   3
  -3  -8  -3 81.1910  2.2947   2
   3   8   3 82.9555  2.3125   4
  -3   8  -3 88.2413  2.2604   4
  -3   8  -3 83.3893  2.4645   1
  -4  -8  -3 3.12750 0.69781   2
   4  -8   3 4.48232 0.72163   3
  -4   8  -3 2.71697 0.67662   1
  -4   8  -3 2.67609 0.63401   4
   4   8   3 3.03291 0.68954   4
   5  -8   3 26.5122  1.3151   3
  -5  -8  -3 28.5132  1.3944   2
  -5   8  -3 33.4683  1.4016   4
   5   8   3 29.3131  1.4162   4
  -5   8  -3 28.8672  1.3690   1
  -6  -8  -3 19.3014  1.1564   2
   6  -8   3 18.6937  1.1810   3
  -6   8  -3 20.0838  1.1619   4
  -6   8  -3 17.1631  1.1175   1
   6   8   3 17.9199  1.2030   4
  -7  -8  -3 44.0229  1.9288   1
  -7  -8  -3 47.2542  1.7942   2
   7  -8   3 44.2473  1.7336   3
  -7   8  -3 49.9778  1.7929   1
  -7   8  -3 48.2287  1.7673   4
   7   8   3 48.0359  1.8621   4
   7   8   3 47.7718  1.6277   5
  -8  -8  -3 2.63913 0.74200   2
  -8  -8  -3 1.93086 0.79210   1
   8  -8   3 2.59779 0.74654   3
   8   8   3 3.17313 0.80122   4
  -8   8  -3 2.84075 0.71328   1
   8   8   3 2.87564 0.64680   5
  -8   8  -3 3.64614 0.81792   4
   9  -8   3 20.2282  1.3384   3
  -9  -8  -3 22.2701  1.4872   1
  -9  -8  -3 20.5152  1.3258   2
  -9   8  -3 20.8186  1.2180   1
   9   8   3 21.6618  1.4059   4
  -9   8  -3 19.4472  1.3348   4
   9   8   3 21.1473  1.2123   5
 -10  -8  -3 33.7435  1.6825   2
 -10  -8  -3 35.8472  1.8293   1
  10  -8   3 35.4915  1.7070   3
 -10   8  -3 36.7704  1.5786   1
 -10   8  -3 39.8357  1.7856   4
  10   8   3 37.1090  1.7845   4
  10   8   3 35.3180  1.5814   5
 -11  -8  -3 9.76246 1.09632   1
  11   8   3 9.72403 0.99879   5
 -10  -9   3 2.78556 0.81280   2
  10   9  -3 3.66491 0.80249   5
   9  -9  -3 33.6726  1.6103   3
  -9  -9   3 37.4333  1.7064   2
   9   9  -3 34.3710  1.5855   5
  -9   9   3 33.3205  1.5318   1
  -9   9   3 37.3260  1.6725   4
   8  -9  -3 6.43923 0.87116   3
  -8  -9   3 8.42760 0.98086   2
   8   9  -3 8.18953 0.90765   5
  -8   9   3 6.53300 0.88627   1
  -8   9   3 7.50144 0.94885   4
   7  -9  -3 13.5767  1.0342   3
  -7  -9   3 10.6932  0.9902   2
   7   9  -3 11.2842  0.9624   5
  -7   9   3 10.5596  1.0183   4
  -7   9   3 10.7850  1.0058   1
   6  -9  -3 7.16849 0.82438   3
  -6  -9   3 4.74153 0.76625   2
   6   9  -3 7.23753 0.80818   5
  -6   9   3 5.53185 0.83870   4
  -5  -9   3 0.42618 0.55619   2
   5  -9  -3 -0.2562  0.5161   3
   5   9  -3 0.18045 0.53751   5
  -5   9   3 -0.0838  0.5781   4
   4  -9  -3 28.7155  1.3126   3
  -4  -9   3 29.5535  1.3461   2
   4   9  -3 28.6268  1.2797   5
  -4   9   3 28.1089  1.3970   4
  -3  -9   3 31.7270  1.3366   2
   3  -9  -3 29.9767  1.3214   3
   3  -9  -3 30.2296  1.3640   2
   3   9  -3 34.6284  1.3830   4
  -3   9   3 30.5927  1.4241   4
   2  -9  -3 14.3584  0.9346   3
   2  -9  -3 13.3660  0.9947   2
  -2  -9   3 14.5405  0.9550   2
   2   9  -3 11.3395  0.8908   4
  -2   9   3 12.7229  0.9908   4
  -1  -9   3 85.0911  2.2719   3
   1  -9  -3 84.3168  2.1819   3
   1  -9  -3 85.0977  2.3634   2
   1   9  -3 88.2746  2.2913   4
  -1   9   3 83.3879  2.3614   4
   0  -9  -3 14.5045  1.0126   2
   0  -9   3 12.1708  0.9521   3
   0   9   3 12.3192  0.9776   4
   0   9  -3 12.1683  0.9242   4
   1  -9   3 104.562   2.648   3
  -1  -9  -3 103.142   2.714   2
  -1   9  -3 108.591   2.652   4
   1   9   3 101.551   2.693   4
   2  -9   3 4.14319 0.76636   3
  -2  -9  -3 4.31758 0.76126   2
  -2   9  -3 3.18670 0.69902   4
  -2   9  -3 3.58372 0.84721   1
   2   9   3 3.90394 0.74545   4
  -3  -9  -3 122.147   3.111   2
   3  -9   3 121.029   3.025   3
  -3   9  -3 129.511   3.412   1
   3   9   3 124.020   3.095   4
  -3   9  -3 126.699   3.041   4
  -4  -9  -3 2.10443 0.73704   2
   4  -9   3 2.66857 0.72974   3
  -4   9  -3 3.07973 0.78770   1
   4   9   3 2.82938 0.74362   4
  -4   9  -3 1.75610 0.66967   4
  -5  -9  -3 23.1619  1.3502   2
   5  -9   3 18.3813  1.2394   3
   5   9   3 19.3586  1.2686   4
  -5   9  -3 19.6535  1.2212   4
  -5   9  -3 21.4969  1.3400   1
  -6  -9  -3 36.0208  1.6518   2
   6  -9   3 33.8552  1.6066   3
  -6   9  -3 37.8649  1.6337   4
   6   9   3 34.9130  1.6055   4
  -6   9  -3 36.1675  1.6825   1
   7  -9   3 0.18264 0.64009   3
  -7  -9  -3 0.07062 0.69229   2
  -7   9  -3 0.88457 0.65888   1
  -7   9  -3 1.52560 0.71184   4
   7   9   3 0.40226 0.67907   4
   8  -9   3 0.00117 0.62769   3
  -8  -9  -3 0.06726 0.69277   2
   8   9   3 -0.0470  0.6624   4
  -8   9  -3 1.03178 0.68086   1
  -8   9  -3 -0.1578  0.6687   4
   9   9   3 26.4964  1.5726   4
  -8 -10   3 22.0652  1.4379   2
  -8  10   3 25.6136  1.4947   1
  -7 -10   3 -1.0085  0.6425   2
   7 -10  -3 0.32254 0.60422   3
  -7  10   3 0.09833 0.68099   1
  -7  10   3 -0.3558  0.6226   4
  -6 -10   3 1.73209 0.69717   2
   6 -10  -3 0.85830 0.63112   3
  -6  10   3 2.48846 0.77165   4
  -6  10   3 0.82961 0.72248   1
   5 -10  -3 1.82353 0.66261   3
  -5 -10   3 0.10508 0.61775   2
  -5  10   3 0.20083 0.65204   4
   4 -10  -3 8.05573 0.86176   3
  -4 -10   3 6.44096 0.81070   2
  -4  10   3 7.91731 0.96138   4
  -3 -10   3 1.39859 0.61550   2
   3 -10  -3 1.57484 0.61358   3
  -3  10   3 0.92790 0.69908   4
   2 -10  -3 77.9958  2.3471   2
  -2  10   3 81.2217  2.4587   4
   2  10  -3 86.0854  2.3502   4
   1 -10  -3 1.23455 0.70363   2
   1  10  -3 2.16009 0.67306   4
  -1  10   3 1.63003 0.73744   4
   0 -10   3 114.743   2.861   3
   0 -10  -3 109.520   2.896   2
   0  10  -3 111.987   2.829   4
   0  10   3 107.987   2.904   4
  -1 -10  -3 0.02843 0.61660   2
   1 -10   3 1.05580 0.69299   3
   1  10   3 1.36012 0.69437   4
  -1  10  -3 1.48543 0.66680   4
   2 -10   3 46.9369  1.8256   3
  -2 -10  -3 48.2585  1.8837   2
  -2  10  -3 51.4019  1.8371   4
   2  10   3 48.2779  1.8723   4
   3 -10   3 9.11788 0.98283   3
  -3 -10  -3 8.44260 0.99612   2
  -3  10  -3 8.91352 0.94489   4
   3  10   3 9.12014 0.99836   4
  -4 -10  -3 4.16715 0.87625   2
   4 -10   3 5.96272 0.88181   3
  -4  10  -3 7.21562 1.01516   1
  -4  10  -3 5.68506 0.87219   4
   4  10   3 5.73908 0.90721   4
   5 -10   3 -0.0055  0.6493   3
  -5 -10  -3 -0.2826  0.6770   2
   5  10   3 0.82958 0.73857   4
  -5  10  -3 0.48149 0.67416   4
  -5  10  -3 0.31942 0.76146   1
  -6 -10  -3 32.0084  1.6337   2
   6 -10   3 27.5243  1.5383   3
  -6  10  -3 30.0356  1.5675   4
  -6  10  -3 29.7808  1.6551   1
   6  10   3 30.0643  1.5967   4
  -7  10  -3 -0.1564  0.6802   1
   7  10   3 -0.0827  0.7007   4
   5 -11  -3 1.83948 0.72541   3
  -5 -11   3 1.86881 0.72322   2
  -5  11   3 -0.2118  0.7328   1
   4 -11  -3 0.00077 0.60188   3
  -3  11   3 10.0560  1.0787   4
  -2  11   3 14.6899  1.2085   4
  -1  11   3 64.0963  2.2512   4
   0 -11  -3 0.08086 0.66481   2
   0  11   3 1.88224 0.78104   4
   0  11  -3 1.33483 0.67470   4
   1 -11   3 5.47683 0.89424   3
  -1 -11  -3 5.79049 0.91786   2
   1  11   3 4.64560 0.88418   4
  -1  11  -3 6.87613 0.95272   4
   2 -11   3 3.47256 0.82801   3
  -2 -11  -3 3.25891 0.90378   2
   2  11   3 2.64836 0.83036   4
  -2  11  -3 4.26446 0.83007   4
   3 -11   3 38.0238  1.7962   3
  -3 -11  -3 41.9988  1.8434   2
  -3  11  -3 41.3656  1.7932   4
   3  11   3 40.5735  1.8251   4
  -4  11  -3 21.8209  1.3994   4
   4  11   3 22.6541  1.4711   4
  17   0  -4 -0.4613  0.4803   5
  16   0  -4 37.7349  1.5903   5
  15   0  -4 0.71030 0.49102   5
 -14   0   4 17.6562  1.0917   5
 -14   0   4 18.1015  1.0763   2
  14   0  -4 17.2781  1.0405   5
 -13   0   4 -0.0142  0.4333   5
 -13   0   4 -0.6713  0.4190   2
 -12   0   4 32.7697  1.2335   2
 -12   0   4 33.2266  1.2756   5
  12   0  -4 33.5475  1.1697   4
  11   0  -4 -0.2666  0.3060   4
 -11   0   4 0.48733 0.41333   2
 -11   0   4 0.42609 0.39002   5
 -11   0   4 0.09408 0.34486   3
 -10   0   4 270.397   4.682   3
 -10   0   4 270.533   4.887   5
  10   0  -4 277.818   4.790   4
 -10   0   4 264.680   4.894   2
  -9   0   4 -0.1583  0.2806   4
  -9   0   4 -0.2951  0.2970   5
  -9   0   4 -0.5145  0.2802   3
  -9   0   4 0.19974 0.33291   2
  -8   0   4 1123.83   17.81   2
  -8   0   4 1112.15   17.65   5
  -8   0   4 1128.85   17.28   3
  -8   0   4 1120.28   17.71   4
   7   0  -4 -0.2270  0.2208   5
  -7   0   4 -0.0718  0.2095   4
  -7   0   4 -0.2417  0.2608   2
  -7   0   4 -0.1639  0.2347   3
  -7   0   4 -0.1211  0.1314   1
  -6   0   4 138.280   2.604   2
  -6   0   4 138.285   2.450   4
  -6   0   4 139.789   2.516   3
  -6   0   4 140.941   2.569   1
   6   0  -4 140.483   2.546   5
   5   0  -4 -0.1298  0.1676   5
  -5   0   4 -0.2190  0.1377   4
  -5   0   4 -0.0552  0.2100   2
  -5   0   4 0.47638 0.21483   3
  -5   0   4 -0.1238  0.1256   1
   4   0  -4 1092.79   17.10   5
  -4   0   4 1121.24   17.29   2
  -4   0   4 1095.94   16.82   3
  -4   0   4 1112.96   19.07   1
  -4   0   4 1094.43   17.22   4
  -3   0   4 -0.1177  0.1855   3
   3   0  -4 0.12943 0.15809   5
  -3   0   4 0.05971 0.18647   2
  -3   0   4 0.02436 0.14082   1
   2   0  -4 1498.86   24.43   5
  -2   0   4 1601.73   23.83   3
  -2   0   4 1577.95   24.94   4
  -2   0   4 1617.15   24.56   2
  -1   0   4 -0.7107  0.1860   3
   1   0  -4 -1.2481  0.1341   2
  -1   0   4 -1.0824  0.1378   4
   1   0  -4 -0.8566  0.1784   1
   1   0  -4 -1.4264  0.1424   5
   0   0  -4 267.323   4.308   2
   0   0  -4 265.561   4.329   5
   0   0   4 264.629   4.232   3
   0   0   4 265.752   4.326   4
   0   0  -4 269.578   4.842   1
  -1   0  -4 0.06946 0.17760   1
  -1   0  -4 0.26734 0.17687   5
  -1   0  -4 0.46244 0.17136   2
   1   0   4 0.59128 0.20202   3
   1   0   4 -0.0543  0.1744   4
  -2   0  -4 416.284   6.572   2
   2   0   4 408.493   6.673   4
   2   0   4 417.464   6.424   3
  -2   0  -4 408.436   7.363   1
  -2   0  -4 411.437   6.628   5
  -3   0  -4 0.17338 0.19216   5
  -3   0  -4 0.43695 0.16091   2
   3   0   4 0.05456 0.18303   3
   3   0   4 -0.2118  0.1861   4
  -3   0  -4 -0.0461  0.1923   1
  -4   0  -4 1478.68   22.96   2
   4   0   4 1489.65   22.40   3
  -4   0  -4 1468.22   25.58   1
  -4   0  -4 1459.07   22.97   5
   4   0   4 1499.94   23.23   4
  -5   0  -4 -0.2599  0.2420   5
  -5   0  -4 -0.0082  0.2454   1
   5   0   4 -0.2164  0.2467   4
   5   0   4 0.27621 0.20520   3
  -5   0  -4 -0.1405  0.1750   2
  -6   0  -4 722.582  11.692   5
  -6   0  -4 717.206  12.801   1
  -6   0  -4 732.731  11.495   2
   6   0   4 722.689  11.207   3
   6   0   4 732.128  11.796   4
   7   0   4 -0.0980  0.3276   4
  -7   0  -4 0.52639 0.23699   2
  -7   0  -4 0.42459 0.29243   1
   7   0   4 0.03009 0.23734   3
  -7   0  -4 0.50468 0.35393   5
  -8   0  -4 332.973   5.501   2
   8   0   4 323.099   5.800   4
  -8   0  -4 319.889   5.772   5
  -8   0  -4 325.657   6.079   1
  -9   0  -4 0.28320 0.36545   1
  -9   0  -4 0.18045 0.40865   5
   9   0   4 0.21121 0.43066   4
 -10   0  -4 83.2687  1.9908   1
 -10   0  -4 81.3041  2.1605   5
  10   0   4 84.6378  2.1680   4
  11   0   4 -0.2450  0.4319   4
 -11   0  -4 0.76201 0.47738   5
 -11   0  -4 -0.1979  0.3733   1
 -12   0  -4 -0.1998  0.4777   5
 -12   0  -4 -0.1247  0.3616   1
  12   0   4 -0.0381  0.4927   4
 -13   0  -4 0.13495 0.52816   5
  13   0   4 0.49139 0.56179   4
 -13   0  -4 0.18939 0.39449   1
 -14   0  -4 14.3197  1.1197   5
  14   0   4 12.4319  1.0656   4
 -14   0  -4 13.0995  0.8191   1
 -15   0  -4 0.83856 0.63651   5
 -15   0  -4 0.45090 0.42660   1
  15   0   4 0.51397 0.63610   4
  17   1  -4 15.6412  1.1678   5
  16   1  -4 0.95167 0.59381   5
 -15  -1   4 31.6687  1.4158   2
 -15   1   4 32.4110  1.4253   5
  15   1  -4 29.4039  1.3763   5
 -14  -1   4 55.7235  1.8041   2
 -14   1   4 56.1294  1.7975   5
  14   1  -4 59.1071  1.8633   5
  13  -1  -4 4.77149 0.57482   4
 -13  -1   4 4.30976 0.63389   2
 -13   1   4 5.15612 0.64652   5
  13   1  -4 3.76311 0.61719   5
 -13   1   4 5.20702 0.60531   2
 -12  -1   4 4.35671 0.58782   2
  12   1  -4 4.24371 0.59139   5
 -12   1   4 5.53850 0.61581   2
 -12   1   4 4.71414 0.57478   5
 -12   1   4 4.23012 0.56075   4
 -12   1   4 3.56169 0.53359   3
 -11  -1   4 102.298   2.402   2
  11   1  -4 105.394   2.422   5
 -11   1   4 105.005   2.338   5
 -11   1   4 102.669   2.334   2
 -11   1   4 104.920   2.308   4
 -11   1   4 103.864   2.278   3
  11   1  -4 102.137   2.232   4
 -10  -1   4 59.1952  1.6389   2
 -10  -1   4 58.7024  1.4353   3
 -10   1   4 61.3261  1.5631   5
 -10   1   4 59.0314  1.5278   4
  10   1  -4 59.4999  1.4633   4
  10   1  -4 60.7465  1.6545   5
 -10   1   4 58.9049  1.5409   3
 -10   1   4 60.3503  1.5734   2
  -9  -1   4 210.194   3.928   2
  -9  -1   4 207.473   3.638   3
  -9   1   4 206.705   3.748   3
  -9   1   4 203.882   3.844   2
   9   1  -4 215.807   3.912   5
   9   1  -4 213.014   3.720   4
  -9   1   4 205.400   3.783   5
  -9   1   4 205.393   3.775   4
  -8  -1   4 1.24741 0.36932   2
  -8  -1   4 0.75074 0.28668   3
   8   1  -4 0.90442 0.26707   4
  -8   1   4 1.53035 0.34577   3
  -8   1   4 0.49479 0.28773   4
  -8   1   4 1.13519 0.34497   2
   8   1  -4 0.96300 0.34279   5
  -8   1   4 1.31326 0.30563   5
  -7  -1   4 1141.72   17.48   3
  -7  -1   4 1148.95   18.09   2
  -7   1   4 1134.75   17.99   4
  -7   1   4 1144.29   17.83   5
  -7   1   4 1158.70   17.58   3
   7   1  -4 1106.25   17.91   4
  -7   1   4 1152.45   19.86   1
   7   1  -4 1141.85   17.95   5
  -7   1   4 1143.17   18.03   2
  -6  -1   4 0.24389 0.15812   1
  -6  -1   4 0.10501 0.21001   3
  -6  -1   4 -0.2206  0.2353   2
  -6   1   4 0.20656 0.24217   2
  -6   1   4 0.35519 0.20161   4
  -6   1   4 0.27845 0.20017   5
   6   1  -4 0.08438 0.16011   4
   6   1  -4 -0.2853  0.2172   5
  -6   1   4 0.32686 0.24499   3
  -6   1   4 0.17045 0.12765   1
  -5  -1   4 206.378   3.653   2
   5  -1  -4 202.756   3.483   5
  -5  -1   4 212.257   3.501   3
  -5  -1   4 216.562   3.866   1
  -5   1   4 209.437   3.564   3
  -5   1   4 211.404   3.636   2
   5   1  -4 206.993   3.621   5
   5   1  -4 212.546   3.438   4
  -5   1   4 217.192   3.784   1
  -5   1   4 205.852   3.535   4
  -4  -1   4 43.8373  0.9859   1
   4  -1  -4 40.3531  0.9503   2
   4  -1  -4 41.7779  0.8662   5
  -4  -1   4 41.6256  0.9978   2
  -4  -1   4 41.2769  0.9352   3
   4   1  -4 41.2201  0.7743   4
  -4   1   4 41.9848  0.8987   4
  -4   1   4 40.6726  0.9793   3
  -4   1   4 42.2120  0.9171   1
   4   1  -4 41.3990  0.9852   5
  -3  -1   4 94.9994  1.7517   3
   3  -1  -4 92.8375  1.7831   2
  -3  -1   4 99.4734  1.8141   2
   3  -1  -4 98.4833  1.6593   5
  -3   1   4 98.9227  1.8928   1
   3   1  -4 94.6615  1.7932   5
  -3   1   4 95.9494  1.7221   4
  -2  -1   4 932.698  14.447   2
   2  -1  -4 930.571  14.471   2
  -2  -1   4 914.820  14.096   3
   2  -1  -4 912.360  14.317   5
   2   1  -4 922.375  14.378   5
  -2   1   4 928.756  14.495   4
  -2   1   4 929.422  14.100   3
   1  -1  -4 296.214   4.820   2
   1  -1  -4 298.700   4.687   5
   1  -1  -4 302.878   5.334   1
  -1  -1   4 286.534   4.696   3
  -1  -1   4 301.460   4.748   2
  -1   1   4 292.220   4.822   4
   1   1  -4 294.124   4.706   4
   1   1  -4 295.432   5.330   1
   1   1  -4 288.776   4.791   5
  -1   1   4 293.465   4.665   3
   0  -1  -4 7.40757 0.32834   5
   0  -1   4 6.92380 0.27709   2
   0  -1  -4 7.66045 0.43753   1
   0  -1  -4 6.87238 0.40144   2
   0  -1   4 6.21284 0.42342   3
   0   1  -4 7.86084 0.43186   1
   0   1  -4 7.27955 0.42986   5
   0   1  -4 7.21636 0.31522   4
   0   1   4 6.78121 0.34963   3
   0   1   4 7.18081 0.42601   4
  -1  -1  -4 244.662   3.947   5
  -1  -1  -4 242.867   4.467   1
  -1  -1  -4 238.816   4.040   2
   1  -1   4 237.628   3.923   3
  -1   1  -4 243.613   4.448   1
  -1   1  -4 238.523   3.975   4
   1   1   4 239.554   3.812   3
  -1   1  -4 250.205   4.043   5
   1   1   4 241.145   4.053   4
  -2  -1  -4 208.921   3.569   2
  -2  -1  -4 203.868   3.514   5
   2  -1   4 205.253   3.464   3
  -2  -1  -4 214.049   3.958   1
   2   1   4 212.011   3.333   3
  -2   1  -4 213.107   3.565   4
  -2   1  -4 211.996   3.392   2
  -2   1  -4 209.360   3.916   1
   2   1   4 211.049   3.610   4
  -3  -1  -4 964.029  15.207   5
   3  -1   4 958.188  14.873   3
  -3  -1  -4 967.999  15.269   2
  -3  -1  -4 957.762  16.965   1
  -3   1  -4 963.643  15.229   5
   3   1   4 979.254  14.754   3
   3   1   4 989.677  15.414   4
  -3   1  -4 971.744  15.201   2
  -3   1  -4 989.450  16.937   1
  -3   1  -4 981.382  15.374   4
  -4  -1  -4 191.464   3.400   5
  -4  -1  -4 187.849   3.691   1
  -4  -1  -4 192.080   3.321   2
   4  -1   4 192.733   3.263   3
  -4   1  -4 193.426   3.408   5
  -4   1  -4 191.187   3.422   4
   4   1   4 193.856   3.083   3
  -4   1  -4 193.103   3.110   2
  -4   1  -4 190.402   3.645   1
   4   1   4 190.472   3.438   4
  -5  -1  -4 316.716   5.931   1
  -5  -1  -4 321.758   5.452   5
   5  -1   4 318.676   5.221   3
  -5  -1  -4 323.644   5.338   2
  -5   1  -4 316.340   5.476   4
   5   1   4 323.744   5.028   3
   5   1   4 322.390   5.509   4
  -5   1  -4 314.240   5.861   1
  -5   1  -4 320.856   5.139   2
  -5   1  -4 325.466   5.446   5
   6  -1   4 43.6403  1.1028   3
  -6  -1  -4 49.2724  1.2867   5
  -6  -1  -4 45.4264  1.2404   1
  -6  -1  -4 45.0488  1.1316   2
  -6   1  -4 44.1823  0.9599   2
  -6   1  -4 44.6220  1.1761   1
   6   1   4 44.6590  0.9488   3
  -6   1  -4 42.9396  1.2495   4
  -6   1  -4 42.5721  1.2268   5
   6   1   4 47.0632  1.2796   4
  -7  -1  -4 668.814  11.690   1
   7  -1   4 658.071  10.281   3
  -7  -1  -4 651.228  10.701   5
  -7  -1  -4 653.309  10.536   2
   7  -1   4 651.813  10.772   4
  -7   1  -4 646.056  10.670   5
  -7   1  -4 642.962  11.586   1
   7   1   4 655.809  10.796   4
  -7   1  -4 649.958  10.348   2
   8  -1   4 17.3378  0.8914   4
  -8  -1  -4 17.3267  0.9300   5
  -8  -1  -4 18.5370  0.8123   1
  -8  -1  -4 19.2241  0.7986   2
   8  -1   4 17.5187  0.7508   3
  -8   1  -4 16.0330  0.7747   1
  -8   1  -4 17.2228  0.9128   5
   8   1   4 18.2955  0.9256   4
  -9  -1  -4 106.229   2.368   1
   9  -1   4 100.977   2.114   3
  -9  -1  -4 96.7033  2.3898   5
  -9  -1  -4 104.985   2.211   2
   9  -1   4 100.101   2.386   4
   9   1   4 104.449   2.439   4
  -9   1  -4 103.813   2.421   5
  -9   1  -4 101.104   2.259   1
 -10  -1  -4 60.1168  1.7894   5
 -10  -1  -4 58.5309  1.6247   1
 -10  -1  -4 59.4509  1.5641   2
  10  -1   4 58.2175  1.7624   4
 -10   1  -4 59.1687  1.5498   1
 -10   1  -4 60.4696  1.7816   5
  10   1   4 61.8157  1.8134   4
 -11  -1  -4 5.07106 0.54396   1
 -11  -1  -4 5.12700 0.69247   5
  11  -1   4 3.85276 0.63788   4
  11   1   4 5.53031 0.68451   4
 -11   1  -4 4.83149 0.66084   5
 -11   1  -4 5.17520 0.50487   1
 -12  -1  -4 9.16056 0.67686   1
  12  -1   4 10.9280  0.8886   4
 -12  -1  -4 8.73358 0.87554   5
  12   1   4 8.71868 0.85525   4
 -12   1  -4 9.61171 0.86808   5
 -12   1  -4 9.97470 0.68069   1
 -13  -1  -4 6.87134 0.64644   1
  13  -1   4 9.58259 0.91112   4
 -13  -1  -4 9.88505 0.95219   5
 -13   1  -4 9.63783 0.66970   1
  13   1   4 8.44385 0.90521   4
 -13   1  -4 8.80641 0.88602   5
 -14  -1  -4 17.1822  1.2054   5
  14  -1   4 14.4243  1.1124   4
 -14  -1  -4 17.3277  0.9511   1
 -14   1  -4 16.4256  0.8287   1
  14   1   4 15.7926  1.1909   4
 -14   1  -4 14.3177  1.1168   5
 -15  -1  -4 41.2542  1.3971   1
  15  -1   4 43.1816  1.8287   4
  15   1   4 39.9145  1.8100   4
 -15   1  -4 40.2054  1.8015   5
 -15   1  -4 40.4408  1.2713   1
 -16  -2   4 0.20959 0.55870   2
  16   2  -4 0.26015 0.57955   5
 -15  -2   4 61.3988  2.0388   2
  15   2  -4 64.8373  2.0908   5
 -14  -2   4 1.33271 0.57115   2
  14   2  -4 1.13563 0.56166   5
 -14   2   4 1.32017 0.55119   4
 -13  -2   4 60.7671  1.8868   2
  13  -2  -4 63.2104  1.7561   3
 -13   2   4 62.7194  1.7877   3
 -13   2   4 60.2623  1.7970   4
  13   2  -4 59.2444  1.8686   5
 -12  -2   4 1.15413 0.50873   2
  12  -2  -4 0.99801 0.41554   2
 -12   2   4 1.01846 0.45298   4
 -12   2   4 0.99880 0.45416   2
  12   2  -4 1.14087 0.48990   5
 -12   2   4 1.16143 0.41665   5
 -12   2   4 0.71855 0.46813   3
 -11  -2   4 0.67861 0.46391   2
  11  -2  -4 0.79078 0.36739   2
 -11   2   4 0.66368 0.40679   4
  11   2  -4 1.28819 0.47224   5
 -11   2   4 1.09449 0.41543   2
 -11   2   4 0.30468 0.42409   3
 -11   2   4 0.68059 0.36251   5
  10  -2  -4 115.724   2.444   2
 -10  -2   4 116.042   2.603   2
  10   2  -4 116.051   2.381   4
 -10   2   4 120.044   2.513   4
 -10   2   4 117.087   2.472   2
 -10   2   4 117.078   2.494   3
 -10   2   4 116.638   2.421   5
  10   2  -4 116.802   2.609   5
   9  -2  -4 209.831   3.869   2
  -9  -2   4 212.590   4.019   2
  -9  -2   4 213.864   3.657   3
  -9   2   4 210.513   3.880   3
   9   2  -4 212.760   4.009   5
   9   2  -4 211.384   3.773   4
  -9   2   4 214.022   3.799   5
  -9   2   4 208.487   3.897   4
  -8  -2   4 30.7647  0.8896   3
  -8  -2   4 32.1855  1.0932   2
   8  -2  -4 31.4035  0.9674   2
   8   2  -4 29.8945  0.8883   4
   8   2  -4 33.6418  1.1106   5
  -8   2   4 30.0807  1.0338   3
  -8   2   4 31.0259  1.0006   4
  -8   2   4 32.4094  0.9281   5
  -8   2   4 30.3749  0.7146   1
  -7  -2   4 21.7882  0.8565   2
  -7  -2   4 19.5773  0.6909   3
   7  -2  -4 20.6850  0.7608   2
   7   2  -4 21.2183  0.6841   4
  -7   2   4 20.8296  0.6824   5
  -7   2   4 20.6539  0.5689   1
  -7   2   4 21.4267  0.8532   3
   7   2  -4 21.5327  0.8651   5
  -7   2   4 22.4018  0.7854   4
   6  -2  -4 168.475   3.004   2
  -6  -2   4 162.160   2.837   3
  -6  -2   4 163.986   3.080   2
  -6   2   4 167.036   3.059   1
  -6   2   4 166.474   2.987   4
  -6   2   4 163.099   2.821   5
  -6   2   4 162.081   2.993   3
   6   2  -4 164.016   3.063   5
   6   2  -4 165.521   2.844   4
  -5  -2   4 149.614   2.595   3
  -5  -2   4 149.376   2.776   2
   5  -2  -4 147.331   2.713   2
  -5   2   4 152.438   2.726   3
  -5   2   4 145.856   2.689   4
   5   2  -4 151.478   2.772   5
  -5   2   4 148.315   2.515   5
   5   2  -4 150.234   2.558   4
  -5   2   4 153.118   2.825   1
  -4  -2   4 447.391   7.368   2
   4  -2  -4 457.876   7.090   5
   4  -2  -4 444.509   7.339   2
  -4  -2   4 457.272   7.113   3
  -4   2   4 454.823   7.201   3
  -4   2   4 461.482   8.021   1
  -4   2   4 443.469   7.335   4
   4   2  -4 447.865   7.332   5
   4   2  -4 461.309   7.208   4
  -3  -2   4 169.729   2.868   3
   3  -2  -4 173.489   2.723   5
  -3  -2   4 167.916   2.951   2
   3  -2  -4 165.886   2.965   2
   3   2  -4 165.490   2.956   5
   3   2  -4 170.126   2.770   4
  -3   2   4 169.339   2.956   4
  -3   2   4 171.254   3.199   1
  -2  -2   4 0.68320 0.23955   3
  -2  -2   4 0.43273 0.18235   2
   2  -2  -4 0.63765 0.21953   2
   2   2  -4 0.35115 0.12659   4
  -2   2   4 0.03277 0.19395   3
  -2   2   4 0.47695 0.22964   4
   2   2  -4 0.05617 0.20394   1
   2   2  -4 0.46454 0.21663   5
   1  -2  -4 606.977  10.525   1
   1  -2  -4 597.694   9.534   2
   1  -2  -4 598.742   9.284   5
  -1  -2   4 594.249   9.258   3
  -1  -2   4 596.755   9.383   2
  -1   2   4 601.266   9.194   3
  -1   2   4 583.403   9.539   4
   1   2  -4 574.283  10.508   1
   1   2  -4 601.774   9.449   5
   1   2  -4 600.411   9.381   4
   0  -2  -4 220.695   4.065   1
   0  -2  -4 218.285   3.462   5
   0  -2   4 217.885   3.474   2
   0  -2   4 208.872   3.567   3
   0  -2  -4 208.255   3.685   2
   0   2  -4 215.343   3.540   4
   0   2   4 214.000   3.447   3
   0   2  -4 216.169   4.028   1
   0   2  -4 211.398   3.641   5
   0   2   4 211.382   3.713   4
   1  -2   4 123.083   1.999   2
  -1  -2  -4 126.608   2.508   1
   1  -2   4 121.980   2.214   3
  -1  -2  -4 119.454   2.296   2
  -1  -2  -4 121.090   2.118   5
  -1   2  -4 118.853   2.248   5
  -1   2  -4 119.682   2.174   4
  -1   2  -4 120.761   2.450   1
   1   2   4 125.580   2.031   3
   2  -2   4 281.029   4.688   3
  -2  -2  -4 284.401   4.853   2
  -2  -2  -4 281.614   4.702   5
  -2  -2  -4 294.230   5.352   1
   2   2   4 291.976   4.892   4
  -2   2  -4 285.604   4.775   4
  -2   2  -4 287.116   4.797   5
  -2   2  -4 281.860   5.270   1
   2   2   4 289.619   4.456   3
  -3  -2  -4 146.550   2.986   1
  -3  -2  -4 144.847   2.649   5
  -3  -2  -4 147.365   2.726   2
   3  -2   4 146.049   2.640   3
   3   2   4 150.729   2.780   4
  -3   2  -4 144.501   2.678   4
  -3   2  -4 151.193   2.921   1
   3   2   4 147.802   2.338   3
  -3   2  -4 143.613   2.689   5
  -4  -2  -4 90.1737  1.8600   2
  -4  -2  -4 87.3866  1.8364   5
  -4  -2  -4 90.8390  2.0384   1
   4  -2   4 91.6890  1.8185   3
  -4   2  -4 87.6550  1.9367   1
   4   2   4 87.3424  1.4529   3
  -4   2  -4 87.5183  1.8522   4
  -4   2  -4 90.3101  1.8678   5
   4   2   4 92.7525  1.9328   4
  -5  -2  -4 72.3072  1.6201   2
  -5  -2  -4 74.7230  1.6677   5
   5  -2   4 69.6256  1.2251   2
   5  -2   4 74.9889  1.6028   3
  -5  -2  -4 71.2097  1.7450   1
   5   2   4 71.1133  1.6891   4
  -5   2  -4 74.9797  1.6794   1
  -5   2  -4 70.4437  1.6313   5
  -5   2  -4 72.8106  1.6731   4
   6  -2   4 165.165   3.027   3
  -6  -2  -4 169.706   3.414   1
  -6  -2  -4 164.308   3.176   5
  -6  -2  -4 163.693   3.102   2
  -6   2  -4 163.564   3.265   1
  -6   2  -4 166.181   3.186   4
   6   2   4 164.964   3.230   4
  -6   2  -4 159.825   3.122   5
  -7  -2  -4 35.8031  1.1060   2
  -7  -2  -4 32.9790  1.1707   5
   7  -2   4 35.1810  1.0798   3
  -7  -2  -4 36.4587  1.1834   1
  -7   2  -4 34.5186  1.1446   5
  -7   2  -4 35.7952  1.0835   1
   7   2   4 35.6567  1.2221   4
  -7   2  -4 36.0808  1.2231   4
  -8  -2  -4 15.0455  0.7691   2
  -8  -2  -4 12.9014  0.7694   1
  -8  -2  -4 12.7272  0.8242   5
   8  -2   4 14.5792  0.7534   3
  -8   2  -4 12.0062  0.8249   5
  -8   2  -4 12.7146  0.6788   1
   8   2   4 14.3206  0.8893   4
  -8   2  -4 13.0328  0.8613   4
  -9  -2  -4 135.030   2.963   5
  -9  -2  -4 135.038   2.791   2
   9  -2   4 134.413   2.703   3
  -9  -2  -4 135.177   2.998   1
   9   2   4 136.757   2.980   4
  -9   2  -4 131.335   2.930   4
  -9   2  -4 131.094   2.814   1
  -9   2  -4 135.251   2.924   5
 -10  -2  -4 45.3474  1.5558   5
 -10  -2  -4 44.1468  1.4294   1
  10  -2   4 46.5423  1.5297   4
 -10  -2  -4 47.5168  1.4492   2
  10  -2   4 44.9479  1.3700   3
 -10   2  -4 44.8980  1.5091   5
 -10   2  -4 44.9033  1.3021   1
 -10   2  -4 44.9629  1.5727   4
  10   2   4 43.7456  1.5535   4
 -11  -2  -4 67.8141  1.8536   2
 -11  -2  -4 70.2958  1.9278   1
 -11  -2  -4 70.3504  2.0783   5
  11  -2   4 68.6447  2.0216   4
 -11   2  -4 68.6022  1.7394   1
 -11   2  -4 71.0849  2.0411   5
  11   2   4 70.9582  2.0777   4
  12  -2   4 20.6880  1.1469   4
 -12  -2  -4 18.6480  1.0004   1
 -12  -2  -4 20.8464  1.2099   5
 -12   2  -4 20.9181  0.8847   1
  12   2   4 20.3333  1.2197   4
 -12   2  -4 19.6941  1.1573   5
  13  -2   4 47.1600  1.7820   4
 -13  -2  -4 47.0372  1.8321   5
 -13  -2  -4 45.9072  1.5528   1
  13   2   4 48.6732  1.8436   4
 -13   2  -4 48.3436  1.7796   5
 -13   2  -4 47.9452  1.4040   1
  14  -2   4 15.8040  1.1520   4
 -14  -2  -4 15.1156  0.9585   1
 -14  -2  -4 14.5449  1.1624   5
  14   2   4 14.1906  1.1575   4
 -14   2  -4 16.1858  0.8015   1
 -14   2  -4 15.4608  1.1422   5
 -15   2  -4 0.43693 0.57034   5
 -15   2  -4 0.46896 0.38126   1
  15   2   4 0.27860 0.69555   4
 -16  -3   4 42.1465  1.7382   2
  16   3  -4 38.7192  1.7432   5
 -15  -3   4 0.65727 0.60593   2
 -15   3   4 1.22940 0.58703   4
  15   3  -4 -0.1859  0.5710   5
  14  -3  -4 110.816   2.697   3
 -14  -3   4 114.025   2.911   2
 -14   3   4 108.474   2.741   4
  14   3  -4 116.066   2.930   5
  13  -3  -4 5.34060 0.65193   3
 -13  -3   4 5.31857 0.73281   2
  13   3  -4 4.48339 0.68770   5
 -13   3   4 3.78849 0.63996   4
 -12  -3   4 66.4057  1.9561   2
  12  -3  -4 64.9976  1.8219   3
 -12   3   4 62.0007  1.8333   4
  12   3  -4 64.4974  1.9237   5
 -12   3   4 66.1319  1.8625   3
  11  -3  -4 40.3875  1.2774   2
 -11  -3   4 41.8593  1.4830   2
 -11   3   4 41.0086  1.3955   3
  11   3  -4 41.5031  1.4628   5
 -11   3   4 41.4753  1.4047   4
  10  -3  -4 168.207   3.265   2
 -10  -3   4 170.497   3.497   2
 -10   3   4 160.574   3.323   3
 -10   3   4 170.128   3.097   1
  10   3  -4 166.746   3.462   5
 -10   3   4 171.332   3.381   4
 -10   3   4 165.637   3.092   1
   9  -3  -4 9.82076 0.63873   2
  -9  -3   4 10.8742  0.7502   2
   9   3  -4 9.82800 0.68166   4
  -9   3   4 9.70879 0.44083   1
  -9   3   4 10.1697  0.7088   3
  -9   3   4 9.79659 0.58362   5
   9   3  -4 9.29345 0.70371   5
  -9   3   4 10.8842  0.7517   4
   8  -3  -4 24.4418  0.8691   2
  -8  -3   4 24.0966  0.7842   3
  -8  -3   4 24.7781  1.0099   2
   8   3  -4 24.6747  1.0120   5
  -8   3   4 24.7060  0.7352   1
   8   3  -4 25.7928  0.8876   4
  -8   3   4 24.2000  0.7820   5
  -8   3   4 25.3271  1.0019   3
  -8   3   4 25.2794  0.9643   4
  -7  -3   4 0.76905 0.25320   3
   7  -3  -4 0.99287 0.30037   2
  -7  -3   4 0.84345 0.38608   2
   7   3  -4 1.15584 0.36846   5
  -7   3   4 1.62733 0.35775   4
  -7   3   4 1.33950 0.39125   3
   7   3  -4 1.55718 0.34614   4
  -7   3   4 1.24793 0.25072   1
  -7   3   4 1.07609 0.24003   5
  -6  -3   4 306.159   5.019   3
   6  -3  -4 307.928   5.268   2
  -6  -3   4 308.667   5.373   2
  -6   3   4 309.116   5.323   4
   6   3  -4 307.472   5.344   5
  -6   3   4 314.642   5.639   1
  -6   3   4 310.045   5.243   3
   6   3  -4 308.375   5.159   4
  -6   3   4 310.727   4.982   5
  -5  -3   4 155.807   2.958   2
   5  -3  -4 160.142   2.914   2
  -5  -3   4 158.775   2.746   3
  -5   3   4 155.364   2.930   4
  -5   3   4 157.809   2.586   5
   5   3  -4 153.807   2.950   5
   5   3  -4 159.203   2.777   4
  -5   3   4 156.413   2.907   3
  -5   3   4 159.226   3.069   1
  -4  -3   4 185.812   3.353   2
   4  -3  -4 187.591   3.359   2
   4  -3  -4 190.460   3.004   5
  -4  -3   4 184.412   3.194   3
  -4   3   4 189.344   3.602   1
   4   3  -4 187.452   3.370   5
  -4   3   4 186.279   3.368   4
  -4   3   4 186.398   3.294   3
   4   3  -4 189.956   3.185   4
   3  -3  -4 700.250  11.006   2
  -3  -3   4 696.511  10.656   3
  -3  -3   4 651.046  10.910   2
   3   3  -4 688.419  10.822   4
   3   3  -4 683.295  12.151   1
   3   3  -4 691.768  10.919   5
  -3   3   4 690.095  10.688   3
  -3   3   4 680.395  11.016   4
  -2  -3   4 226.961   3.840   3
   2  -3  -4 227.915   3.993   2
  -2  -3   4 221.019   3.852   2
   2   3  -4 232.691   4.378   1
  -2   3   4 229.453   3.818   3
   2   3  -4 232.069   3.783   4
   2   3  -4 230.321   3.936   5
  -2   3   4 227.169   3.980   4
   1  -3  -4 3.13116 0.36017   1
  -1  -3   4 3.47540 0.35326   3
   1  -3  -4 2.86031 0.33458   2
   1  -3  -4 3.56312 0.20982   5
  -1  -3   4 3.09772 0.25527   2
  -1   3   4 3.03420 0.29127   3
   1   3  -4 3.72061 0.38011   1
   1   3  -4 3.96234 0.27903   4
   1   3  -4 3.41756 0.35374   5
  -1   3   4 4.13640 0.38959   4
   0  -3   4 463.873   7.394   3
   0  -3  -4 464.957   7.657   2
   0  -3  -4 467.407   8.418   1
   0  -3  -4 479.360   7.306   5
   0  -3   4 448.341   7.352   2
   0   3  -4 469.147   7.531   5
   0   3   4 459.453   7.663   4
   0   3  -4 463.434   7.474   4
   0   3  -4 454.384   8.379   1
   0   3   4 469.164   7.236   3
  -1  -3  -4 5.97687 0.45878   1
  -1  -3  -4 6.45806 0.46181   2
   1  -3   4 5.08405 0.26338   2
  -1  -3  -4 5.43191 0.34290   5
   1  -3   4 5.17997 0.39615   3
   1   3   4 5.73205 0.46019   4
  -1   3  -4 5.59937 0.42168   1
   1   3   4 5.53232 0.33501   3
  -1   3  -4 4.91852 0.38801   5
  -1   3  -4 5.41225 0.34992   4
   2  -3   4 129.679   2.132   2
   2  -3   4 132.157   2.464   3
  -2  -3  -4 128.438   2.353   5
  -2  -3  -4 131.300   2.566   2
  -2  -3  -4 132.023   2.773   1
  -2   3  -4 129.592   2.431   4
   2   3   4 129.602   2.581   4
  -2   3  -4 128.618   2.687   1
  -2   3  -4 132.856   2.487   5
   2   3   4 131.695   2.147   3
  -3  -3  -4 9.75592 0.58027   1
   3  -3   4 9.68018 0.59754   3
  -3  -3  -4 8.82174 0.51954   5
  -3  -3  -4 9.38147 0.56826   2
  -3   3  -4 8.88589 0.55114   1
   3   3   4 8.91871 0.28908   3
  -3   3  -4 10.4875  0.5828   4
   3   3   4 11.5919  0.6989   4
  -3   3  -4 10.6874  0.5915   5
  -4  -3  -4 65.0365  1.6804   1
   4  -3   4 65.1885  1.5290   3
  -4  -3  -4 64.5553  1.4988   5
  -4  -3  -4 65.4001  1.5725   2
  -4   3  -4 65.6097  1.5298   4
  -4   3  -4 63.3494  1.5833   1
   4   3   4 66.1311  1.6397   4
  -4   3  -4 66.5562  1.5267   5
  -5  -3  -4 27.6696  0.9667   5
  -5  -3  -4 27.2304  1.0225   1
   5  -3   4 28.6235  0.9809   3
  -5  -3  -4 26.8966  0.9616   2
   5   3   4 30.4656  1.0960   4
  -5   3  -4 26.4792  0.9293   5
  -5   3  -4 28.6975  0.9854   4
  -5   3  -4 28.9866  0.9608   1
  -6  -3  -4 36.2559  1.2054   1
  -6  -3  -4 35.9172  1.1539   2
  -6  -3  -4 33.8747  1.1270   5
   6  -3   4 33.3143  1.1004   3
   6   3   4 37.2023  1.2567   4
  -6   3  -4 35.4924  1.0987   1
  -6   3  -4 33.9365  1.1562   4
  -6   3  -4 37.6957  1.1330   5
   7  -3   4 0.51668 0.35775   3
  -7  -3  -4 -0.4478  0.3502   5
  -7  -3  -4 -0.0173  0.3553   2
  -7  -3  -4 0.11022 0.37637   1
  -7   3  -4 -0.1273  0.3822   4
  -7   3  -4 0.08214 0.31181   5
  -7   3  -4 -0.0657  0.3335   1
   7   3   4 -0.0232  0.4462   4
  -8  -3  -4 251.070   4.725   5
  -8  -3  -4 250.159   4.651   2
   8  -3   4 249.374   4.524   3
  -8  -3  -4 248.304   5.046   1
   8   3   4 251.194   4.780   4
  -8   3  -4 251.276   4.638   5
  -8   3  -4 251.383   4.843   1
  -8   3  -4 251.886   4.736   4
  -9  -3  -4 69.2606  1.9294   1
  -9  -3  -4 70.7026  1.9463   5
  -9  -3  -4 69.6557  1.8477   2
   9  -3   4 72.3351  1.8293   3
   9   3   4 69.7273  1.9815   4
  -9   3  -4 68.5493  1.8671   5
  -9   3  -4 66.8907  1.9160   4
  -9   3  -4 67.7839  1.7464   1
  10  -3   4 136.043   2.909   3
 -10  -3  -4 144.659   3.049   2
 -10  -3  -4 137.704   3.180   1
 -10  -3  -4 133.539   3.105   5
  10   3   4 137.952   3.157   4
 -10   3  -4 138.629   3.063   5
 -10   3  -4 133.455   2.921   1
 -10   3  -4 136.851   3.128   4
 -11  -3  -4 2.63822 0.57401   1
 -11  -3  -4 1.82051 0.57378   2
  11  -3   4 3.02328 0.57306   3
 -11  -3  -4 2.55443 0.61019   5
 -11   3  -4 3.45515 0.69022   4
 -11   3  -4 2.10850 0.46044   1
  11   3   4 2.49209 0.65626   4
 -11   3  -4 2.28892 0.56738   5
  12  -3   4 92.9910  2.5652   4
 -12  -3  -4 98.3276  2.5406   1
 -12  -3  -4 101.947   2.492   2
 -12  -3  -4 89.8371  2.5895   5
  12   3   4 101.928   2.697   4
 -12   3  -4 96.7327  2.6292   4
 -12   3  -4 94.5139  2.2516   1
 -12   3  -4 96.3564  2.5673   5
 -13  -3  -4 3.79530 0.76482   5
 -13  -3  -4 3.84797 0.63411   1
  13  -3   4 3.79269 0.73281   4
 -13   3  -4 3.08977 0.48065   1
  13   3   4 2.60803 0.75624   4
 -13   3  -4 3.64030 0.69968   5
 -14  -3  -4 4.53858 0.67541   1
 -14  -3  -4 4.02018 0.79539   5
  14  -3   4 4.00087 0.77481   4
 -14   3  -4 4.40669 0.52564   1
 -14   3  -4 4.04421 0.75003   5
  14   3   4 2.80965 0.80150   4
 -15  -4   4 48.3152  1.8854   2
  15  -4  -4 50.3337  1.8215   3
 -15   4   4 49.8552  1.8222   4
  15   4  -4 45.3226  1.8804   5
  14  -4  -4 4.14899 0.69415   3
 -14  -4   4 4.22432 0.76594   2
 -14   4   4 4.09359 0.73777   4
  14   4  -4 3.20904 0.74051   5
 -13  -4   4 145.184   3.459   2
  13  -4  -4 149.624   3.309   3
 -13   4   4 149.267   3.371   4
  13   4  -4 147.365   3.473   5
 -12  -4   4 -0.1673  0.5260   2
  12  -4  -4 0.04117 0.45575   3
 -12   4   4 -0.1163  0.2306   1
 -12   4   4 -0.1890  0.4864   4
  12   4  -4 0.30483 0.51727   5
  11  -4  -4 124.613   2.834   3
 -11  -4   4 129.476   3.005   2
 -11   4   4 128.853   2.520   1
  11   4  -4 123.867   2.950   5
 -11   4   4 129.583   2.905   4
  10  -4  -4 90.2419  2.0544   2
 -10  -4   4 89.2092  2.2765   2
  10   4  -4 85.8331  2.2455   5
 -10   4   4 85.1449  2.1815   3
 -10   4   4 87.6486  1.8872   1
 -10   4   4 87.7574  2.1834   4
  -9  -4   4 0.73021 0.47644   2
   9  -4  -4 0.69358 0.35839   2
   9   4  -4 1.39379 0.47949   5
  -9   4   4 0.77358 0.45071   4
  -9   4   4 1.09408 0.48698   3
  -8  -4   4 10.5362  0.7101   2
   8  -4  -4 10.2409  0.6355   2
  -8   4   4 9.96839 0.69457   4
   8   4  -4 10.2569  0.7264   5
  -8   4   4 9.98888 0.73844   3
   7  -4  -4 69.3993  1.6421   2
  -7  -4   4 66.6511  1.7464   2
  -7  -4   4 70.0451  1.4583   3
  -7   4   4 64.9231  1.7132   3
  -7   4   4 68.7950  1.7235   4
   7   4  -4 67.7719  1.7624   5
   7   4  -4 68.0380  1.6029   4
   6  -4  -4 44.4321  1.2341   2
  -6  -4   4 46.1537  1.3089   2
  -6  -4   4 49.3584  1.1504   3
  -6   4   4 46.0890  1.3359   3
  -6   4   4 44.8590  1.3142   4
   6   4  -4 48.1118  1.2114   4
   6   4  -4 47.1488  1.3487   5
  -5  -4   4 136.830   2.743   2
   5  -4  -4 138.060   2.711   2
  -5  -4   4 137.104   2.533   3
   5   4  -4 141.297   2.591   4
  -5   4   4 141.440   2.779   4
  -5   4   4 142.447   2.722   3
   5   4  -4 138.741   2.774   5
  -5   4   4 140.094   2.878   1
  -4  -4   4 381.776   6.256   3
  -4  -4   4 379.936   6.488   2
   4  -4  -4 384.880   6.524   2
  -4   4   4 399.403   7.131   1
   4   4  -4 386.008   6.495   5
  -4   4   4 386.692   6.563   4
   4   4  -4 389.045   6.353   4
  -4   4   4 387.568   6.362   3
   4   4  -4 385.566   7.203   1
   3  -4  -4 592.614   9.750   2
  -3  -4   4 594.994   9.651   2
  -3  -4   4 601.417   9.409   3
   3   4  -4 609.050  10.782   1
  -3   4   4 586.910   9.425   3
  -3   4   4 597.649   9.773   4
   3   4  -4 600.291   9.559   4
   3   4  -4 587.752   9.632   5
   2  -4  -4 12.5450  0.6837   2
   2  -4  -4 13.3008  0.6778   1
  -2  -4   4 12.7901  0.6606   3
  -2  -4   4 12.0377  0.5492   2
   2   4  -4 12.5079  0.5474   4
  -2   4   4 13.9219  0.6191   3
   2   4  -4 11.8252  0.6905   1
  -2   4   4 13.0467  0.6909   4
   2   4  -4 12.7107  0.6491   5
   1  -4  -4 447.555   7.466   2
  -1  -4   4 445.971   7.179   3
   1  -4  -4 442.773   8.181   1
  -1  -4   4 449.956   7.218   2
   1   4  -4 451.402   7.322   5
  -1   4   4 455.914   6.983   5
  -1   4   4 441.145   7.451   4
  -1   4   4 443.722   7.070   3
   1   4  -4 437.502   8.181   1
   1   4  -4 437.182   7.241   4
   0  -4   4 60.2303  1.4223   3
   0  -4   4 58.3348  1.2268   2
   0  -4  -4 60.9790  1.4942   2
   0  -4  -4 59.1234  1.5764   1
   0   4  -4 59.6768  1.3201   4
   0   4  -4 60.2868  1.4157   5
   0   4   4 57.2533  1.1472   5
   0   4   4 60.1664  1.2478   3
   0   4   4 61.1492  1.5008   4
   0   4  -4 58.9929  1.5535   1
  -1  -4  -4 411.941   7.639   1
  -1  -4  -4 411.811   6.582   5
  -1  -4  -4 399.833   6.950   2
   1  -4   4 412.737   6.562   2
   1  -4   4 411.986   6.714   3
   1   4   4 415.379   6.444   3
  -1   4  -4 405.523   6.793   5
  -1   4  -4 409.347   7.580   1
   1   4   4 409.228   6.975   4
  -1   4  -4 410.785   6.783   4
  -2  -4  -4 102.123   1.790   3
   2  -4   4 102.417   1.788   2
  -2  -4  -4 99.3561  2.3680   1
  -2  -4  -4 104.401   1.980   5
  -2  -4  -4 101.328   2.213   2
   2  -4   4 100.008   2.114   3
  -2   4  -4 103.015   2.087   4
  -2   4  -4 103.533   2.116   5
   2   4   4 105.493   2.273   4
  -2   4  -4 101.952   2.319   1
   3  -4   4 9.53791 0.33590   2
   3  -4   4 9.79314 0.64355   3
  -3  -4  -4 10.9915  0.7035   1
  -3  -4  -4 9.43018 0.55357   5
  -3  -4  -4 9.40456 0.35200   3
  -3  -4  -4 10.3990  0.7106   2
   3   4   4 10.4639  0.7032   4
  -3   4  -4 8.72840 0.61499   1
  -3   4  -4 10.0810  0.6300   5
  -3   4  -4 8.80631 0.58743   4
   4  -4   4 121.148   2.452   3
  -4  -4  -4 116.660   2.720   1
  -4  -4  -4 114.359   2.516   2
  -4  -4  -4 118.576   2.379   5
  -4   4  -4 118.231   2.444   4
  -4   4  -4 117.195   2.405   5
   4   4   4 117.922   2.586   4
  -4   4  -4 119.653   2.610   1
  -5  -4  -4 0.52965 0.39082   2
   5  -4   4 0.76146 0.37617   3
  -5  -4  -4 0.84218 0.35431   5
  -5  -4  -4 0.98329 0.41552   1
  -5   4  -4 0.63198 0.36957   1
  -5   4  -4 0.43631 0.36787   4
   5   4   4 1.08629 0.49223   4
  -5   4  -4 0.19201 0.29326   5
  -6  -4  -4 74.9840  1.8546   5
   6  -4   4 73.4969  1.8693   3
  -6  -4  -4 74.5998  2.0414   1
  -6  -4  -4 74.8330  1.9183   2
  -6   4  -4 77.8738  1.9151   1
  -6   4  -4 75.0508  1.8994   4
   6   4   4 79.4100  2.0506   4
  -6   4  -4 77.8599  1.8359   5
  -7  -4  -4 144.338   3.332   1
  -7  -4  -4 148.288   3.075   5
   7  -4   4 147.606   3.028   3
  -7  -4  -4 149.450   3.104   2
  -7   4  -4 150.689   3.020   5
  -7   4  -4 148.423   3.110   4
  -7   4  -4 145.370   3.160   1
   7   4   4 149.973   3.217   4
  -8  -4  -4 51.9735  1.6828   1
  -8  -4  -4 54.0072  1.6321   2
  -8  -4  -4 52.4834  1.6128   5
   8  -4   4 53.7565  1.5952   3
  -8   4  -4 49.0646  1.5843   4
   8   4   4 50.1515  1.6710   4
  -8   4  -4 51.5470  1.5013   1
  -8   4  -4 53.8787  1.5415   5
  -9  -4  -4 46.9306  1.6157   1
  -9  -4  -4 48.9228  1.5799   2
   9  -4   4 47.0480  1.5375   3
  -9  -4  -4 45.2463  1.5739   5
   9   4   4 46.7454  1.6542   4
  -9   4  -4 49.4215  1.5385   5
  -9   4  -4 48.3134  1.6141   4
  -9   4  -4 47.9760  1.4419   1
 -10  -4  -4 66.4071  2.0368   1
  10  -4   4 64.2906  1.8903   3
 -10  -4  -4 69.9284  2.0314   5
 -10  -4  -4 71.2681  1.9902   2
 -10   4  -4 66.4485  1.9128   5
  10   4   4 67.0632  2.0836   4
 -10   4  -4 67.9455  1.8160   1
 -10   4  -4 69.0187  2.0346   4
  11  -4   4 112.701   2.687   3
 -11  -4  -4 111.496   2.859   1
 -11  -4  -4 109.372   2.817   5
 -11  -4  -4 114.487   2.759   2
 -11   4  -4 108.153   2.812   4
 -11   4  -4 109.776   2.722   5
  11   4   4 107.986   2.862   4
 -11   4  -4 110.510   2.559   1
 -12  -4  -4 3.04188 0.65482   2
  12  -4   4 2.11645 0.61809   3
 -12  -4  -4 1.80517 0.68813   5
 -12  -4  -4 2.68556 0.62285   1
 -12   4  -4 2.97370 0.73509   4
 -12   4  -4 2.69141 0.60735   5
 -12   4  -4 1.86306 0.47540   1
  12   4   4 2.19526 0.73370   4
 -13  -4  -4 69.1864  2.1445   1
 -13  -4  -4 65.7066  2.2528   5
 -13  -4  -4 70.4764  2.1615   2
 -13   4  -4 70.7248  2.1965   5
 -13   4  -4 65.8971  2.2135   4
 -13   4  -4 70.2083  1.8392   1
  13   4   4 66.3259  2.2966   4
  14   4   4 -0.0779  0.6923   4
 -14   4  -4 0.77732 0.42791   1
 -15  -5   4 -0.4447  0.5960   2
  15  -5  -4 0.79363 0.59620   3
 -15   5   4 -0.3784  0.5542   4
  14  -5  -4 18.4793  1.2440   3
 -14  -5   4 17.3071  1.1995   2
  14   5  -4 14.0835  1.1322   5
 -14   5   4 18.2037  1.2426   4
 -13  -5   4 3.62984 0.72873   2
  13  -5  -4 4.31216 0.73014   3
  13   5  -4 2.97991 0.71872   5
 -13   5   4 4.67646 0.39982   1
 -13   5   4 4.07201 0.73959   4
  12  -5  -4 188.349   3.979   3
 -12  -5   4 183.114   4.104   2
 -12   5   4 190.679   4.048   4
 -12   5   4 193.502   3.670   1
  12   5  -4 183.740   4.078   5
  11  -5  -4 40.5014  1.5127   3
 -11  -5   4 41.9104  1.6032   2
 -11   5   4 41.9942  1.2201   1
 -11   5   4 46.5330  1.6097   4
  11   5  -4 39.9693  1.5652   5
  10  -5  -4 64.7716  1.8831   3
 -10  -5   4 69.1725  2.0030   2
 -10   5   4 64.8414  1.8997   4
  10   5  -4 62.7261  1.9258   5
 -10   5   4 68.3194  1.6751   1
   9  -5  -4 172.656   3.521   3
  -9  -5   4 170.969   3.617   2
   9  -5  -4 171.164   3.407   2
  -9   5   4 171.969   3.574   4
   9   5  -4 172.958   3.612   5
   8  -5  -4 8.44665 0.69112   3
   8  -5  -4 8.42977 0.62714   2
  -8  -5   4 8.97682 0.75147   2
  -8   5   4 8.65424 0.72274   4
   8   5  -4 7.18569 0.70234   5
   7  -5  -4 195.735   3.694   2
   7  -5  -4 190.746   3.710   3
  -7  -5   4 189.194   3.804   2
  -7   5   4 197.361   3.819   4
   7   5  -4 192.046   3.799   5
  -7   5   4 195.399   3.752   3
  -6  -5   4 9.63042 0.68533   2
  -6  -5   4 8.49746 0.53653   3
   6  -5  -4 10.6680  0.6939   2
  -6   5   4 9.14662 0.69581   4
  -6   5   4 7.94061 0.66579   3
   6   5  -4 9.21773 0.60255   4
   6   5  -4 8.59483 0.68346   5
   5  -5  -4 108.222   2.326   2
  -5  -5   4 108.038   2.344   2
  -5  -5   4 106.166   2.141   3
   5   5  -4 107.549   2.344   5
  -5   5   4 105.862   2.380   4
  -5   5   4 108.841   2.326   3
   5   5  -4 107.012   2.175   4
   4  -5  -4 66.7193  1.6722   2
  -4  -5   4 69.0115  1.6466   2
  -4  -5   4 65.9888  1.5518   3
   4   5  -4 65.5735  1.5160   4
  -4   5   4 64.2462  1.6862   4
  -4   5   4 67.2308  1.6409   3
   4   5  -4 66.5037  1.6585   5
   3  -5  -4 48.0799  1.3706   2
  -3  -5   4 46.5006  1.2571   2
  -3  -5   4 45.9383  1.2491   3
  -3   5   4 48.9186  1.3107   3
   3   5  -4 46.8164  1.1947   4
   3   5  -4 48.9261  1.3299   5
   3   5  -4 45.1625  1.4225   1
  -3   5   4 46.5374  1.3678   4
   2  -5  -4 252.305   4.626   2
  -2  -5   4 252.511   4.410   3
  -2  -5   4 253.942   4.435   2
   2   5  -4 258.941   5.073   1
   2   5  -4 254.925   4.409   4
   2   5  -4 252.130   4.491   5
  -2   5   4 248.043   4.610   4
  -2   5   4 260.131   4.380   3
   1  -5  -4 1.47106 0.41381   1
   1  -5  -4 1.37951 0.38120   2
   1  -5  -4 1.45440 0.30989   3
  -1   5   4 1.83090 0.21412   5
   1   5  -4 2.39629 0.39025   5
  -1   5   4 1.69258 0.41327   4
  -1   5   4 1.69531 0.33767   3
   0  -5  -4 135.254   2.811   2
   0  -5   4 139.103   2.509   2
   0  -5  -4 128.512   3.002   1
   0  -5  -4 140.709   2.483   3
   0  -5   4 132.823   2.664   3
   0   5  -4 134.546   2.665   5
   0   5   4 134.870   2.786   4
   0   5  -4 131.560   2.982   1
   0   5   4 140.481   2.384   5
   0   5  -4 135.822   2.612   4
  -1  -5  -4 19.3329  0.9277   1
  -1  -5  -4 22.5307  0.7086   3
   1  -5   4 19.9630  0.9059   3
  -1  -5  -4 21.6755  0.9231   2
   1  -5   4 21.3025  0.6824   2
  -1   5  -4 22.4848  0.8809   5
  -1   5  -4 22.5779  0.9479   1
   1   5   4 21.5989  0.9783   4
   1   5   4 21.5941  0.6790   5
  -1   5  -4 20.7706  0.8674   4
  -2  -5  -4 151.883   2.599   3
  -2  -5  -4 149.003   3.354   1
   2  -5   4 151.337   2.631   2
   2  -5   4 154.088   2.983   3
  -2  -5  -4 153.399   3.109   2
   2   5   4 151.378   3.127   4
  -2   5  -4 147.573   2.917   4
  -2   5  -4 144.407   3.250   1
   2   5   4 151.184   2.754   5
  -2   5  -4 153.057   2.941   5
  -3  -5  -4 231.751   4.387   2
  -3  -5  -4 227.456   4.772   1
  -3  -5  -4 236.166   4.095   5
   3  -5   4 228.444   4.222   3
  -3   5  -4 233.300   4.244   4
  -3   5  -4 232.465   4.204   5
  -3   5  -4 229.823   4.669   1
   3   5   4 235.919   4.449   4
   4  -5   4 31.5611  1.1575   3
  -4  -5  -4 31.3587  1.1791   2
  -4  -5  -4 28.8193  1.0181   5
  -4  -5  -4 31.2474  1.2584   1
   4   5   4 30.6965  1.2572   4
  -4   5  -4 29.9448  1.0642   5
  -4   5  -4 30.2145  1.1633   1
  -4   5  -4 32.0365  1.1331   4
   5  -5   4 135.045   2.871   3
  -5  -5  -4 133.921   2.947   2
  -5  -5  -4 135.799   3.196   1
  -5  -5  -4 135.315   2.785   5
   5   5   4 138.291   3.054   4
  -5   5  -4 138.735   2.795   5
  -5   5  -4 139.741   3.052   1
  -5   5  -4 137.147   2.889   4
  -6  -5  -4 84.5571  2.1550   2
   6  -5   4 88.0432  2.1413   3
  -6  -5  -4 85.0232  2.0687   5
  -6  -5  -4 83.3579  2.3112   1
   6   5   4 89.9813  2.2952   4
  -6   5  -4 88.2685  2.1587   4
  -6   5  -4 83.5012  2.1578   1
  -6   5  -4 86.2871  2.0290   5
  -7  -5  -4 301.093   5.614   2
  -7  -5  -4 292.773   6.090   1
  -7  -5  -4 307.805   5.519   5
   7  -5   4 305.087   5.475   3
  -7   5  -4 299.666   5.408   5
  -7   5  -4 302.051   5.881   1
   7   5   4 295.982   5.704   4
  -7   5  -4 302.061   5.592   4
  -8  -5  -4 22.0693  1.1527   2
  -8  -5  -4 22.4872  1.1590   1
  -8  -5  -4 24.9684  1.1490   5
   8  -5   4 22.7018  1.1454   3
  -8   5  -4 21.9038  1.0086   1
  -8   5  -4 23.9957  1.0588   5
   8   5   4 20.1425  1.2370   4
  -8   5  -4 23.0442  1.1463   4
  -9  -5  -4 36.4082  1.4382   5
   9  -5   4 36.9205  1.4330   3
  -9  -5  -4 41.1858  1.5774   1
  -9  -5  -4 36.7947  1.4705   2
  -9   5  -4 37.6380  1.3118   1
  -9   5  -4 36.7090  1.3560   5
   9   5   4 38.9284  1.6165   4
  -9   5  -4 38.6245  1.4966   4
 -10  -5  -4 74.8871  2.1613   5
 -10  -5  -4 70.8274  2.2241   1
  10  -5   4 66.6309  2.0534   3
 -10  -5  -4 74.9163  2.1685   2
 -10   5  -4 73.3315  2.0382   5
 -10   5  -4 71.9344  1.9613   1
 -10   5  -4 73.8366  2.1891   4
  10   5   4 72.2278  2.2605   4
  11  -5   4 0.04701 0.53300   3
 -11  -5  -4 0.60349 0.57046   2
 -11  -5  -4 0.26521 0.52534   5
 -11  -5  -4 0.26758 0.56567   1
 -11   5  -4 0.36835 0.48003   1
  11   5   4 0.16069 0.65300   4
 -11   5  -4 0.65762 0.62529   4
 -12  -5  -4 62.7338  2.1005   5
  12  -5   4 61.5820  2.0052   3
 -12  -5  -4 58.5131  2.0076   2
 -12  -5  -4 61.6532  2.0636   1
 -12   5  -4 57.7644  2.0502   4
  12   5   4 57.5811  2.1537   4
 -12   5  -4 58.3324  1.7449   1
 -13  -5  -4 2.19540 0.66282   1
 -13  -5  -4 3.25307 0.79131   5
 -13  -5  -4 3.37952 0.73603   2
 -13   5  -4 2.35986 0.53232   1
 -13   5  -4 2.66408 0.79079   4
  13   5   4 3.01939 0.86832   4
  14  -6  -4 6.29952 0.87732   3
 -14  -6   4 8.76897 1.01224   2
 -14   6   4 6.32322 0.48102   1
 -14   6   4 7.44115 0.93462   4
 -13  -6   4 29.7745  1.5395   2
  13  -6  -4 32.9054  1.5488   3
 -13   6   4 32.0745  1.5727   4
  13   6  -4 34.3158  1.6202   5
 -13   6   4 31.9943  1.0969   1
  12  -6  -4 10.8618  0.9700   3
 -12  -6   4 9.45516 0.92920   2
  12   6  -4 12.2282  1.0426   5
 -12   6   4 11.0052  0.7463   1
 -12   6   4 11.7557  0.9980   4
 -11  -6   4 2.27057 0.67483   2
  11  -6  -4 3.09209 0.67126   3
  11   6  -4 2.66276 0.69419   5
 -11   6   4 1.92988 0.65748   4
 -11   6   4 3.09601 0.51981   1
  10  -6  -4 89.9185  2.3865   3
 -10  -6   4 91.7056  2.4691   2
  10   6  -4 89.6018  2.4361   5
 -10   6   4 88.2578  2.1885   1
 -10   6   4 89.9740  2.4093   4
   9  -6  -4 19.3381  1.0938   3
  -9  -6   4 19.9358  1.1279   2
  -9   6   4 22.4079  1.1493   4
   9   6  -4 18.4522  1.0888   5
   8  -6  -4 29.7709  1.2471   3
  -8  -6   4 29.9114  1.2804   2
   8   6  -4 29.6166  1.2611   5
  -8   6   4 31.6174  1.2836   4
   7  -6  -4 3.65842 0.56222   2
  -7  -6   4 5.37732 0.65453   2
   7  -6  -4 4.01076 0.58842   3
   7   6  -4 4.55585 0.63192   5
  -7   6   4 5.18194 0.65511   4
  -6  -6   4 409.112   7.173   2
   6  -6  -4 408.139   7.010   3
   6  -6  -4 408.050   7.104   2
   6   6  -4 409.613   7.121   5
  -6   6   4 406.742   7.215   4
  -5  -6   4 43.7161  1.4316   2
  -5  -6   4 48.3777  1.3360   3
   5  -6  -4 48.9738  1.4782   2
   5  -6  -4 46.5144  1.4226   3
  -5   6   4 49.1211  1.5402   4
   5   6  -4 49.5189  1.3672   4
   5   6  -4 46.4783  1.4707   5
  -4  -6   4 120.162   2.613   2
   4  -6  -4 123.697   2.700   2
  -4  -6   4 120.311   2.503   3
   4  -6  -4 124.187   2.596   3
   4   6  -4 124.690   2.658   5
   4   6  -4 126.328   2.532   4
  -4   6   4 126.365   2.746   4
  -3  -6   4 0.30878 0.40176   3
   3  -6  -4 -0.1643  0.4102   2
  -3  -6   4 0.49490 0.36612   2
   3  -6  -4 -0.2019  0.3317   3
   3   6  -4 0.31038 0.38301   5
   3   6  -4 0.85818 0.37462   4
  -3   6   4 -0.2743  0.5093   4
   2  -6  -4 7.51959 0.65915   2
  -2  -6   4 7.71269 0.54980   2
  -2  -6   4 7.67049 0.61599   3
   2  -6  -4 6.80604 0.53667   3
   2   6  -4 6.21953 0.57620   5
   2   6  -4 8.25508 0.58172   4
  -2   6   4 7.15212 0.64490   4
   1  -6  -4 72.3698  1.6514   3
   1  -6  -4 72.2287  1.9046   2
  -1  -6   4 74.4083  1.7947   3
  -1  -6   4 72.9466  1.6653   2
  -1   6   4 74.9172  1.9141   4
   1   6  -4 69.7865  1.9848   1
   1   6  -4 71.7937  1.7685   5
   1   6  -4 71.1479  1.7085   4
   0  -6  -4 10.0690  0.5936   3
   0  -6  -4 9.92044 0.74629   2
   0  -6   4 10.9334  0.7191   3
   0  -6   4 10.5493  0.6056   2
   0   6  -4 10.5595  0.7046   4
   0   6  -4 10.4940  0.6618   5
   0   6  -4 10.2187  0.7728   1
   0   6   4 9.48993 0.73868   4
  -1  -6  -4 52.2051  1.2440   3
   1  -6   4 54.8303  1.5549   3
   1  -6   4 52.2698  1.2606   2
  -1  -6  -4 51.5177  1.6032   2
  -1   6  -4 49.2602  1.4167   4
  -1   6  -4 50.9301  1.4316   5
   1   6   4 50.4315  1.5743   4
  -1   6  -4 48.5592  1.5880   1
   1   6   4 54.4491  1.2389   5
   2  -6   4 354.458   6.113   3
  -2  -6  -4 337.262   6.903   1
  -2  -6  -4 338.156   6.278   2
  -2   6  -4 349.854   6.069   5
  -2   6  -4 349.649   6.839   1
   2   6   4 349.759   6.316   4
  -2   6  -4 367.354   6.171   4
   2   6   4 356.618   5.866   5
  -3  -6  -4 0.82377 0.51179   2
  -3  -6  -4 -0.1708  0.4815   1
   3  -6   4 0.31044 0.46288   3
  -3   6  -4 0.68785 0.45100   4
   3   6   4 0.08186 0.33655   5
   3   6   4 0.87558 0.54987   4
  -3   6  -4 0.46154 0.35982   5
  -3   6  -4 0.15868 0.44953   1
  -4  -6  -4 226.543   4.494   2
  -4  -6  -4 231.401   4.956   1
   4  -6   4 227.235   4.374   3
  -4   6  -4 229.840   4.389   4
   4   6   4 236.312   4.216   5
   4   6   4 236.550   4.598   4
  -4   6  -4 228.136   4.270   5
  -4   6  -4 231.619   4.798   1
   5  -6   4 0.28083 0.47512   3
  -5  -6  -4 0.44427 0.52956   1
  -5  -6  -4 0.93075 0.50101   2
   5   6   4 0.82101 0.58959   4
  -5   6  -4 1.49256 0.51320   4
  -5   6  -4 0.11038 0.49516   1
   5   6   4 0.73563 0.42691   5
  -5   6  -4 1.10900 0.39314   5
   6  -6   4 62.2008  1.8245   3
  -6  -6  -4 60.5372  1.8657   2
  -6  -6  -4 58.5099  1.9639   1
  -6   6  -4 61.1693  1.8231   1
   6   6   4 60.7100  1.6864   5
  -6   6  -4 59.7567  1.7857   4
  -6   6  -4 61.4425  1.6601   5
   6   6   4 62.5133  1.9520   4
  -7  -6  -4 4.88750 0.72411   1
  -7  -6  -4 4.70903 0.69247   2
   7  -6   4 3.76683 0.65460   3
  -7  -6  -4 4.02842 0.60479   5
   7   6   4 4.67300 0.60182   5
   7   6   4 3.60539 0.74602   4
  -7   6  -4 4.54313 0.53324   5
  -7   6  -4 5.26468 0.69611   4
  -7   6  -4 2.59204 0.57229   1
  -8  -6  -4 92.5318  2.4863   2
  -8  -6  -4 90.6179  2.6189   1
  -8  -6  -4 91.6492  2.3543   5
   8  -6   4 89.2970  2.4144   3
   8   6   4 92.0105  2.5717   4
  -8   6  -4 96.2060  2.4758   4
  -8   6  -4 94.0617  2.4133   1
   8   6   4 92.5563  2.3475   5
  -9  -6  -4 34.4424  1.4249   5
  -9  -6  -4 33.3821  1.5492   1
   9  -6   4 33.5135  1.4654   3
  -9  -6  -4 34.0508  1.4989   2
  -9   6  -4 35.8685  1.5062   4
  -9   6  -4 34.2144  1.3367   1
   9   6   4 35.9381  1.6223   4
 -10  -6  -4 8.08624 0.83761   5
  10  -6   4 7.51885 0.86278   3
 -10  -6  -4 8.65272 0.91064   2
 -10  -6  -4 8.07650 0.89439   1
 -10   6  -4 5.71070 0.69720   1
  10   6   4 6.30079 0.92763   4
 -10   6  -4 6.10711 0.85383   4
  10   6   4 7.45703 0.81005   5
  11  -6   4 1.43056 0.67360   3
 -11  -6  -4 1.13224 0.65206   1
 -11  -6  -4 1.36198 0.67240   2
 -11  -6  -4 2.83563 0.70764   5
  11   6   4 2.03483 0.65007   5
  11   6   4 1.84000 0.82893   4
 -11   6  -4 1.35131 0.70083   4
 -11   6  -4 2.39342 0.60197   1
 -12  -6  -4 6.40217 0.88395   1
  12  -6   4 7.44961 0.94724   3
 -12  -6  -4 7.86115 0.93010   2
  12   6   4 8.92675 0.92726   5
 -12   6  -4 7.37077 0.94153   4
 -12   6  -4 6.79438 0.73391   1
  12   6   4 8.36674 1.09634   4
  13  -6   4 5.70849 0.92183   3
 -13  -6  -4 6.20099 0.89545   2
  13   6   4 5.83866 1.05087   4
  13  -7  -4 0.29466 0.63616   3
  13   7  -4 0.37786 0.64712   5
 -13   7   4 0.67631 0.64328   4
 -13   7   4 1.09386 0.48997   1
 -12  -7   4 5.21954 0.86457   2
  12  -7  -4 4.73433 0.81952   3
 -12   7   4 5.28670 0.85307   4
 -12   7   4 4.93287 0.63012   1
  12   7  -4 4.14140 0.79202   5
 -11  -7   4 32.9429  1.5754   2
  11  -7  -4 31.9876  1.5200   3
 -11   7   4 35.6503  1.5746   4
  11   7  -4 33.4193  1.5539   5
 -11   7   4 32.4602  1.2923   1
  10  -7  -4 2.61992 0.69398   3
 -10  -7   4 2.36554 0.71138   2
 -10   7   4 4.29532 0.77540   4
  10   7  -4 4.46446 0.75969   5
 -10   7   4 4.05144 0.63216   1
   9  -7  -4 133.202   3.092   3
  -9  -7   4 131.047   3.154   2
  -9   7   4 126.086   3.097   4
   9   7  -4 128.249   3.093   5
   8  -7  -4 2.74344 0.62737   3
  -8  -7   4 2.98854 0.66553   2
  -8   7   4 1.93281 0.63237   4
   8   7  -4 1.49052 0.59814   5
   7  -7  -4 27.8205  1.2275   3
  -7  -7   4 28.8921  1.2866   2
  -7   7   4 26.5241  1.2633   4
   7   7  -4 29.8029  1.2803   5
  -6  -7   4 0.55109 0.49817   2
   6  -7  -4 0.37772 0.50695   2
   6  -7  -4 -0.0332  0.4483   3
   6   7  -4 -0.2972  0.4679   5
  -6   7   4 -0.4300  0.4713   4
  -5  -7   4 240.076   4.619   2
   5  -7  -4 252.435   4.695   2
   5  -7  -4 240.193   4.539   3
  -5   7   4 234.462   4.702   4
   5   7  -4 238.825   4.587   5
   4  -7  -4 48.5064  1.4997   3
  -4  -7   4 46.8100  1.4414   3
   4  -7  -4 51.3487  1.6004   2
  -4  -7   4 51.2905  1.5315   2
   4   7  -4 52.1291  1.4737   4
   4   7  -4 49.2764  1.5407   5
  -4   7   4 50.1876  1.6236   4
  -3  -7   4 2.81240 0.50933   2
   3  -7  -4 2.11702 0.55457   2
   3  -7  -4 2.66018 0.48466   3
  -3  -7   4 2.01910 0.51059   3
   3   7  -4 2.63294 0.49703   4
   3   7  -4 2.07615 0.50718   5
  -3   7   4 2.08138 0.55874   4
  -2  -7   4 79.2240  1.8952   2
   2  -7  -4 78.9960  1.8780   3
   2  -7  -4 80.3127  2.1044   2
  -2  -7   4 76.9613  1.9556   3
   2   7  -4 75.4121  1.9350   5
   2   7  -4 78.5133  1.9068   4
  -2   7   4 76.7696  2.0754   4
  -1  -7   4 67.2114  1.8160   3
  -1  -7   4 63.6418  1.6466   2
   1  -7  -4 67.9552  1.9029   2
   1  -7  -4 69.2526  1.6671   3
   1   7  -4 64.4598  1.7377   5
   1   7  -4 67.7669  1.7385   4
  -1   7   4 65.8022  1.8844   4
   0  -7   4 15.4993  0.7608   2
   0  -7  -4 14.7481  0.9845   2
   0  -7   4 15.2120  0.9858   3
   0  -7  -4 15.5360  0.7690   3
   0   7  -4 13.6206  0.8436   5
   0   7   4 15.9404  1.0229   4
   0   7  -4 13.9444  0.8663   4
   0   7  -4 13.3947  0.9961   1
  -1  -7  -4 25.7976  1.2084   2
   1  -7   4 23.0033  1.1173   3
  -1   7  -4 24.6254  1.0482   5
  -1   7  -4 25.7109  1.0879   4
   1   7   4 24.7923  1.1821   4
  -1   7  -4 24.4745  1.2142   1
   2  -7   4 6.09240 0.70490   3
  -2  -7  -4 5.64323 0.68294   2
  -2   7  -4 5.94862 0.58500   5
  -2   7  -4 6.93152 0.76838   1
   2   7   4 6.67187 0.75839   4
  -2   7  -4 7.33106 0.68487   4
   3  -7   4 123.270   2.812   3
  -3  -7  -4 124.082   2.922   2
  -3   7  -4 129.089   2.795   4
  -3   7  -4 125.670   2.680   5
   3   7   4 121.954   2.909   4
  -3   7  -4 121.472   3.053   1
   4  -7   4 7.88246 0.76639   3
  -4  -7  -4 7.22636 0.79032   2
  -4   7  -4 9.08849 0.77160   4
  -4   7  -4 8.84366 0.67832   5
  -4   7  -4 8.39849 0.78520   1
   4   7   4 8.20259 0.63335   5
   4   7   4 8.09301 0.83548   4
  -5  -7  -4 182.341   4.243   1
   5  -7   4 180.535   3.759   3
  -5  -7  -4 176.879   3.858   2
  -5   7  -4 175.269   4.036   1
   5   7   4 179.399   3.557   5
   5   7   4 185.944   3.945   4
  -5   7  -4 179.297   3.745   4
  -6  -7  -4 3.66411 0.65969   2
   6  -7   4 3.27200 0.68284   3
  -6  -7  -4 3.25269 0.71188   1
  -6   7  -4 3.54135 0.67228   1
   6   7   4 4.68115 0.78396   4
  -6   7  -4 4.58364 0.69339   4
   6   7   4 2.51154 0.54376   5
  -7  -7  -4 19.7322  1.1421   2
   7  -7   4 22.7812  1.2228   3
  -7  -7  -4 21.4449  1.2782   1
  -7   7  -4 19.6204  1.1677   4
  -7   7  -4 21.4670  1.1707   1
   7   7   4 22.6033  1.3492   4
   7   7   4 22.6971  1.1169   5
  -8  -7  -4 4.58820 0.79368   1
   8  -7   4 3.34860 0.72658   3
  -8  -7  -4 3.94358 0.74195   2
  -8   7  -4 2.47504 0.63916   1
   8   7   4 3.58677 0.64384   5
   8   7   4 4.68601 0.84046   4
  -8   7  -4 3.99558 0.72424   4
  -9  -7  -4 18.7718  1.2446   2
  -9  -7  -4 16.3538  1.2175   1
   9  -7   4 19.8756  1.2699   3
   9   7   4 20.0495  1.3504   4
  -9   7  -4 18.5216  1.1114   1
   9   7   4 19.4612  1.1569   5
  -9   7  -4 17.5528  1.2216   4
  10  -7   4 1.13393 0.69658   3
 -10  -7  -4 1.58379 0.70671   2
 -10  -7  -4 1.30707 0.71971   1
 -10   7  -4 1.14245 0.70035   4
 -10   7  -4 0.80206 0.59683   1
  10   7   4 0.16069 0.53228   5
  10   7   4 0.91708 0.75500   4
  11  -7   4 34.8071  1.6698   3
 -11  -7  -4 36.3491  1.7279   1
 -11  -7  -4 37.9921  1.7076   2
 -11   7  -4 37.1785  1.4934   1
 -11   7  -4 33.1481  1.6231   4
  11   7   4 32.2817  1.7649   4
  11   7   4 37.0721  1.6269   5
  12   7   4 0.21470 0.79654   4
  11  -8  -4 28.3142  1.5045   3
 -11  -8   4 29.0847  1.5719   2
 -11   8   4 32.2404  1.3786   1
 -11   8   4 30.6639  1.5659   4
  11   8  -4 29.1433  1.5336   5
 -10  -8   4 27.3978  1.4757   2
  10  -8  -4 25.1747  1.3847   3
 -10   8   4 24.5514  1.2591   1
  10   8  -4 27.8710  1.4270   5
 -10   8   4 27.0991  1.4697   4
  -9  -8   4 6.14762 0.82007   2
   9  -8  -4 7.17458 0.84454   3
  -9   8   4 7.18521 0.80028   1
   9   8  -4 8.15355 0.88836   5
  -9   8   4 7.90966 0.92115   4
   8  -8  -4 61.2129  1.9506   3
  -8  -8   4 63.0708  2.0309   2
   8   8  -4 61.0358  1.9554   5
  -8   8   4 57.8310  1.9807   4
  -7  -8   4 1.17208 0.61619   2
   7  -8  -4 0.73524 0.55875   3
   7   8  -4 1.16913 0.58529   5
  -7   8   4 -0.1073  0.5705   4
   6  -8  -4 12.0032  0.8937   3
  -6  -8   4 12.1409  0.9214   2
   6   8  -4 9.93099 0.85689   5
  -6   8   4 11.9485  0.9676   4
   5  -8  -4 3.50375 0.59981   3
  -5  -8   4 2.81281 0.59773   2
   5  -8  -4 2.62894 0.62254   2
  -5   8   4 4.15341 0.70920   4
   5   8  -4 1.68645 0.56442   5
   4  -8  -4 35.7442  1.3369   3
   4  -8  -4 38.2530  1.4589   2
  -4  -8   4 35.7554  1.3548   2
   4   8  -4 35.9011  1.3834   5
  -4   8   4 39.8926  1.4982   4
   3  -8  -4 18.5751  1.0921   2
  -3  -8   4 20.4744  1.0799   3
  -3  -8   4 19.4756  1.0411   2
   3  -8  -4 20.1388  1.0274   3
   3   8  -4 21.1872  1.0421   4
   3   8  -4 21.4489  1.0587   5
  -3   8   4 19.2890  1.1080   4
   2  -8  -4 14.4377  0.9872   2
   2  -8  -4 12.6804  0.8360   3
  -2  -8   4 12.2364  0.8162   2
  -2  -8   4 13.5137  0.8919   3
  -2   8   4 14.0740  0.9557   4
   2   8  -4 13.5096  0.9011   5
   2   8  -4 12.4523  0.8669   4
   1  -8  -4 108.244   2.661   2
  -1  -8   4 103.912   2.379   2
   1  -8  -4 106.069   2.381   3
  -1  -8   4 106.823   2.522   3
   1   8  -4 102.531   2.449   5
   1   8  -4 106.415   2.467   4
  -1   8   4 102.890   2.616   4
   0  -8  -4 23.8426  1.2174   2
   0  -8   4 23.7696  1.1996   3
   0   8   4 20.1101  1.1497   4
   0   8  -4 25.4957  1.1209   5
   0   8  -4 23.4752  1.1150   4
   1  -8   4 19.2766  1.1030   3
  -1  -8  -4 17.8574  1.1089   2
   1   8   4 18.4392  1.1338   4
  -1   8  -4 19.3414  1.2020   1
  -1   8  -4 19.1576  1.0518   4
  -2  -8  -4 23.0072  1.2426   2
   2  -8   4 25.4986  1.2447   3
  -2   8  -4 23.2263  1.1523   4
  -2   8  -4 25.4963  1.3387   1
   2   8   4 25.2112  1.2641   4
   3  -8   4 11.7192  0.9360   3
  -3  -8  -4 15.0363  1.0347   2
   3   8   4 14.4526  1.0067   4
  -3   8  -4 13.4640  0.9255   4
  -3   8  -4 14.3950  1.0808   1
  -4  -8  -4 95.4083  2.5159   2
   4  -8   4 85.0399  2.3762   3
  -4   8  -4 87.7961  2.5612   1
  -4   8  -4 87.9254  2.3379   4
   4   8   4 90.4380  2.4786   4
  -5  -8  -4 4.62772 0.80536   2
   5  -8   4 3.91380 0.73562   3
   5   8   4 5.32667 0.80985   4
  -5   8  -4 4.10340 0.73698   1
  -5   8  -4 4.57536 0.70193   4
  -6  -8  -4 18.6237  1.1956   2
   6  -8   4 16.8928  1.1516   3
   6   8   4 19.3715  1.2550   4
  -6   8  -4 19.8896  1.2071   4
  -6   8  -4 17.0156  1.1229   1
   7  -8   4 9.17853 0.97584   3
  -7  -8  -4 10.4423  1.0060   2
   7   8   4 11.5847  1.0532   4
  -7   8  -4 8.95469 0.94228   4
  -7   8  -4 10.3772  0.9279   1
  -8  -8  -4 6.64819 0.90023   2
  -8  -8  -4 6.76037 0.96578   1
   8  -8   4 5.84563 0.90142   3
   8   8   4 6.36494 0.95067   4
  -8   8  -4 6.02379 0.82554   1
  -8   8  -4 6.50591 0.87824   4
   8   8   4 6.97569 0.78273   5
  -9  -8  -4 12.8052  1.1296   2
  -9  -8  -4 15.3702  1.2637   1
   9  -8   4 14.3144  1.1968   3
   9   8   4 14.1909  1.0450   5
  -9   8  -4 14.1983  1.1477   4
   9   8   4 14.9895  1.2533   4
  -9   8  -4 12.9967  1.0471   1
 -10  -8  -4 40.0438  1.8247   2
 -10  -8  -4 44.8908  2.0640   1
  10  -8   4 42.0283  1.8947   3
  10   8   4 43.2713  1.9638   4
  10   8   4 43.3460  1.7279   5
 -10   8  -4 40.8159  1.8290   4
 -10  -9   4 11.3323  1.1365   2
  10   9  -4 10.1408  1.0188   5
  -9  -9   4 14.4646  1.1635   2
   9  -9  -4 13.4225  1.0984   3
  -9   9   4 13.3457  1.0441   1
  -9   9   4 11.0261  1.0689   4
   9   9  -4 13.7116  1.1003   5
   8  -9  -4 9.24970 0.93941   3
  -8  -9   4 7.33682 0.91935   2
  -8   9   4 7.71162 0.94891   4
   8   9  -4 7.60115 0.89975   5
  -8   9   4 7.35315 0.89024   1
   7  -9  -4 12.4518  1.0068   3
  -7  -9   4 13.8202  1.0709   2
   7   9  -4 14.7468  1.0620   5
  -7   9   4 15.0686  1.1168   4
  -6  -9   4 7.35255 0.84826   2
   6  -9  -4 7.67514 0.82706   3
  -6   9   4 7.49093 0.90307   4
   6   9  -4 7.80853 0.84288   5
   5  -9  -4 0.26441 0.54543   3
  -5  -9   4 0.39906 0.55911   2
   5   9  -4 0.73324 0.57270   5
  -5   9   4 -0.2333  0.5672   4
  -4  -9   4 34.6538  1.4076   2
   4  -9  -4 35.2011  1.5051   2
   4  -9  -4 35.5579  1.4490   3
  -4   9   4 32.4738  1.5026   4
   4   9  -4 37.1036  1.4370   5
   3  -9  -4 1.08253 0.54559   3
  -3  -9   4 -0.0086  0.4926   2
   3  -9  -4 1.26025 0.62503   2
  -3   9   4 0.63455 0.60433   4
   3   9  -4 0.00225 0.52969   5
   2  -9  -4 101.538   2.487   3
   2  -9  -4 108.412   2.755   2
  -2  -9   4 107.585   2.613   3
   2   9  -4 103.988   2.545   4
  -2   9   4 95.8717  2.6672   4
   1  -9  -4 -0.0321  0.6314   2
  -1  -9   4 0.18640 0.56947   3
   1   9  -4 0.17991 0.53646   4
  -1   9   4 0.53378 0.60383   4
   0  -9   4 29.5763  1.3863   3
   0  -9  -4 31.9038  1.4449   2
   0   9  -4 33.1532  1.3660   4
   0   9   4 28.2389  1.3820   4
   1  -9   4 0.41584 0.60952   3
  -1  -9  -4 1.25803 0.65543   2
   1   9   4 2.13536 0.68370   4
  -1   9  -4 1.45735 0.61229   4
  -2  -9  -4 51.4242  1.8551   2
   2  -9   4 50.8965  1.8197   3
  -2   9  -4 48.3734  1.7145   4
   2   9   4 50.7748  1.8397   4
  -3  -9  -4 34.0309  1.5653   2
   3  -9   4 34.8939  1.5523   3
   3   9   4 33.7930  1.5523   4
  -3   9  -4 35.8323  1.4898   4
  -3   9  -4 34.9680  1.6475   1
  -4  -9  -4 0.73390 0.68089   2
   4  -9   4 0.75129 0.64301   3
   4   9   4 1.50053 0.67605   4
  -4   9  -4 1.02809 0.62746   4
  -4   9  -4 1.44660 0.69645   1
   5  -9   4 2.28298 0.76467   3
  -5  -9  -4 1.19520 0.72139   2
   5   9   4 1.30870 0.69665   4
  -5   9  -4 0.80048 0.65507   1
  -5   9  -4 2.12961 0.68073   4
   6  -9   4 3.53926 0.81376   3
  -6  -9  -4 4.18844 0.85874   2
  -6   9  -4 2.49741 0.79902   1
  -6   9  -4 3.27069 0.76749   4
   6   9   4 4.34251 0.84048   4
   7  -9   4 2.30482 0.75752   3
  -7  -9  -4 3.27191 0.82505   2
  -7   9  -4 2.83944 0.79679   4
  -7   9  -4 2.01235 0.75304   1
   7   9   4 1.89404 0.78121   4
   8  -9   4 29.0968  1.5877   3
  -8  -9  -4 27.5343  1.5567   2
  -8   9  -4 30.5420  1.5993   4
   8   9   4 32.0156  1.6686   4
  -8   9  -4 30.5262  1.5243   1
   9   9   4 0.97458 0.79882   4
  -8 -10   4 0.76546 0.75026   2
  -8  10   4 -0.0550  0.7043   1
   8  10  -4 0.88642 0.67562   5
   7 -10  -4 13.7485  1.1027   3
  -7 -10   4 17.3732  1.2089   2
  -7  10   4 16.2404  1.2034   4
  -7  10   4 12.4699  1.1667   1
  -6 -10   4 1.58237 0.70295   2
   6 -10  -4 1.88021 0.67758   3
  -6  10   4 1.54701 0.69395   4
  -5 -10   4 1.64446 0.67563   2
   5 -10  -4 2.71274 0.69468   3
  -5  10   4 1.49433 0.71643   4
   4 -10  -4 0.48962 0.57103   3
  -4 -10   4 0.78641 0.62376   2
  -4  10   4 0.51442 0.68441   4
   3 -10  -4 53.7195  1.8099   3
  -3  10   4 49.1408  1.9204   4
   2 -10  -4 0.53827 0.65969   2
  -2  10   4 1.83874 0.76184   4
   1 -10  -4 136.499   3.402   2
  -1  10   4 141.779   3.456   4
   1  10  -4 140.051   3.257   4
   0 -10   4 7.43272 0.90408   3
   0 -10  -4 8.27802 0.93605   2
   0  10  -4 7.53926 0.87161   4
   0  10   4 6.98144 0.94300   4
   1 -10   4 33.9870  1.5663   3
  -1 -10  -4 34.7035  1.6120   2
   1  10   4 36.1913  1.6508   4
  -1  10  -4 39.0592  1.5798   4
  -2 -10  -4 0.98733 0.72739   2
   2 -10   4 -0.5565  0.6295   3
   2  10   4 1.15652 0.69216   4
  -2  10  -4 0.96620 0.64540   4
   3 -10   4 0.89539 0.70818   3
  -3 -10  -4 0.17348 0.70793   2
   3  10   4 0.09988 0.68392   4
  -3  10  -4 -0.6199  0.6084   4
  -4 -10  -4 2.40623 0.81154   2
   4 -10   4 2.78918 0.80182   3
  -4  10  -4 3.12100 0.77636   4
  -4  10  -4 2.47047 0.81728   1
   4  10   4 1.65828 0.76538   4
   5 -10   4 1.28686 0.75664   3
  -5 -10  -4 1.22265 0.75294   2
  -5  10  -4 0.74504 0.66293   4
  -5  10  -4 0.19091 0.74329   1
   5  10   4 0.69621 0.71577   4
   6 -10   4 2.19603 0.80608   3
  -6 -10  -4 2.60305 0.85360   2
   6  10   4 2.57282 0.82271   4
  -6  10  -4 2.64279 0.80029   4
  -6  10  -4 1.35710 0.79571   1
   7  10   4 15.1169  1.2376   4
  -7  10  -4 16.1176  1.2838   1
   5 -11  -4 0.42991 0.62534   3
  -2  11   4 46.6008  1.9425   4
   1 -11  -4 5.33896 0.91259   2
  -1  11   4 5.79264 0.95848   4
   0 -11  -4 26.8471  1.5032   2
   0  11   4 27.3439  1.5388   4
  -1 -11  -4 4.54053 0.90617   2
   1 -11   4 4.45233 0.86210   3
   1  11   4 4.18845 0.90366   4
  -1  11  -4 4.82800 0.83681   4
   2 -11   4 4.78389 0.90977   3
  -2 -11  -4 6.38321 0.98865   2
   2  11   4 5.49911 0.93128   4
  -2  11  -4 5.93761 0.90255   4
  -3 -11  -4 4.76317 0.96128   2
   3 -11   4 7.62018 1.03455   3
   3  11   4 5.75641 0.96098   4
  -3  11  -4 5.50136 0.89672   4
  16   0  -5 -0.1382  0.5231   5
  15   0  -5 0.10992 0.47790   5
 -15   0   5 0.35281 0.55346   2
  14   0  -5 -0.5442  0.4216   5
 -14   0   5 0.30852 0.49438   2
 -13   0   5 230.606   4.600   2
  13   0  -5 238.223   4.582   5
 -12   0   5 0.40550 0.45340   2
 -12   0   5 0.11791 0.37300   3
  12   0  -5 0.23506 0.38339   5
 -11   0   5 15.1392  0.8396   3
  11   0  -5 15.8397  0.7547   4
  11   0  -5 14.7552  0.8808   5
 -11   0   5 13.7740  0.8511   2
  10   0  -5 -0.1745  0.2883   4
 -10   0   5 0.55351 0.41606   2
  10   0  -5 -0.2385  0.3565   5
 -10   0   5 0.27752 0.36348   3
  -9   0   5 841.656  13.592   2
  -9   0   5 857.100  13.415   4
  -9   0   5 838.306  13.156   3
   9   0  -5 820.046  13.431   5
  -8   0   5 -0.2437  0.1605   1
   8   0  -5 0.09241 0.29050   5
  -8   0   5 -0.2887  0.2241   4
  -8   0   5 0.00436 0.31203   2
  -8   0   5 -0.2908  0.2782   3
  -7   0   5 1252.89   21.47   1
  -7   0   5 1244.61   19.65   2
  -7   0   5 1245.97   19.09   3
  -7   0   5 1227.96   19.48   4
   7   0  -5 1248.88   19.44   5
  -6   0   5 0.05784 0.15387   1
  -6   0   5 0.06905 0.22385   3
   6   0  -5 -0.1093  0.1968   5
  -6   0   5 0.10013 0.16226   4
  -6   0   5 0.12375 0.22557   2
  -5   0   5 13.0437  0.4653   1
  -5   0   5 12.4059  0.5628   2
  -5   0   5 12.3220  0.5495   3
   5   0  -5 14.2331  0.5461   5
  -5   0   5 12.0615  0.4024   4
  -4   0   5 0.21726 0.11300   4
   4   0  -5 0.33595 0.17780   5
  -4   0   5 0.04314 0.20764   3
  -4   0   5 0.17391 0.18721   2
  -4   0   5 0.06947 0.15382   1
  -3   0   5 222.851   3.738   2
  -3   0   5 221.647   3.561   4
  -3   0   5 221.093   3.655   3
   3   0  -5 214.476   3.648   5
   2   0  -5 -0.2374  0.1496   2
  -2   0   5 -0.1386  0.1414   4
   2   0  -5 -0.1626  0.1601   5
  -2   0   5 -0.5384  0.1827   3
  -1   0   5 2418.30   37.35   4
   1   0  -5 2255.89   36.67   5
   1   0  -5 2391.46   37.26   2
   1   0  -5 2474.42   41.16   1
  -1   0   5 2376.96   35.89   3
   0   0  -5 -0.5698  0.2029   1
   0   0   5 -0.1436  0.2138   3
   0   0  -5 -0.1052  0.1573   2
   0   0   5 -0.5041  0.1713   4
   0   0  -5 -0.7991  0.1591   5
   1   0   5 9531.03  146.30   4
   1   0   5 9749.77  141.93   3
  -1   0  -5 9367.98  144.92   5
  -1   0  -5 8320.29  145.26   2
  -1   0  -5 9999.99  161.93   1
  -2   0  -5 0.35472 0.19030   2
   2   0   5 0.22034 0.23036   3
   2   0   5 0.48973 0.22899   4
  -2   0  -5 0.36221 0.22004   5
  -2   0  -5 0.48588 0.25562   1
  -3   0  -5 539.422   8.559   5
  -3   0  -5 538.948   8.438   2
   3   0   5 530.834   8.262   3
  -3   0  -5 520.590   9.468   1
   3   0   5 527.972   8.624   4
  -4   0  -5 -0.1272  0.2148   5
   4   0   5 -0.5486  0.2010   3
   4   0   5 -0.0858  0.2614   4
  -4   0  -5 0.16671 0.27349   1
  -4   0  -5 0.01284 0.17361   2
   5   0   5 158.613   2.757   3
   5   0   5 163.406   3.037   4
  -5   0  -5 155.133   2.755   2
  -5   0  -5 158.627   3.193   1
  -6   0  -5 -0.1582  0.2914   5
   6   0   5 -0.2423  0.2308   3
  -6   0  -5 -0.0311  0.2052   2
  -6   0  -5 0.02540 0.29293   1
   6   0   5 -0.1581  0.3033   4
  -7   0  -5 587.871   9.717   5
  -7   0  -5 564.091  10.512   1
   7   0   5 596.851   9.202   3
   7   0   5 592.979   9.797   4
  -7   0  -5 583.850   9.400   2
  -8   0  -5 0.83209 0.41001   5
  -8   0  -5 0.11723 0.36017   1
   8   0   5 0.48409 0.41046   4
  -9   0  -5 72.1193  1.9841   5
   9   0   5 77.7890  2.0128   4
  -9   0  -5 75.3388  1.8808   1
 -10   0  -5 -0.0970  0.4176   5
 -10   0  -5 0.05290 0.38580   1
  10   0   5 -0.3377  0.4166   4
 -11   0  -5 41.5453  1.5658   5
 -11   0  -5 43.3852  1.3969   1
  11   0   5 46.6544  1.6345   4
 -12   0  -5 -0.1359  0.4187   1
 -12   0  -5 0.74492 0.54482   5
  12   0   5 0.26562 0.53129   4
 -13   0  -5 60.8172  2.0574   5
  13   0   5 55.9859  1.9768   4
 -13   0  -5 56.7626  1.7107   1
  14   0   5 0.40664 0.62300   4
 -14   0  -5 0.68850 0.62871   5
 -14   0  -5 -0.2200  0.4300   1
  17   1  -5 2.69052 0.70698   5
 -16  -1   5 5.22910 0.77385   2
  16   1  -5 2.48325 0.67685   5
 -15  -1   5 22.4903  1.2278   2
  15   1  -5 24.1698  1.2590   5
  14  -1  -5 4.09637 0.60263   5
 -14  -1   5 4.44915 0.68564   2
  14   1  -5 5.69973 0.72490   5
 -14   1   5 5.00351 0.65774   2
  13  -1  -5 2.14053 0.49594   5
 -13  -1   5 2.68344 0.57971   2
  13   1  -5 3.38625 0.59673   5
 -13   1   5 2.50780 0.57595   2
 -13   1   5 2.74991 0.54199   3
  12  -1  -5 55.3318  1.5985   5
 -12  -1   5 55.2959  1.6813   2
 -12   1   5 53.9561  1.5723   3
 -12   1   5 54.7871  1.6080   2
  12   1  -5 53.3256  1.6535   5
 -12   1   5 55.4513  1.5492   4
 -12   1   5 57.4140  1.6152   5
  11  -1  -5 149.573   3.065   5
 -11  -1   5 150.747   3.195   2
 -11  -1   5 153.369   2.929   3
 -11   1   5 155.798   3.060   3
 -11   1   5 149.010   3.112   2
 -11   1   5 153.656   3.073   5
 -11   1   5 156.708   3.044   4
  11   1  -5 147.680   3.162   5
 -10  -1   5 333.162   5.637   3
 -10  -1   5 335.353   5.981   2
  10  -1  -5 332.439   5.809   5
  10   1  -5 342.594   5.954   5
 -10   1   5 337.608   5.765   3
  10   1  -5 342.155   5.726   4
 -10   1   5 337.174   5.800   4
 -10   1   5 329.734   5.905   2
 -10   1   5 338.062   5.810   5
   9  -1  -5 16.4722  0.7660   5
  -9  -1   5 18.4132  0.8730   2
  -9  -1   5 16.2107  0.7583   3
  -9   1   5 16.8600  0.4453   1
  -9   1   5 18.5455  0.7568   4
  -9   1   5 16.4642  0.8319   3
   9   1  -5 17.1583  0.8503   5
   9   1  -5 16.8099  0.6872   4
  -9   1   5 17.2610  0.8015   2
  -8  -1   5 620.369  10.456   2
  -8  -1   5 631.959  10.059   3
   8  -1  -5 639.625  10.249   5
  -8   1   5 640.790  10.160   3
  -8   1   5 640.667  10.427   2
  -8   1   5 643.518  11.125   1
   8   1  -5 642.801  10.214   4
  -8   1   5 633.176  10.298   4
   8   1  -5 654.069  10.401   5
  -7  -1   5 59.0698  1.3632   3
  -7  -1   5 64.6046  1.3754   1
  -7  -1   5 62.3361  1.5077   2
   7  -1  -5 62.3448  1.3632   5
  -7   1   5 61.6022  1.3399   4
  -7   1   5 60.4742  1.2479   1
  -7   1   5 60.7294  1.4634   2
   7   1  -5 60.8516  1.4764   5
  -7   1   5 63.5747  1.4620   3
   7   1  -5 58.2046  1.2249   4
  -6  -1   5 393.674   6.593   2
  -6  -1   5 392.484   6.341   3
  -6  -1   5 407.367   7.063   1
   6  -1  -5 387.316   6.373   5
  -6   1   5 397.195   6.965   1
  -6   1   5 393.843   6.408   3
  -6   1   5 389.977   6.418   4
  -6   1   5 394.680   6.558   2
   6   1  -5 391.310   6.509   5
   6   1  -5 399.202   6.315   4
  -5  -1   5 94.6473  1.8164   3
  -5  -1   5 92.1083  1.8894   2
   5  -1  -5 92.2769  1.7313   5
  -5  -1   5 100.055   1.953   1
   5  -1  -5 93.4538  1.8652   2
   5   1  -5 96.8141  1.6190   4
  -5   1   5 92.5042  1.8715   2
  -5   1   5 93.8170  1.8651   3
   5   1  -5 94.5561  1.8724   5
  -5   1   5 93.2591  1.7461   4
  -5   1   5 96.2304  1.8656   1
   4  -1  -5 313.958   5.022   5
   4  -1  -5 310.904   5.195   2
  -4  -1   5 320.131   5.668   1
  -4  -1   5 310.599   5.212   2
  -4  -1   5 313.833   5.062   3
   4   1  -5 312.619   5.070   4
  -4   1   5 310.780   5.086   4
   4   1  -5 309.145   5.163   5
  -4   1   5 315.479   5.613   1
   3  -1  -5 13.1456  0.4377   5
  -3  -1   5 16.4083  0.5487   2
   3  -1  -5 12.9599  0.5072   2
  -3  -1   5 14.7000  0.5736   3
  -3   1   5 13.2627  0.4731   4
  -3   1   5 12.2442  0.5221   3
  -3   1   5 12.5623  0.4843   1
   3   1  -5 13.9997  0.5471   5
  -2  -1   5 120.946   2.019   4
  -2  -1   5 123.101   2.179   3
  -2  -1   5 124.040   2.170   2
   2  -1  -5 122.842   2.076   5
   2  -1  -5 121.947   2.213   2
   2   1  -5 121.257   2.206   5
  -2   1   5 121.069   2.156   3
  -2   1   5 121.508   2.155   4
   2   1  -5 123.711   2.421   1
   1  -1  -5 2.02319 0.19512   5
   1  -1  -5 2.06882 0.25210   2
   1  -1  -5 2.28444 0.27928   1
  -1  -1   5 2.07548 0.21167   2
   1   1  -5 1.65272 0.25802   1
  -1   1   5 2.36685 0.25362   3
  -1   1   5 2.26047 0.27860   4
   1   1  -5 2.15339 0.25800   5
   0  -1   5 680.425  10.437   3
   0  -1  -5 680.748  10.538   5
   0  -1  -5 667.544  10.689   2
   0  -1  -5 700.208  11.888   1
   0   1   5 671.450  10.723   4
   0   1  -5 685.632  10.555   2
   0   1  -5 673.836  10.617   4
   0   1  -5 662.768  10.641   5
   0   1   5 672.071  10.344   3
   0   1  -5 649.477  11.847   1
  -1  -1  -5 6.94640 0.43318   2
   1  -1   5 6.79447 0.39521   3
  -1  -1  -5 7.93420 0.48501   1
  -1  -1  -5 6.92386 0.39852   5
   1   1   5 6.45422 0.38269   3
  -1   1  -5 6.95121 0.38254   4
  -1   1  -5 6.90997 0.46423   1
  -1   1  -5 8.22179 0.45423   5
   1   1   5 7.35281 0.48417   4
  -2  -1  -5 172.831   3.437   1
   2  -1   5 174.531   3.017   3
  -2  -1  -5 178.619   3.065   5
  -2  -1  -5 177.152   3.102   2
  -2   1  -5 173.510   3.069   4
   2   1   5 179.175   2.887   3
  -2   1  -5 176.504   3.410   1
  -2   1  -5 172.997   2.878   2
   2   1   5 176.689   3.141   4
  -2   1  -5 183.511   3.137   5
   3  -1   5 3.48644 0.32637   3
  -3  -1  -5 4.02507 0.32731   2
  -3  -1  -5 2.73520 0.30592   5
  -3  -1  -5 3.30863 0.35514   1
  -3   1  -5 3.62491 0.35522   5
  -3   1  -5 3.22311 0.21309   2
  -3   1  -5 3.27120 0.34162   1
   3   1   5 3.41994 0.26700   3
  -3   1  -5 4.24610 0.36129   4
   3   1   5 3.18269 0.35841   4
   4  -1   5 842.083  13.075   3
  -4  -1  -5 834.761  13.409   5
  -4  -1  -5 836.326  14.913   1
  -4  -1  -5 859.613  13.407   2
  -4   1  -5 833.750  14.870   1
  -4   1  -5 841.799  13.192   2
   4   1   5 865.158  13.597   4
   4   1   5 864.583  12.916   3
  -4   1  -5 846.522  13.434   5
  -4   1  -5 838.666  13.533   4
   5  -1   5 113.008   2.161   3
  -5  -1  -5 113.996   2.177   2
   5  -1   5 114.272   2.311   4
  -5  -1  -5 112.602   2.447   1
  -5  -1  -5 113.284   2.315   5
  -5   1  -5 114.297   2.324   4
   5   1   5 114.410   1.986   3
   5   1   5 112.887   2.342   4
  -5   1  -5 113.614   2.408   1
  -5   1  -5 113.426   2.313   5
  -5   1  -5 111.453   1.950   2
   6  -1   5 472.237   7.461   3
   6  -1   5 468.900   7.835   4
  -6  -1  -5 462.626   7.602   2
  -6  -1  -5 448.469   8.473   1
  -6  -1  -5 467.313   7.781   5
  -6   1  -5 454.889   7.747   5
  -6   1  -5 459.340   8.417   1
  -6   1  -5 471.558   7.398   2
   6   1   5 467.822   7.241   3
   6   1   5 468.434   7.857   4
   7  -1   5 309.006   5.137   3
   7  -1   5 301.454   5.463   4
  -7  -1  -5 308.041   5.241   2
  -7  -1  -5 307.345   5.833   1
  -7  -1  -5 307.306   5.452   5
  -7   1  -5 309.461   5.762   1
  -7   1  -5 308.612   5.452   5
   7   1   5 297.362   5.479   4
  -8  -1  -5 25.5413  0.9295   2
   8  -1   5 25.5350  1.0637   4
  -8  -1  -5 26.7285  1.0866   5
   8  -1   5 24.9027  0.9193   3
  -8  -1  -5 24.7799  0.9999   1
  -8   1  -5 25.0876  1.0913   5
   8   1   5 24.6721  1.1023   4
  -8   1  -5 25.7163  0.9643   1
   9  -1   5 97.2579  2.3495   4
  -9  -1  -5 90.3769  2.3142   5
  -9  -1  -5 96.9041  2.3053   1
  -9  -1  -5 96.0839  2.0948   2
   9   1   5 95.5923  2.3509   4
  -9   1  -5 94.8332  2.2125   1
  -9   1  -5 94.4384  2.3252   5
  10  -1   5 13.1932  0.9132   4
 -10  -1  -5 12.3821  0.7909   1
 -10  -1  -5 11.5841  0.8619   5
 -10   1  -5 12.1882  0.8642   5
 -10   1  -5 11.9961  0.7320   1
  10   1   5 13.0875  0.9005   4
  11  -1   5 71.2829  2.0946   4
 -11  -1  -5 72.4040  2.1385   5
 -11  -1  -5 72.6392  1.9828   1
 -11   1  -5 74.4574  2.1352   5
 -11   1  -5 75.7203  1.9160   1
  11   1   5 76.4895  2.1738   4
  12  -1   5 34.7093  1.4855   4
 -12  -1  -5 36.2769  1.3214   1
 -12  -1  -5 34.9099  1.5183   5
  12   1   5 34.7547  1.5348   4
 -12   1  -5 34.7126  1.2271   1
 -12   1  -5 37.6657  1.5372   5
 -13  -1  -5 0.32116 0.46170   1
 -13  -1  -5 0.37036 0.59435   5
  13  -1   5 0.59138 0.59197   4
 -13   1  -5 0.65747 0.57597   5
  13   1   5 0.63266 0.62440   4
 -13   1  -5 0.42395 0.42639   1
 -14  -1  -5 117.867   3.184   5
  14  -1   5 119.077   3.172   4
 -14  -1  -5 115.913   2.828   1
 -14   1  -5 120.225   3.180   5
 -14   1  -5 120.642   2.739   1
  14   1   5 114.372   3.142   4
 -16  -2   5 86.0840  2.5555   2
  16   2  -5 90.2008  2.6282   5
 -15  -2   5 3.55654 0.69514   2
  15   2  -5 3.12809 0.69461   5
 -14  -2   5 93.3969  2.5133   2
 -14   2   5 94.2682  2.3872   3
  14   2  -5 93.8292  2.5310   5
 -13  -2   5 0.70727 0.51417   2
  13  -2  -5 0.94151 0.42760   2
  13   2  -5 0.75307 0.48122   5
 -13   2   5 0.59989 0.49364   3
 -13   2   5 0.36743 0.45192   4
 -12  -2   5 4.94430 0.62113   2
  12  -2  -5 4.56831 0.57155   2
 -12   2   5 5.43256 0.59338   4
 -12   2   5 4.76801 0.54915   5
  12   2  -5 5.24980 0.64777   5
 -12   2   5 5.71032 0.63708   3
  11  -2  -5 289.103   5.160   2
 -11  -2   5 283.653   5.307   2
  11   2  -5 270.337   5.239   5
 -11   2   5 283.101   5.125   4
 -11   2   5 280.223   5.087   3
 -11   2   5 292.188   5.059   5
 -10  -2   5 15.5831  0.7585   3
 -10  -2   5 16.3769  0.9182   2
  10  -2  -5 14.9077  0.7651   2
 -10   2   5 13.8620  0.8024   4
  10   2  -5 17.3152  0.9345   5
 -10   2   5 15.4355  0.8723   3
 -10   2   5 14.5371  0.7523   5
  -9  -2   5 25.4946  0.8920   3
  -9  -2   5 25.4749  1.0475   2
   9  -2  -5 27.2589  0.9824   2
  -9   2   5 26.2628  0.9537   4
  -9   2   5 26.1267  0.6327   1
  -9   2   5 26.2439  1.0345   3
  -9   2   5 26.5743  0.8982   5
   9   2  -5 25.2057  1.0473   5
  -8  -2   5 35.9637  1.0121   3
   8  -2  -5 36.4397  1.0883   2
  -8  -2   5 37.0231  1.1857   2
  -8   2   5 35.8534  0.9878   5
  -8   2   5 35.8222  1.1734   3
  -8   2   5 36.8370  0.8611   1
  -8   2   5 39.7208  1.0932   4
   8   2  -5 36.4429  0.9496   4
   8   2  -5 37.0958  1.1835   5
   7  -2  -5 245.546   4.179   5
   7  -2  -5 255.511   4.407   2
  -7  -2   5 250.612   4.479   2
  -7  -2   5 253.647   4.215   3
   7   2  -5 245.615   4.165   4
   7   2  -5 247.266   4.434   5
  -7   2   5 251.054   4.341   4
  -7   2   5 245.840   4.341   3
  -7   2   5 252.591   4.527   1
   6  -2  -5 219.248   3.677   5
  -6  -2   5 217.859   3.961   2
  -6  -2   5 223.925   4.211   1
   6  -2  -5 218.665   3.906   2
  -6  -2   5 223.096   3.751   3
  -6   2   5 220.845   3.873   3
  -6   2   5 220.879   3.851   4
  -6   2   5 225.123   4.074   1
   6   2  -5 224.113   3.678   4
   6   2  -5 221.121   3.943   5
   5  -2  -5 0.57931 0.16093   5
   5  -2  -5 0.79555 0.25560   2
  -5  -2   5 0.68695 0.27547   2
  -5  -2   5 0.36551 0.23251   3
  -5  -2   5 0.73599 0.23008   1
   5   2  -5 0.14935 0.24362   5
  -5   2   5 0.02071 0.25289   3
   5   2  -5 0.90680 0.18739   4
  -5   2   5 0.23628 0.21941   4
  -5   2   5 0.38630 0.19297   1
  -4  -2   5 132.332   2.351   3
   4  -2  -5 129.010   2.430   2
  -4  -2   5 127.032   2.419   2
   4  -2  -5 132.891   2.158   5
   4   2  -5 131.517   2.153   4
  -4   2   5 128.217   2.392   3
  -4   2   5 129.785   2.379   4
   4   2  -5 128.884   2.434   5
  -4   2   5 131.328   2.558   1
   3  -2  -5 1.15147 0.24974   2
   3  -2  -5 0.44998 0.11701   5
  -3  -2   5 0.05808 0.17346   2
  -3  -2   5 0.09609 0.22255   3
   3   2  -5 0.17953 0.21534   5
   3   2  -5 0.70493 0.10766   4
  -3   2   5 0.38382 0.21968   4
   2  -2  -5 281.224   4.357   5
   2  -2  -5 274.547   4.641   2
  -2  -2   5 278.504   4.519   3
  -2  -2   5 274.221   4.536   2
  -2   2   5 271.890   4.479   3
   2   2  -5 274.079   4.608   5
  -2   2   5 275.595   4.618   4
   2   2  -5 266.409   5.077   1
   2   2  -5 279.657   4.401   4
   1  -2  -5 63.8517  1.4544   1
   1  -2  -5 61.1760  1.3490   2
  -1  -2   5 60.7318  1.3256   3
  -1  -2   5 62.0740  1.1922   2
   1  -2  -5 60.7241  1.0946   5
   1   2  -5 57.6625  1.3203   5
  -1   2   5 60.8943  1.3552   4
   1   2  -5 61.2265  1.1363   4
  -1   2   5 59.2864  1.2240   3
   1   2  -5 61.3709  1.4404   1
   0  -2  -5 134.461   2.525   2
   0  -2  -5 137.474   2.295   5
   0  -2   5 139.061   2.458   3
   0  -2  -5 139.013   2.774   1
   0  -2   5 140.549   2.285   2
   0   2  -5 133.184   2.495   5
   0   2   5 134.827   2.531   4
   0   2  -5 130.362   2.714   1
   0   2   5 131.366   2.301   3
   0   2  -5 134.853   2.342   4
  -1  -2  -5 56.8569  1.3754   2
  -1  -2  -5 58.1220  1.4692   1
   1  -2   5 63.7983  1.3603   3
  -1  -2  -5 60.1644  1.2202   5
   1  -2   5 62.7395  1.0656   2
  -1   2  -5 61.6609  1.2520   4
   1   2   5 60.6502  1.1536   3
  -1   2  -5 58.8922  1.3544   5
  -1   2  -5 61.2118  1.4499   1
   1   2   5 59.9001  1.3935   4
  -2  -2  -5 2.72185 0.32931   2
  -2  -2  -5 2.63002 0.32187   1
   2  -2   5 2.25871 0.31237   3
  -2  -2  -5 2.79662 0.28089   5
   2   2   5 2.71534 0.21736   3
  -2   2  -5 2.23176 0.30917   1
  -2   2  -5 2.30682 0.28403   4
   2   2   5 2.51307 0.36378   4
  -2   2  -5 2.66888 0.31673   5
  -3  -2  -5 250.050   4.238   5
  -3  -2  -5 249.824   4.334   2
  -3  -2  -5 248.493   4.765   1
   3  -2   5 248.170   4.209   3
  -3   2  -5 241.711   4.277   4
   3   2   5 247.159   4.379   4
  -3   2  -5 250.205   4.314   5
   3   2   5 250.226   3.897   3
  -3   2  -5 246.338   4.695   1
  -4  -2  -5 377.041   6.336   5
  -4  -2  -5 381.183   6.383   2
   4  -2   5 376.937   6.212   3
  -4  -2  -5 377.174   7.055   1
  -4   2  -5 392.789   6.994   1
   4   2   5 374.411   6.470   4
  -4   2  -5 384.277   6.381   5
  -4   2  -5 377.692   6.402   4
   4   2   5 380.729   5.864   3
  -5  -2  -5 208.147   3.862   5
  -5  -2  -5 215.032   4.260   1
   5  -2   5 215.283   3.765   3
  -5  -2  -5 213.040   3.837   2
  -5   2  -5 208.712   3.870   5
  -5   2  -5 212.093   3.895   4
   5   2   5 215.723   3.966   4
  -5   2  -5 219.071   4.161   1
   6  -2   5 293.747   4.936   3
  -6  -2  -5 291.592   5.577   1
  -6  -2  -5 283.561   5.096   5
  -6  -2  -5 286.240   5.018   2
  -6   2  -5 286.113   5.095   5
  -6   2  -5 286.010   5.142   4
  -6   2  -5 285.990   5.444   1
   6   2   5 291.599   5.201   4
  -7  -2  -5 26.5182  1.0514   5
  -7  -2  -5 25.1737  0.9648   2
  -7  -2  -5 23.0972  0.9817   1
   7  -2   5 26.3693  1.0141   3
  -7   2  -5 26.5867  1.0685   4
  -7   2  -5 24.3951  1.0280   5
  -7   2  -5 24.6374  0.9630   1
   7   2   5 27.8862  1.1439   4
   8  -2   5 545.056   8.735   3
  -8  -2  -5 531.927   9.083   5
  -8  -2  -5 535.877   9.875   1
  -8  -2  -5 522.627   8.914   2
  -8   2  -5 537.867   9.714   1
  -8   2  -5 531.928   9.047   5
  -8   2  -5 543.780   9.142   4
   8   2   5 534.312   9.175   4
  -9  -2  -5 38.8099  1.3290   1
   9  -2   5 42.2070  1.2988   3
  -9  -2  -5 39.0629  1.2811   2
   9  -2   5 40.0805  1.3831   4
  -9  -2  -5 36.9769  1.3737   5
  -9   2  -5 37.6554  1.4117   4
  -9   2  -5 37.8585  1.3688   5
   9   2   5 38.3918  1.4422   4
  -9   2  -5 37.1725  1.2229   1
 -10  -2  -5 149.427   3.397   1
 -10  -2  -5 153.234   3.384   5
  10  -2   5 154.500   3.372   4
 -10  -2  -5 161.256   3.199   2
 -10   2  -5 151.039   3.243   1
 -10   2  -5 149.341   3.332   5
  10   2   5 155.189   3.412   4
 -11  -2  -5 0.32706 0.50471   5
 -11  -2  -5 0.85899 0.46971   1
  11  -2   5 1.36089 0.53860   4
  11   2   5 1.00749 0.58018   4
 -11   2  -5 0.53755 0.48449   5
 -11   2  -5 0.52274 0.41133   1
 -12  -2  -5 45.6408  1.5711   1
  12  -2   5 47.3583  1.7361   4
 -12  -2  -5 46.3125  1.7463   5
 -12   2  -5 46.1064  1.4258   1
  12   2   5 46.3767  1.7699   4
 -12   2  -5 47.4111  1.7361   5
 -13  -2  -5 26.0352  1.2193   1
 -13  -2  -5 26.4755  1.4279   5
  13  -2   5 25.5256  1.3797   4
 -13   2  -5 29.1694  1.4301   5
  13   2   5 24.7985  1.4086   4
 -13   2  -5 27.0879  1.1132   1
  14  -2   5 11.9365  1.0633   4
 -14  -2  -5 9.05910 1.01890   5
 -14  -2  -5 10.0157  0.8298   1
  14   2   5 9.10329 1.02761   4
 -14   2  -5 11.7193  1.0308   5
 -14   2  -5 11.4079  0.7791   1
 -16  -3   5 6.88144 0.86515   2
  16   3  -5 5.01640 0.87000   5
 -15  -3   5 87.5862  2.5278   2
  15   3  -5 86.1263  2.5599   5
 -14  -3   5 -0.0452  0.5359   2
  14  -3  -5 0.23844 0.47890   3
  14   3  -5 0.41147 0.56850   5
 -14   3   5 0.35287 0.49165   4
 -13  -3   5 46.8328  1.7143   2
 -13   3   5 49.9735  1.6450   4
 -13   3   5 49.1143  1.6558   3
  13   3  -5 49.5618  1.7273   5
  12  -3  -5 49.5354  1.4960   2
 -12  -3   5 49.0659  1.6636   2
  12   3  -5 47.9120  1.6549   5
 -12   3   5 47.0067  1.5521   4
 -12   3   5 45.0564  1.5344   3
 -11  -3   5 15.5046  0.9637   2
  11  -3  -5 15.1222  0.8280   2
 -11   3   5 13.7427  0.9137   3
 -11   3   5 14.0398  0.4495   1
  11   3  -5 14.0722  0.9354   5
 -11   3   5 14.7496  0.9043   4
 -10  -3   5 1.71570 0.51134   2
  10  -3  -5 1.76665 0.41943   2
  10   3  -5 1.73411 0.49494   5
 -10   3   5 1.48557 0.22110   1
 -10   3   5 0.96273 0.43320   4
 -10   3   5 2.02824 0.51190   3
  -9  -3   5 15.4534  0.8995   2
   9  -3  -5 12.9804  0.7149   2
  -9   3   5 13.3973  0.8561   3
   9   3  -5 13.9901  0.8745   5
  -9   3   5 14.2813  0.5379   1
  -9   3   5 14.0009  0.8096   4
  -8  -3   5 21.6308  0.8027   3
   8  -3  -5 24.2131  0.8829   2
  -8  -3   5 21.5840  0.9595   2
  -8   3   5 22.7513  0.7185   5
  -8   3   5 20.7199  0.6791   1
  -8   3   5 20.7112  0.9755   3
   8   3  -5 21.9366  0.9781   5
  -8   3   5 20.7387  0.8841   4
  -7  -3   5 131.766   2.692   2
   7  -3  -5 131.276   2.306   5
   7  -3  -5 130.067   2.589   2
  -7  -3   5 134.462   2.432   3
   7   3  -5 127.980   2.662   5
  -7   3   5 131.847   2.638   3
   7   3  -5 127.136   2.405   4
  -7   3   5 129.522   2.587   1
  -7   3   5 127.754   2.578   4
   6  -3  -5 15.2638  0.4854   5
   6  -3  -5 15.6500  0.6844   2
  -6  -3   5 15.4248  0.7413   2
  -6  -3   5 15.0323  0.6488   3
  -6   3   5 16.4126  0.7275   4
  -6   3   5 13.8472  0.7361   3
   6   3  -5 16.1475  0.6058   4
  -6   3   5 15.7451  0.6083   1
   6   3  -5 14.2507  0.7365   5
  -5  -3   5 502.045   8.405   2
  -5  -3   5 508.481   8.085   3
   5  -3  -5 517.893   8.402   2
   5  -3  -5 504.218   7.973   5
   5   3  -5 511.185   8.390   5
   5   3  -5 509.390   8.155   4
  -5   3   5 512.435   9.142   1
  -5   3   5 510.578   8.215   3
  -5   3   5 524.329   8.407   4
  -4  -3   5 60.4425  1.3819   2
   4  -3  -5 57.0546  1.3752   2
  -4  -3   5 58.2406  1.3193   3
  -4   3   5 59.1043  1.3864   4
  -4   3   5 60.2599  1.4384   1
   4   3  -5 58.6458  1.1519   4
  -4   3   5 60.1962  1.3743   3
   4   3  -5 56.5546  1.3917   5
  -3  -3   5 543.961   8.957   2
   3  -3  -5 565.669   9.070   2
  -3  -3   5 557.378   8.783   3
   3   3  -5 562.018   8.995   5
  -3   3   5 559.586   9.062   4
  -3   3   5 560.418   8.792   3
   3   3  -5 562.461   8.804   4
   3   3  -5 537.276   9.967   1
  -2  -3   5 79.3281  1.5603   2
   2  -3  -5 74.5823  1.6702   2
   2  -3  -5 78.1630  1.7872   1
  -2  -3   5 80.9153  1.6398   3
   2   3  -5 79.1773  1.8216   1
   2   3  -5 77.9604  1.6633   5
  -2   3   5 75.2578  1.6649   4
   2   3  -5 76.0591  1.4334   4
  -2   3   5 76.4568  1.5628   3
  -1  -3   5 255.890   4.288   3
  -1  -3   5 243.408   4.183   2
   1  -3  -5 257.659   4.035   5
   1  -3  -5 253.296   4.438   2
   1  -3  -5 260.857   4.847   1
   1   3  -5 256.423   4.825   1
   1   3  -5 250.483   4.180   4
  -1   3   5 250.322   4.419   4
   1   3  -5 251.467   4.350   5
  -1   3   5 253.322   4.163   3
   0  -3  -5 14.5173  0.6921   2
   0  -3   5 13.7048  0.6666   3
   0  -3  -5 11.9492  0.6159   1
   0  -3   5 12.3822  0.4327   2
   0  -3  -5 13.9179  0.4448   5
   0   3  -5 13.4641  0.5253   4
   0   3  -5 13.2497  0.6716   1
   0   3  -5 12.7344  0.6232   5
   0   3   5 13.7731  0.7131   4
   0   3   5 13.7992  0.5168   3
   1  -3   5 101.388   1.707   2
   1  -3   5 101.214   2.011   3
  -1  -3  -5 93.6883  2.2143   1
  -1  -3  -5 102.514   2.114   2
  -1  -3  -5 99.8356  1.8303   5
  -1   3  -5 97.7751  2.1894   1
   1   3   5 99.3317  1.7599   3
   1   3   5 98.4258  2.1116   4
  -1   3  -5 99.3506  1.9084   4
  -1   3  -5 100.034   2.038   5
   2  -3   5 5.30924 0.20719   2
   2  -3   5 6.47107 0.47747   3
  -2  -3  -5 7.25395 0.43930   5
  -2  -3  -5 7.30957 0.49545   2
  -2  -3  -5 7.42683 0.56912   1
   2   3   5 6.50212 0.54081   4
  -2   3  -5 5.97633 0.45562   5
  -2   3  -5 6.92086 0.44014   4
   2   3   5 6.14082 0.34198   3
  -2   3  -5 6.79468 0.48678   1
  -3  -3  -5 233.460   4.179   2
   3  -3   5 233.169   4.035   3
  -3  -3  -5 215.038   4.513   1
  -3  -3  -5 233.401   3.997   5
  -3   3  -5 231.252   4.062   4
   3   3   5 233.334   3.613   3
  -3   3  -5 233.279   4.097   5
   3   3   5 226.331   4.196   4
  -3   3  -5 224.936   4.447   1
  -4  -3  -5 2.59549 0.37168   5
  -4  -3  -5 2.40005 0.40605   2
  -4  -3  -5 2.57108 0.42431   1
   4  -3   5 2.85856 0.40976   3
   4   3   5 2.66316 0.47472   4
  -4   3  -5 2.87464 0.38758   1
  -4   3  -5 3.45708 0.40744   5
  -4   3  -5 2.61777 0.39136   4
  -5  -3  -5 113.673   2.392   2
  -5  -3  -5 111.796   2.607   1
   5  -3   5 114.772   2.348   3
  -5  -3  -5 113.228   2.359   5
  -5   3  -5 112.506   2.374   4
   5   3   5 114.996   2.500   4
  -5   3  -5 113.709   2.372   5
  -5   3  -5 106.569   2.458   1
   6  -3   5 12.7448  0.7942   3
  -6  -3  -5 12.3179  0.7742   1
  -6  -3  -5 12.9156  0.7676   2
  -6  -3  -5 11.8361  0.7384   5
  -6   3  -5 12.8381  0.7314   5
   6   3   5 13.1927  0.8829   4
  -6   3  -5 11.2577  0.7592   4
  -6   3  -5 10.7102  0.7028   1
  -7  -3  -5 255.484   4.755   5
  -7  -3  -5 258.316   5.184   1
   7  -3   5 259.823   4.624   3
  -7   3  -5 258.734   5.007   1
   7   3   5 259.768   4.883   4
  -7   3  -5 256.905   4.738   5
  -7   3  -5 252.635   4.775   4
  -8  -3  -5 24.8357  1.0574   2
  -8  -3  -5 23.5525  1.0861   5
  -8  -3  -5 24.1597  1.0978   1
   8  -3   5 25.4516  1.0803   3
  -8   3  -5 24.4816  1.0806   5
  -8   3  -5 21.5693  1.0680   4
  -8   3  -5 25.3356  0.9830   1
   8   3   5 24.4293  1.1705   4
  -9  -3  -5 484.576   9.342   1
  -9  -3  -5 512.771   8.557   2
   9  -3   5 496.386   8.311   3
  -9  -3  -5 490.723   8.625   5
  -9   3  -5 494.966   9.129   1
  -9   3  -5 498.625   8.688   4
   9   3   5 492.024   8.734   4
  -9   3  -5 503.469   8.587   5
 -10  -3  -5 28.8351  1.1915   2
  10  -3   5 26.7529  1.1847   3
 -10  -3  -5 27.3996  1.2054   1
 -10  -3  -5 27.6297  1.2710   5
 -10   3  -5 25.0537  1.0493   1
 -10   3  -5 27.4266  1.2328   5
 -10   3  -5 25.8107  1.2597   4
  10   3   5 29.2905  1.3494   4
 -11  -3  -5 159.414   3.352   2
 -11  -3  -5 150.896   3.479   5
 -11  -3  -5 151.416   3.522   1
 -11   3  -5 151.079   3.429   5
  11   3   5 149.282   3.516   4
 -11   3  -5 149.902   3.264   1
 -11   3  -5 147.959   3.458   4
 -12  -3  -5 1.05586 0.61948   5
 -12  -3  -5 0.87934 0.53135   1
  12  -3   5 0.60960 0.55852   4
 -12   3  -5 0.83458 0.54176   5
  12   3   5 0.99716 0.62613   4
 -12   3  -5 0.53472 0.45953   1
 -13  -3  -5 9.03595 0.96956   5
  13  -3   5 7.54428 0.90512   4
 -13  -3  -5 8.97473 0.81873   1
 -13   3  -5 10.1804  0.9592   5
 -13   3  -5 9.17228 0.70370   1
  13   3   5 8.77933 1.01287   4
  14  -3   5 0.08572 0.61198   4
 -14   3  -5 0.26383 0.43946   1
 -14   3  -5 0.55787 0.56440   5
  14   3   5 0.70685 0.74068   4
  15  -4  -5 0.91665 0.58257   3
 -15  -4   5 2.18201 0.70658   2
  15   4  -5 1.17378 0.64731   5
  14  -4  -5 42.2921  1.6394   3
 -14  -4   5 45.7938  1.7728   2
  14   4  -5 44.9425  1.7668   5
 -14   4   5 45.1816  1.6846   4
  13  -4  -5 4.99913 0.70359   3
 -13  -4   5 5.49212 0.75290   2
  13   4  -5 7.30408 0.82845   5
 -13   4   5 6.40233 0.76354   4
  12  -4  -5 148.466   3.231   3
 -12  -4   5 143.799   3.362   2
 -12   4   5 148.760   2.787   1
  12   4  -5 144.592   3.339   5
 -12   4   5 150.760   3.285   4
 -12   4   5 143.648   3.232   3
  11  -4  -5 -0.0038  0.3945   2
 -11  -4   5 0.17748 0.46060   2
 -11   4   5 0.42166 0.45458   4
 -11   4   5 0.82789 0.52063   3
  11   4  -5 -0.0662  0.4521   5
 -11   4   5 0.35542 0.27521   1
  10  -4  -5 2.25322 0.45432   2
 -10  -4   5 2.38354 0.52524   2
 -10   4   5 2.79717 0.57676   3
 -10   4   5 2.13328 0.51071   4
  10   4  -5 2.06378 0.53380   5
   9  -4  -5 209.955   3.991   2
  -9  -4   5 214.209   4.189   2
  -9   4   5 212.397   4.081   4
  -9   4   5 209.937   4.059   3
   8  -4  -5 35.3954  1.1420   2
  -8  -4   5 34.8590  1.2328   2
  -8   4   5 33.8139  1.2602   3
   8   4  -5 36.4733  1.2832   5
  -8   4   5 36.0013  1.2274   4
   7  -4  -5 28.7297  1.0100   2
  -7  -4   5 29.4156  0.9067   3
  -7  -4   5 28.9408  1.0999   2
  -7   4   5 30.8850  1.1116   3
  -7   4   5 28.7554  1.0475   4
   7   4  -5 27.7862  1.1045   5
  -6  -4   5 108.795   2.108   3
   6  -4  -5 104.197   2.255   2
  -6  -4   5 107.893   2.323   2
  -6   4   5 106.573   2.298   4
   6   4  -5 104.089   2.316   5
  -6   4   5 108.881   2.306   3
   6   4  -5 110.349   2.087   4
   5  -4  -5 51.6210  1.3727   2
  -5  -4   5 50.5639  1.2825   3
  -5  -4   5 51.6242  1.3815   2
   5   4  -5 52.4890  1.1954   4
   5   4  -5 52.6558  1.4172   5
  -5   4   5 52.9442  1.4051   4
  -5   4   5 53.8487  1.3934   3
  -4  -4   5 390.360   6.470   3
  -4  -4   5 394.788   6.677   2
   4  -4  -5 403.458   6.760   2
   4   4  -5 397.726   7.421   1
   4   4  -5 399.093   6.482   4
   4   4  -5 400.284   6.704   5
  -4   4   5 398.512   6.549   3
  -4   4   5 399.727   6.755   4
   3  -4  -5 229.808   4.170   2
  -3  -4   5 229.911   3.995   3
  -3  -4   5 228.904   4.029   2
   3   4  -5 230.267   4.100   5
   3   4  -5 233.510   4.557   1
   3   4  -5 226.233   3.878   4
  -3   4   5 232.291   4.152   4
  -3   4   5 228.637   3.981   3
   2  -4  -5 656.916  11.745   1
   2  -4  -5 658.061  10.690   2
  -2  -4   5 648.124  10.325   3
  -2  -4   5 642.381  10.452   2
   2   4  -5 670.439  11.782   1
  -2   4   5 649.508  10.257   3
   2   4  -5 655.660  10.420   4
   2   4  -5 654.432  10.537   5
  -2   4   5 646.448  10.674   4
  -1  -4   5 4.66489 0.34280   2
  -1  -4   5 4.72114 0.45747   3
   1  -4  -5 4.51560 0.46941   1
   1  -4  -5 4.86433 0.48730   2
  -1   4   5 4.49652 0.25632   5
   1   4  -5 4.35427 0.45105   1
   1   4  -5 4.97743 0.35764   4
   1   4  -5 4.58911 0.44142   5
  -1   4   5 4.26309 0.37104   3
  -1   4   5 4.70051 0.48599   4
   0  -4   5 11.7416  0.6882   3
   0  -4  -5 11.2161  0.7072   2
   0  -4  -5 11.2642  0.4368   5
   0  -4  -5 12.1944  0.7107   1
   0  -4   5 11.6262  0.4693   2
   0   4  -5 11.3902  0.6842   1
   0   4   5 12.3031  0.5218   3
   0   4  -5 12.5599  0.5586   4
   0   4  -5 10.2079  0.6462   5
   0   4   5 13.4874  0.7384   4
  -1  -4  -5 26.8586  1.0315   1
  -1  -4  -5 28.8503  0.7804   5
  -1  -4  -5 27.3896  1.0001   2
   1  -4   5 27.2690  0.9960   3
   1  -4   5 28.7032  0.6895   2
  -1   4  -5 27.7795  0.8685   4
  -1   4  -5 30.9027  1.0016   5
  -1   4  -5 30.9844  1.0559   1
   1   4   5 29.3271  1.0696   4
   1   4   5 29.0932  0.7578   3
  -2  -4  -5 213.716   3.642   5
   2  -4   5 211.111   3.405   2
   2  -4   5 214.916   3.800   3
  -2  -4  -5 208.464   3.938   2
  -2  -4  -5 206.504   4.277   1
  -2   4  -5 210.692   4.195   1
   2   4   5 210.452   3.404   3
  -2   4  -5 210.237   3.758   4
  -2   4  -5 203.013   3.804   5
   2   4   5 204.441   3.961   4
  -3  -4  -5 193.559   3.814   2
  -3  -4  -5 201.740   3.589   5
  -3  -4  -5 204.959   4.181   1
   3  -4   5 202.222   3.699   3
  -3   4  -5 201.672   3.717   5
  -3   4  -5 205.150   4.072   1
  -3   4  -5 197.748   3.680   4
   3   4   5 199.863   3.875   4
  -4  -4  -5 65.1564  1.8233   1
   4  -4   5 64.0673  1.6488   3
  -4  -4  -5 66.2670  1.7338   2
  -4  -4  -5 66.9983  1.5714   5
   4   4   5 65.0811  1.8096   4
  -4   4  -5 63.4452  1.6109   4
  -4   4  -5 68.5361  1.6565   5
  -4   4  -5 62.3972  1.6981   1
  -5  -4  -5 119.580   2.502   5
  -5  -4  -5 123.710   2.650   2
  -5  -4  -5 118.350   2.825   1
   5  -4   5 118.597   2.557   3
   5   4   5 123.411   2.735   4
  -5   4  -5 119.601   2.526   5
  -5   4  -5 118.390   2.567   4
  -5   4  -5 121.952   2.717   1
   6  -4   5 224.446   4.168   3
  -6  -4  -5 223.802   4.664   1
  -6  -4  -5 227.301   4.297   2
  -6  -4  -5 219.980   4.177   5
   6   4   5 231.417   4.401   4
  -6   4  -5 211.117   4.448   1
  -6   4  -5 223.181   4.229   4
  -6   4  -5 221.828   4.170   5
   7  -4   5 11.9907  0.8094   3
  -7  -4  -5 12.9656  0.8849   1
  -7  -4  -5 13.3697  0.8952   2
  -7  -4  -5 14.1878  0.8687   5
  -7   4  -5 13.9722  0.8407   5
   7   4   5 12.1177  0.9144   4
  -7   4  -5 13.1407  0.8010   1
  -7   4  -5 14.1016  0.8865   4
   8  -4   5 171.186   3.468   3
  -8  -4  -5 169.661   3.829   1
  -8  -4  -5 171.101   3.549   5
  -8  -4  -5 175.787   3.561   2
   8   4   5 165.073   3.651   4
  -8   4  -5 168.876   3.563   4
  -8   4  -5 170.712   3.611   1
  -8   4  -5 169.008   3.485   5
  -9  -4  -5 79.6849  2.2631   1
  -9  -4  -5 78.5007  2.1685   5
   9  -4   5 78.4063  2.0799   3
  -9  -4  -5 82.1605  2.1479   2
  -9   4  -5 76.0434  2.0239   1
   9   4   5 76.9477  2.2385   4
  -9   4  -5 78.3631  2.1541   4
  -9   4  -5 81.0831  2.1125   5
 -10  -4  -5 127.443   2.964   2
  10  -4   5 125.282   2.893   3
 -10  -4  -5 129.341   3.055   5
 -10  -4  -5 125.481   3.143   1
  10   4   5 125.153   3.127   4
 -10   4  -5 130.723   2.989   5
 -10   4  -5 128.290   3.045   4
 -10   4  -5 126.333   2.906   1
 -11  -4  -5 0.25808 0.52651   1
 -11  -4  -5 0.63634 0.55968   5
  11  -4   5 0.14075 0.53101   3
 -11  -4  -5 0.90889 0.52919   2
 -11   4  -5 -0.1145  0.4354   1
 -11   4  -5 -0.8017  0.5702   4
  11   4   5 -0.1849  0.6173   4
 -11   4  -5 0.03665 0.46159   5
 -12  -4  -5 24.0229  1.2556   2
 -12  -4  -5 24.1794  1.3418   5
 -12  -4  -5 26.2784  1.3157   1
 -12   4  -5 22.8748  1.2785   5
 -12   4  -5 23.8272  1.0712   1
  12   4   5 23.9509  1.4342   4
 -12   4  -5 23.9376  1.3745   4
 -13  -4  -5 4.89005 0.83587   5
  13  -4   5 4.75391 0.75887   4
 -13  -4  -5 4.81602 0.77008   1
 -13   4  -5 4.38591 0.87172   4
 -13   4  -5 5.49313 0.63098   1
  13   4   5 4.77850 0.91193   4
 -13   4  -5 4.30725 0.74976   5
  14   4   5 11.1056  1.1886   4
 -15  -5   5 4.21003 0.83287   2
  15  -5  -5 2.44559 0.72396   3
 -15   5   5 2.20969 0.72213   4
  14  -5  -5 0.53502 0.58353   3
 -14  -5   5 1.17828 0.66518   2
 -14   5   5 0.72736 0.60453   4
  14   5  -5 1.02192 0.67052   5
  13  -5  -5 114.799   2.880   3
 -13  -5   5 112.278   3.033   2
 -13   5   5 116.119   2.917   4
 -13   5   5 114.442   2.328   1
  13   5  -5 114.631   3.008   5
 -12  -5   5 39.9709  1.6428   2
  12  -5  -5 39.8471  1.5629   3
  12   5  -5 39.3716  1.5979   5
 -12   5   5 39.8322  1.1592   1
 -12   5   5 42.1417  1.5761   4
  11  -5  -5 1.89068 0.57341   3
 -11  -5   5 2.60055 0.61383   2
  11   5  -5 1.82226 0.60133   5
 -11   5   5 3.23105 0.64384   4
 -11   5   5 3.22956 0.45357   1
  10  -5  -5 34.1691  1.3393   3
 -10  -5   5 36.8029  1.4267   2
  10   5  -5 33.2043  1.3944   5
 -10   5   5 34.4562  1.3495   4
 -10   5   5 33.9531  1.3663   3
  -9  -5   5 27.5890  1.1821   2
   9  -5  -5 28.2393  1.0879   2
  -9   5   5 27.9625  1.2142   3
   9   5  -5 27.5118  1.2175   5
  -9   5   5 27.2681  1.1842   4
  -8  -5   5 405.952   7.244   2
   8  -5  -5 413.878   7.105   2
   8   5  -5 414.103   7.219   5
  -8   5   5 404.531   7.189   4
  -8   5   5 408.733   7.062   3
  -7  -5   5 4.66258 0.59364   2
   7  -5  -5 4.87301 0.56194   2
  -7   5   5 3.72472 0.57039   4
  -7   5   5 3.49634 0.56682   3
   7   5  -5 3.46095 0.56183   5
  -6  -5   5 71.7210  1.6354   3
   6  -5  -5 72.8672  1.8093   2
  -6  -5   5 69.6498  1.8203   2
   6   5  -5 73.1867  1.8711   5
  -6   5   5 73.2975  1.8294   3
  -6   5   5 70.5909  1.8356   4
   5  -5  -5 239.898   4.498   2
  -5  -5   5 246.683   4.268   3
  -5  -5   5 247.189   4.485   2
   5   5  -5 244.964   4.255   4
   5   5  -5 246.770   4.500   5
  -5   5   5 240.268   4.394   3
  -5   5   5 247.366   4.540   4
   4  -5  -5 41.5604  1.3012   2
  -4  -5   5 43.1131  1.2199   3
  -4  -5   5 40.0315  1.2060   2
   4   5  -5 44.5073  1.1154   4
   4   5  -5 40.9715  1.2915   5
  -4   5   5 39.9811  1.2942   4
  -4   5   5 41.7182  1.2349   3
  -3  -5   5 306.786   5.298   2
  -3  -5   5 305.432   5.238   3
   3  -5  -5 303.972   5.469   2
   3   5  -5 310.048   5.385   5
  -3   5   5 311.796   5.231   3
  -3   5   5 300.265   5.456   4
   3   5  -5 310.386   5.191   4
  -2  -5   5 5.89314 0.54184   3
   2  -5  -5 5.68885 0.54030   2
  -2  -5   5 5.56064 0.43558   2
   2   5  -5 4.64876 0.49782   5
   2   5  -5 4.91875 0.55956   1
   2   5  -5 5.51004 0.43510   4
  -2   5   5 6.25567 0.51149   3
  -2   5   5 5.12080 0.55893   4
  -1  -5   5 116.967   2.272   2
  -1  -5   5 117.330   2.443   3
   1  -5  -5 120.349   2.592   2
  -1   5   5 115.307   2.529   4
   1   5  -5 117.473   2.305   4
   1   5  -5 118.399   2.452   5
   1   5  -5 121.699   2.757   1
  -1   5   5 120.332   2.290   3
   0  -5  -5 147.730   3.300   1
   0  -5  -5 145.912   3.056   2
   0  -5   5 150.826   2.944   3
   0  -5   5 150.168   2.691   2
   0   5  -5 148.918   3.281   1
   0   5   5 149.347   2.692   3
   0   5  -5 152.984   2.952   5
   0   5   5 147.579   2.577   5
   0   5   5 151.154   3.061   4
   0   5  -5 147.608   2.814   4
   1  -5   5 35.1776  0.8751   2
   1  -5   5 33.3575  1.1705   3
  -1  -5  -5 35.8324  1.2614   2
  -1  -5  -5 33.1007  1.2406   1
  -1  -5  -5 35.9865  0.9066   3
  -1   5  -5 34.1501  1.2392   1
  -1   5  -5 36.6616  1.0752   4
  -1   5  -5 35.0424  1.1613   5
   1   5   5 33.8473  1.2401   4
   1   5   5 34.2345  0.8997   5
  -2  -5  -5 273.947   5.536   1
   2  -5   5 275.985   4.878   3
  -2  -5  -5 275.395   4.679   5
  -2  -5  -5 278.051   4.458   3
  -2  -5  -5 273.928   5.079   2
  -2   5  -5 273.867   4.858   4
  -2   5  -5 268.494   5.429   1
   2   5   5 280.473   5.122   4
  -2   5  -5 273.325   4.895   5
  -3  -5  -5 4.64190 0.61462   1
  -3  -5  -5 5.19427 0.46812   5
  -3  -5  -5 5.39892 0.63973   2
   3  -5   5 6.48739 0.63376   3
  -3   5  -5 6.27265 0.55390   5
   3   5   5 5.54393 0.68821   4
  -3   5  -5 6.37307 0.56201   4
  -3   5  -5 5.35995 0.59163   1
  -4  -5  -5 129.068   2.587   5
  -4  -5  -5 123.798   3.020   1
  -4  -5  -5 126.855   2.814   2
   4  -5   5 130.034   2.737   3
  -4   5  -5 126.117   2.897   1
   4   5   5 125.340   2.880   4
  -4   5  -5 125.021   2.678   4
  -4   5  -5 126.179   2.663   5
  -5  -5  -5 19.3815  0.8809   5
  -5  -5  -5 21.4678  1.0694   2
   5  -5   5 18.5273  1.0330   3
  -5  -5  -5 17.9638  1.0337   1
  -5   5  -5 18.7588  0.9112   5
   5   5   5 20.9643  1.1437   4
  -5   5  -5 19.5026  0.9483   1
  -5   5  -5 19.7665  0.9631   4
  -6  -5  -5 53.2384  1.7571   1
  -6  -5  -5 55.4558  1.6781   2
  -6  -5  -5 51.1376  1.5313   5
   6  -5   5 53.5930  1.6456   3
   6   5   5 50.3414  1.7528   4
  -6   5  -5 50.7794  1.5057   5
  -6   5  -5 50.7287  1.5738   4
  -6   5  -5 51.8515  1.6072   1
   7  -5   5 6.72101 0.72246   3
  -7  -5  -5 7.82354 0.70946   5
  -7  -5  -5 8.38025 0.80332   1
  -7  -5  -5 8.69094 0.77769   2
  -7   5  -5 8.99285 0.77053   4
  -7   5  -5 7.45462 0.69345   1
  -7   5  -5 8.51666 0.67786   5
   7   5   5 8.05402 0.86496   4
  -8  -5  -5 93.5269  2.3453   5
  -8  -5  -5 90.4285  2.3728   2
  -8  -5  -5 86.1721  2.5009   1
   8  -5   5 89.0675  2.3224   3
  -8   5  -5 94.2730  2.3963   4
  -8   5  -5 91.3390  2.2668   5
   8   5   5 89.0496  2.4843   4
  -8   5  -5 92.3285  2.3314   1
   9  -5   5 45.9220  1.6149   3
  -9  -5  -5 44.8647  1.6304   2
  -9  -5  -5 44.4315  1.6882   1
  -9  -5  -5 42.4846  1.5688   5
  -9   5  -5 44.5616  1.5093   1
  -9   5  -5 43.2308  1.6054   4
  -9   5  -5 42.4194  1.5172   5
   9   5   5 43.3821  1.7453   4
  10  -5   5 0.39483 0.57040   3
 -10  -5  -5 0.01184 0.51779   2
 -10  -5  -5 -0.0492  0.4804   5
 -10  -5  -5 -0.4573  0.4901   1
  10   5   5 0.28593 0.66444   4
 -10   5  -5 0.61101 0.47357   5
 -10   5  -5 -0.2035  0.5411   4
 -10   5  -5 -0.0471  0.4598   1
 -11  -5  -5 9.19600 0.92059   5
  11  -5   5 9.78168 0.93770   3
 -11  -5  -5 11.0005  0.9459   2
 -11  -5  -5 11.0636  0.9610   1
 -11   5  -5 9.98669 0.78470   1
 -11   5  -5 8.18050 0.92098   4
  11   5   5 10.2718  1.0511   4
 -11   5  -5 12.0536  0.9310   5
 -12  -5  -5 18.3838  1.2615   5
 -12  -5  -5 20.4014  1.2102   2
 -12  -5  -5 17.9576  1.2069   1
  12  -5   5 17.2224  1.1916   3
  12   5   5 17.3931  1.3316   4
 -12   5  -5 20.1349  1.3031   4
 -12   5  -5 19.5509  1.0333   1
 -13  -5  -5 26.5958  1.3986   2
 -13  -5  -5 25.2952  1.4781   5
  13   5   5 25.1678  1.6144   4
 -14  -6   5 5.12223 0.89041   2
  14  -6  -5 2.61267 0.75286   3
 -14   6   5 3.67981 0.79010   4
 -14   6   5 2.62791 0.40452   1
  13  -6  -5 43.6586  1.7768   3
 -13  -6   5 42.3788  1.8181   2
 -13   6   5 46.0327  1.8098   4
 -13   6   5 45.8692  1.3287   1
  13   6  -5 42.4085  1.7949   5
 -12  -6   5 4.49598 0.79308   2
  12  -6  -5 4.55387 0.76399   3
  12   6  -5 3.46974 0.76116   5
 -12   6   5 2.88827 0.70554   4
 -12   6   5 2.93140 0.49819   1
  11  -6  -5 165.197   3.673   3
 -11  -6   5 168.412   3.826   2
 -11   6   5 169.461   3.532   1
  11   6  -5 163.292   3.760   5
 -11   6   5 169.102   3.732   4
  10  -6  -5 1.90650 0.59666   3
 -10  -6   5 2.76308 0.67955   2
 -10   6   5 2.04772 0.62869   4
  10   6  -5 1.27688 0.59370   5
   9  -6  -5 87.6211  2.2885   3
  -9  -6   5 90.4482  2.3917   2
  -9   6   5 88.7929  2.3717   4
   9   6  -5 88.7607  2.3748   5
   8  -6  -5 41.0665  1.4371   3
  -8  -6   5 41.0923  1.4832   2
   8  -6  -5 38.4204  1.3444   2
  -8   6   5 42.6120  1.4981   4
   8   6  -5 41.4466  1.4920   5
   7  -6  -5 137.858   2.973   2
   7  -6  -5 136.413   2.952   3
  -7  -6   5 136.154   3.018   2
  -7   6   5 139.480   3.050   4
   7   6  -5 135.561   3.010   5
   6  -6  -5 15.6481  0.8995   3
   6  -6  -5 14.9712  0.9006   2
  -6  -6   5 14.3416  0.9128   2
  -6   6   5 14.6064  0.9521   4
   6   6  -5 15.3532  0.9347   5
  -6   6   5 16.4533  0.9341   3
  -5  -6   5 43.2543  1.2986   3
   5  -6  -5 40.5566  1.3336   3
   5  -6  -5 47.2264  1.4692   2
  -5  -6   5 44.2850  1.3919   2
   5   6  -5 44.2855  1.4230   5
  -5   6   5 43.7194  1.3952   3
  -5   6   5 44.1884  1.4559   4
  -4  -6   5 106.990   2.387   2
  -4  -6   5 102.837   2.311   3
   4  -6  -5 109.722   2.394   3
   4  -6  -5 113.450   2.528   2
   4   6  -5 111.373   2.258   4
  -4   6   5 107.751   2.489   4
  -4   6   5 112.639   2.397   3
   4   6  -5 106.765   2.433   5
   3  -6  -5 2.48809 0.53732   2
  -3  -6   5 1.33672 0.46567   3
   3  -6  -5 2.55819 0.44008   3
  -3  -6   5 2.61851 0.43719   2
   3   6  -5 3.12647 0.43847   4
  -3   6   5 1.55322 0.50903   4
   3   6  -5 2.50848 0.50218   5
   2  -6  -5 7.09408 0.70829   2
  -2  -6   5 6.64154 0.61485   3
   2  -6  -5 7.74478 0.56562   3
  -2  -6   5 7.75401 0.55951   2
  -2   6   5 6.69931 0.75755   4
   2   6  -5 7.24348 0.61438   5
   2   6  -5 7.67502 0.54948   4
  -1  -6   5 68.3199  1.7821   3
   1  -6  -5 70.4984  1.6078   3
  -1  -6   5 70.2338  1.5995   2
   1  -6  -5 71.3313  1.9188   2
   1   6  -5 70.6130  1.7720   5
  -1   6   5 67.6236  1.8519   4
   1   6  -5 66.3257  1.9478   1
   1   6  -5 69.7802  1.6601   4
   0  -6   5 34.5775  1.0085   2
   0  -6   5 36.3114  1.2648   3
   0  -6  -5 34.9144  1.0331   3
   0  -6  -5 37.3104  1.3629   2
   0   6  -5 34.1846  1.1436   4
   0   6  -5 33.8768  1.3051   1
   0   6   5 34.5858  1.2964   4
   0   6  -5 37.6766  1.2263   5
  -1  -6  -5 85.9076  1.7526   3
   1  -6   5 82.7462  2.0606   3
  -1  -6  -5 87.6038  2.2077   2
  -1   6  -5 79.7920  2.2317   1
  -1   6  -5 85.6656  2.0339   5
  -1   6  -5 83.2712  1.9472   4
   1   6   5 83.9765  2.1648   4
  -2  -6  -5 2.37957 0.58156   2
   2  -6   5 2.31523 0.54695   3
  -2  -6  -5 3.47689 0.62452   1
   2   6   5 2.21031 0.37286   5
  -2   6  -5 2.23297 0.55976   1
  -2   6  -5 2.94255 0.48651   5
   2   6   5 1.97666 0.58837   4
  -2   6  -5 1.83987 0.48643   4
  -3  -6  -5 255.583   5.360   1
  -3  -6  -5 254.725   4.904   2
   3  -6   5 256.758   4.742   3
   3   6   5 258.237   4.955   4
  -3   6  -5 246.584   4.668   5
   3   6   5 258.354   4.485   5
  -3   6  -5 252.591   5.227   1
  -3   6  -5 251.099   4.708   4
  -4  -6  -5 17.6383  1.0891   1
   4  -6   5 16.6374  1.0197   3
  -4  -6  -5 16.6713  1.0351   2
  -4   6  -5 16.0930  0.9790   1
  -4   6  -5 16.3067  0.9245   5
  -4   6  -5 17.9021  0.9769   4
   4   6   5 16.9310  0.8439   5
   4   6   5 14.7147  1.0146   4
  -5  -6  -5 257.643   5.043   2
  -5  -6  -5 263.876   4.778   5
  -5  -6  -5 260.515   5.536   1
   5  -6   5 263.124   4.923   3
  -5   6  -5 259.589   4.925   4
   5   6   5 258.486   5.142   4
  -5   6  -5 260.748   5.334   1
  -5   6  -5 259.380   4.828   5
  -6  -6  -5 7.51284 0.77918   2
  -6  -6  -5 5.79015 0.62998   5
   6  -6   5 6.71931 0.74632   3
  -6  -6  -5 7.33728 0.80217   1
  -6   6  -5 6.93847 0.64057   5
  -6   6  -5 6.96363 0.72852   4
   6   6   5 7.77257 0.86570   4
  -6   6  -5 5.99672 0.69482   1
  -7  -6  -5 2.28036 0.62584   2
  -7  -6  -5 2.80756 0.69412   1
  -7  -6  -5 3.49011 0.58972   5
   7  -6   5 2.94624 0.64010   3
  -7   6  -5 2.47223 0.61865   4
   7   6   5 2.44018 0.73106   4
  -7   6  -5 3.07706 0.60772   1
  -7   6  -5 2.68114 0.50525   5
  -8  -6  -5 25.4373  1.2919   2
   8  -6   5 25.2032  1.2810   3
  -8  -6  -5 22.2697  1.2932   1
  -8  -6  -5 23.5972  1.1605   5
  -8   6  -5 25.2527  1.1748   1
  -8   6  -5 21.1660  1.1842   4
  -8   6  -5 26.0120  1.1516   5
   8   6   5 22.9630  1.3759   4
  -9  -6  -5 6.43691 0.83232   2
   9  -6   5 6.40883 0.83497   3
  -9  -6  -5 6.51730 0.86235   1
  -9  -6  -5 6.68244 0.77791   5
  -9   6  -5 6.20060 0.81647   4
   9   6   5 3.77416 0.83639   4
  -9   6  -5 6.33135 0.74076   1
  10  -6   5 -0.2585  0.5932   3
 -10  -6  -5 -0.6481  0.4966   5
 -10  -6  -5 0.49690 0.59780   2
 -10  -6  -5 -0.2466  0.5715   1
 -10   6  -5 0.43086 0.60450   4
  10   6   5 1.15210 0.74462   4
 -10   6  -5 -0.2066  0.5414   1
  11  -6   5 23.0097  1.4051   3
 -11  -6  -5 24.0028  1.3529   5
 -11  -6  -5 24.8390  1.4348   1
 -11  -6  -5 23.7455  1.3578   2
  11   6   5 24.4211  1.5641   4
 -11   6  -5 23.2595  1.3805   4
 -11   6  -5 25.7724  1.2237   1
 -12  -6  -5 1.22168 0.67856   5
 -12  -6  -5 0.79536 0.66566   1
 -12  -6  -5 0.91787 0.64145   2
  12  -6   5 0.60260 0.70001   3
  12   6   5 1.95977 0.86482   4
 -12   6  -5 0.24375 0.53003   1
  13  -7  -5 8.19030 0.96531   3
 -13   7   5 8.61390 0.70531   1
 -13   7   5 8.78054 0.99514   4
 -12  -7   5 38.3249  1.7319   2
  12  -7  -5 38.5598  1.6775   3
 -12   7   5 37.6126  1.3580   1
  12   7  -5 35.1957  1.6744   5
 -12   7   5 40.5846  1.7330   4
  11  -7  -5 -0.7572  0.5578   3
 -11  -7   5 0.12818 0.64994   2
  11   7  -5 -0.2824  0.5781   5
 -11   7   5 -0.2740  0.5782   4
 -11   7   5 0.17797 0.47111   1
  10  -7  -5 141.934   3.333   3
 -10  -7   5 138.903   3.436   2
 -10   7   5 147.177   3.424   4
  10   7  -5 145.909   3.444   5
   9  -7  -5 7.13633 0.79661   3
  -9  -7   5 6.58230 0.81057   2
   9   7  -5 7.45923 0.85259   5
  -9   7   5 7.55678 0.83624   4
  -8  -7   5 38.9904  1.5161   2
   8  -7  -5 39.8999  1.4881   3
  -8   7   5 37.7721  1.5225   4
   8   7  -5 38.5338  1.4919   5
   7  -7  -5 34.3866  1.3945   2
   7  -7  -5 33.9162  1.3488   3
  -7  -7   5 33.3077  1.3738   2
  -7   7   5 32.8590  1.3724   4
   7   7  -5 32.3986  1.3725   5
   6  -7  -5 87.2951  2.2514   3
   6  -7  -5 92.6978  2.3484   2
  -6  -7   5 94.6341  2.3336   2
   6   7  -5 92.1696  2.3156   5
  -6   7   5 88.7569  2.3490   4
  -5  -7   5 3.77367 0.60143   2
   5  -7  -5 4.54482 0.61340   3
   5  -7  -5 2.61035 0.60989   2
  -5   7   5 3.35403 0.63261   4
   5   7  -5 4.28059 0.62487   5
  -4  -7   5 2.41210 0.53355   3
   4  -7  -5 2.21622 0.50971   3
   4  -7  -5 2.93736 0.60792   2
  -4  -7   5 2.38658 0.51466   2
  -4   7   5 2.30145 0.58121   4
   4   7  -5 2.25820 0.55639   5
  -3  -7   5 87.5675  2.0901   2
  -3  -7   5 86.8479  2.1217   3
   3  -7  -5 86.3723  2.0681   3
   3  -7  -5 89.7383  2.2815   2
  -3   7   5 88.3837  2.2552   4
   3   7  -5 85.9710  2.0104   4
   3   7  -5 88.7200  2.1564   5
   2  -7  -5 80.7698  1.9271   3
   2  -7  -5 81.8397  2.1903   2
  -2  -7   5 84.7383  2.0734   3
  -2  -7   5 77.2638  1.8985   2
  -2   7   5 79.3215  2.1331   4
   2   7  -5 81.2478  2.0478   5
   2   7  -5 85.6153  1.9575   4
  -1  -7   5 1.25570 0.53582   3
  -1  -7   5 1.21053 0.39540   2
   1  -7  -5 2.11971 0.43263   3
   1  -7  -5 1.78640 0.58669   2
   1   7  -5 1.91636 0.51581   5
   1   7  -5 0.56971 0.43555   4
  -1   7   5 0.35393 0.50634   4
   0  -7   5 166.410   3.439   3
   0  -7  -5 168.473   3.626   2
   0  -7  -5 170.843   3.176   3
   0   7  -5 170.309   3.425   5
   0   7  -5 175.305   3.917   1
   0   7   5 165.974   3.574   4
   0   7  -5 166.975   3.348   4
   1  -7   5 39.2386  1.4361   3
  -1  -7  -5 38.6482  1.4581   2
  -1   7  -5 43.2118  1.3637   4
  -1   7  -5 40.6588  1.5593   1
   1   7   5 40.7252  1.4948   4
  -1   7  -5 40.2021  1.3735   5
  -2  -7  -5 18.9788  1.0696   2
   2  -7   5 20.6998  1.1362   3
  -2   7  -5 20.5825  1.1436   1
  -2   7  -5 20.6028  1.0241   5
   2   7   5 20.1201  1.1693   4
  -2   7  -5 20.0449  0.9884   4
  -3  -7  -5 18.2635  1.1099   2
   3  -7   5 14.8135  0.9731   3
  -3   7  -5 16.6416  1.0628   1
  -3   7  -5 18.5269  1.0003   4
   3   7   5 17.3340  1.1299   4
  -3   7  -5 15.9714  0.9257   5
  -4  -7  -5 139.417   3.195   2
   4  -7   5 132.297   3.037   3
   4   7   5 138.083   3.204   4
  -4   7  -5 132.457   3.268   1
  -4   7  -5 131.102   2.975   4
  -4   7  -5 137.227   2.936   5
  -5  -7  -5 26.6691  1.3232   2
   5  -7   5 29.2948  1.3274   3
  -5  -7  -5 31.7300  1.4466   1
  -5   7  -5 30.8053  1.2016   5
  -5   7  -5 30.5671  1.2850   4
   5   7   5 27.0439  1.3796   4
   5   7   5 29.2447  1.1525   5
  -5   7  -5 27.9824  1.2960   1
  -6  -7  -5 41.0711  1.6199   2
   6  -7   5 37.3484  1.5265   3
  -6  -7  -5 40.8312  1.7153   1
   6   7   5 45.7894  1.4696   5
  -6   7  -5 39.0614  1.5279   4
   6   7   5 40.0916  1.6604   4
  -6   7  -5 41.3458  1.5948   1
  -7  -7  -5 22.6805  1.3511   1
  -7  -7  -5 21.8399  1.2191   2
   7  -7   5 24.7075  1.3236   3
  -7   7  -5 26.1702  1.2713   1
   7   7   5 22.9617  1.1273   5
  -7   7  -5 22.6993  1.2392   4
   7   7   5 22.0251  1.3833   4
  -8  -7  -5 13.1588  1.0536   2
  -8  -7  -5 13.0239  1.0812   1
   8  -7   5 13.4760  1.0643   3
  -8   7  -5 13.5384  1.0115   1
  -8   7  -5 13.0476  1.0270   4
   8   7   5 15.3652  0.9909   5
   8   7   5 13.8090  1.1465   4
   9  -7   5 2.16759 0.74782   3
  -9  -7  -5 2.33969 0.72315   2
  -9  -7  -5 2.31628 0.72622   1
  -9   7  -5 3.00004 0.79496   4
   9   7   5 2.82900 0.82517   4
   9   7   5 3.21851 0.65687   5
  -9   7  -5 2.47303 0.68184   1
  10  -7   5 8.61508 1.02231   3
 -10  -7  -5 8.71252 0.98064   2
 -10  -7  -5 10.2104  1.0638   1
  10   7   5 8.14523 1.07748   4
  10   7   5 10.7407  0.9496   5
 -10   7  -5 8.60175 0.97999   4
 -10   7  -5 9.97650 0.87512   1
 -11  -7  -5 18.2488  1.3542   1
  11  -7   5 18.9797  1.3048   3
 -11  -7  -5 16.8559  1.2514   2
  11   7   5 15.2070  1.3292   4
  11   7   5 19.3119  1.2424   5
 -11  -8   5 19.2993  1.3368   2
  11  -8  -5 20.5922  1.3108   3
 -11   8   5 20.5438  1.3122   4
 -11   8   5 20.2516  1.1311   1
  11   8  -5 20.5276  1.3332   5
  10  -8  -5 3.14135 0.72778   3
 -10  -8   5 1.83342 0.74492   2
 -10   8   5 2.60560 0.67001   1
 -10   8   5 3.90926 0.80548   4
  10   8  -5 3.07656 0.74709   5
   9  -8  -5 25.9877  1.3458   3
  -9  -8   5 25.8936  1.3776   2
  -9   8   5 24.6435  1.3822   4
   9   8  -5 23.5392  1.3216   5
   8  -8  -5 0.54838 0.57819   3
  -8  -8   5 0.50463 0.61629   2
   8   8  -5 1.26844 0.62197   5
  -8   8   5 0.04651 0.60550   4
  -7  -8   5 4.02166 0.71561   2
   7  -8  -5 3.41677 0.67201   3
  -7   8   5 4.35147 0.75114   4
   7   8  -5 4.79966 0.73210   5
   6  -8  -5 20.8799  1.1669   2
   6  -8  -5 20.8405  1.1318   3
  -6  -8   5 20.4949  1.1791   2
  -6   8   5 19.5536  1.1794   4
   6   8  -5 20.1617  1.1285   5
   5  -8  -5 5.07217 0.75879   2
   5  -8  -5 3.93539 0.63847   3
  -5  -8   5 4.85359 0.66405   2
   5   8  -5 5.86941 0.73489   5
  -5   8   5 3.93116 0.71133   4
  -4  -8   5 50.6197  1.6062   2
   4  -8  -5 47.9425  1.5733   3
   4  -8  -5 48.3088  1.6938   2
  -4   8   5 49.1910  1.7100   4
   4   8  -5 49.5941  1.6236   5
  -3  -8   5 0.48925 0.48920   2
  -3  -8   5 0.87913 0.54248   3
   3  -8  -5 0.97797 0.56729   2
   3  -8  -5 0.74604 0.46160   3
  -3   8   5 1.04653 0.54823   4
   3   8  -5 0.67996 0.51391   5
  -2  -8   5 8.29128 0.70801   2
  -2  -8   5 9.67971 0.82451   3
   2  -8  -5 11.1687  0.7473   3
   2  -8  -5 9.62983 0.88469   2
   2   8  -5 9.72735 0.79285   5
   2   8  -5 10.8795  0.7826   4
  -2   8   5 7.18312 0.78834   4
   1  -8  -5 109.475   2.785   2
   1  -8  -5 116.101   2.488   3
  -1  -8   5 113.833   2.675   3
  -1   8   5 106.318   2.733   4
   1   8  -5 114.873   2.634   5
   1   8  -5 114.352   2.573   4
   0  -8  -5 130.285   3.104   2
   0  -8   5 123.926   2.941   3
   0   8  -5 133.473   2.878   4
   0   8  -5 131.397   2.908   5
   0   8   5 131.955   3.079   4
  -1  -8  -5 26.4698  1.3104   2
   1  -8   5 26.0711  1.2752   3
  -1   8  -5 25.6886  1.1629   5
  -1   8  -5 27.1476  1.1783   4
  -1   8  -5 24.1942  1.3321   1
   1   8   5 23.6872  1.2499   4
  -2  -8  -5 4.82674 0.78077   2
   2  -8   5 5.26914 0.75447   3
  -2   8  -5 6.14878 0.81871   1
   2   8   5 4.75668 0.77207   4
  -2   8  -5 5.30335 0.67395   4
  -3  -8  -5 42.3705  1.6648   2
   3  -8   5 41.4346  1.6237   3
   3   8   5 41.1409  1.6243   4
  -3   8  -5 43.1854  1.5126   4
  -3   8  -5 41.8957  1.6954   1
   4  -8   5 8.50598 0.87377   3
  -4  -8  -5 7.88942 0.88252   2
   4   8   5 7.72759 0.90137   4
  -4   8  -5 8.34298 0.92670   1
  -4   8  -5 9.07681 0.82251   4
  -5  -8  -5 16.2156  1.1333   2
   5  -8   5 14.8418  1.0640   3
  -5   8  -5 14.9835  1.0983   1
   5   8   5 15.9490  1.1492   4
  -5   8  -5 14.6563  1.0190   4
   6  -8   5 7.45187 0.88346   3
  -6  -8  -5 7.49741 0.90621   2
   6   8   5 6.29723 0.92596   4
  -6   8  -5 7.72481 0.86760   1
  -6   8  -5 6.53371 0.81318   4
   7  -8   5 2.00291 0.72367   3
  -7  -8  -5 0.86489 0.60039   2
  -7   8  -5 2.29357 0.70643   1
   7   8   5 2.15183 0.76504   4
  -7   8  -5 2.64734 0.71311   4
  -8  -8  -5 40.4243  1.8636   1
   8  -8   5 36.3189  1.6992   3
  -8  -8  -5 36.7487  1.6958   2
   8   8   5 36.0502  1.7824   4
  -8   8  -5 43.0658  1.7179   1
  -8   8  -5 39.3400  1.7000   4
   9  -8   5 6.02333 0.94817   3
  -9  -8  -5 7.86941 1.03179   1
  -9  -8  -5 7.05716 0.96628   2
  -9   8  -5 7.95847 0.90445   1
  -9   8  -5 7.66997 0.95918   4
   9   8   5 7.48997 1.05748   4
 -10  -8  -5 33.0037  1.7770   1
  10   8   5 35.7597  1.5734   5
  10   8   5 33.7044  1.8036   4
 -10  -9   5 1.38414 0.75060   2
  10   9  -5 1.42310 0.71839   5
 -10   9   5 2.62007 0.78002   4
  -9  -9   5 2.14420 0.74675   2
   9  -9  -5 1.42144 0.67463   3
   9   9  -5 2.04451 0.74102   5
  -9   9   5 2.55299 0.75544   4
  -8  -9   5 27.4181  1.4506   2
   8  -9  -5 26.1515  1.3887   3
  -8   9   5 29.1919  1.5195   4
   8   9  -5 28.3529  1.4472   5
   7  -9  -5 10.5072  0.9369   3
  -7  -9   5 10.1636  0.9530   2
  -7   9   5 9.14335 0.98718   4
   7   9  -5 10.0259  0.9438   5
  -6  -9   5 6.01811 0.79026   2
   6  -9  -5 5.36628 0.74135   3
   6   9  -5 5.68099 0.80042   5
  -6   9   5 5.56320 0.85975   4
   5  -9  -5 71.6143  2.0924   3
  -5  -9   5 70.7281  2.0993   2
   5   9  -5 69.0709  2.0725   5
  -5   9   5 70.3537  2.2137   4
  -4  -9   5 0.09526 0.53739   2
   4  -9  -5 0.47375 0.61018   2
   4  -9  -5 0.43155 0.53621   3
  -4   9   5 -0.0160  0.5975   4
   4   9  -5 1.26147 0.59449   5
   3  -9  -5 116.767   2.952   2
  -3  -9   5 114.904   2.743   2
   3  -9  -5 118.579   2.745   3
   3   9  -5 116.799   2.804   5
  -3   9   5 108.610   2.896   4
   2  -9  -5 4.47803 0.68220   3
   2  -9  -5 5.23126 0.79935   2
  -2  -9   5 3.59970 0.71520   3
   2   9  -5 4.64682 0.70132   5
  -2   9   5 6.41837 0.83870   4
  -1  -9   5 17.9392  1.1782   3
   1  -9  -5 19.1942  1.2548   2
  -1   9   5 21.6554  1.2481   4
   1   9  -5 21.1119  1.1597   4
   0  -9  -5 13.5382  1.0779   2
   0  -9   5 15.7422  1.0926   3
   0   9  -5 18.4132  1.0922   4
   0   9   5 16.4515  1.1434   4
  -1  -9  -5 19.3328  1.2428   2
   1  -9   5 19.2166  1.2295   3
   1   9   5 17.0995  1.1734   4
  -1   9  -5 18.2319  1.1028   4
   2  -9   5 10.5540  0.9969   3
  -2  -9  -5 11.0437  1.0144   2
   2   9   5 10.4136  0.9853   4
  -2   9  -5 10.7308  0.8975   4
   3  -9   5 1.28061 0.68828   3
  -3  -9  -5 1.65977 0.70771   2
   3   9   5 1.20374 0.68930   4
  -3   9  -5 1.33528 0.70684   1
  -3   9  -5 1.61010 0.63574   4
   4  -9   5 1.20965 0.67322   3
  -4  -9  -5 0.92818 0.70992   2
   4   9   5 1.09190 0.64618   4
  -4   9  -5 0.53117 0.58271   4
  -4   9  -5 0.71674 0.67682   1
  -5  -9  -5 6.69379 0.96566   2
   5  -9   5 7.79420 0.92819   3
   5   9   5 7.20149 0.95068   4
  -5   9  -5 8.37331 0.91190   4
  -5   9  -5 6.56353 0.89803   1
   6  -9   5 4.51118 0.84129   3
  -6  -9  -5 3.68780 0.85721   2
  -6   9  -5 3.39048 0.82548   1
  -6   9  -5 4.69093 0.82114   4
   6   9   5 3.43988 0.85915   4
   7  -9   5 25.1065  1.4645   3
  -7  -9  -5 22.5303  1.4205   2
   7   9   5 25.2405  1.5443   4
  -7   9  -5 24.4021  1.4028   4
  -7   9  -5 25.6963  1.4334   1
  -8   9  -5 0.73780 0.69144   4
  -8   9  -5 0.98544 0.71458   1
   8   9   5 1.19759 0.80279   4
  -8 -10   5 37.2128  1.7307   2
   8  10  -5 35.8654  1.6779   5
   7 -10  -5 1.13033 0.67465   3
  -7 -10   5 -0.0493  0.6586   2
  -7  10   5 1.16659 0.71183   4
   7  10  -5 0.85384 0.67864   5
   6 -10  -5 7.70648 0.90611   3
  -6 -10   5 9.08427 0.95018   2
   6  10  -5 9.94627 0.97513   5
  -6  10   5 7.18561 0.96525   4
  -5 -10   5 16.1132  1.1158   2
   5 -10  -5 16.8021  1.1251   3
  -5  10   5 15.5198  1.1904   4
   4 -10  -5 52.6906  1.8396   3
  -4  10   5 53.1105  1.9928   4
   3 -10  -5 4.09201 0.84989   2
  -3  10   5 3.96246 0.84229   4
   2 -10  -5 57.2129  2.0169   2
  -2  10   5 55.9073  2.0425   4
   1 -10  -5 1.06277 0.71689   2
  -1 -10   5 -0.5525  0.6527   3
  -1  10   5 1.12532 0.72341   4
   0 -10   5 36.6306  1.6271   3
   0 -10  -5 34.3990  1.6267   2
   0  10   5 34.0485  1.6381   4
   0  10  -5 38.2687  1.5481   4
   1 -10   5 -0.1385  0.6182   3
  -1 -10  -5 -0.2852  0.6618   2
  -1  10  -5 0.08870 0.56940   4
   1  10   5 -0.6128  0.6263   4
   2 -10   5 11.9035  1.0749   3
  -2 -10  -5 12.7466  1.1183   2
   2  10   5 12.4465  1.1333   4
  -2  10  -5 13.8687  1.0533   4
   3 -10   5 0.03422 0.65442   3
  -3 -10  -5 0.70625 0.73184   2
   3  10   5 0.15726 0.69156   4
  -3  10  -5 -0.0247  0.6300   4
   4 -10   5 2.59159 0.79748   3
  -4 -10  -5 3.20555 0.86283   2
   4  10   5 2.77906 0.82592   4
  -4  10  -5 4.09062 0.80076   4
   5 -10   5 3.35733 0.84468   3
  -5 -10  -5 5.12398 0.93426   2
  -5  10  -5 3.78657 0.81326   4
   5  10   5 5.03890 0.92290   4
  -5  10  -5 4.80892 0.95574   1
  -6  10  -5 25.1094  1.4512   4
  -6  10  -5 24.5999  1.5568   1
   6  10   5 24.6045  1.5423   4
   5 -11  -5 11.5986  1.0479   3
   2 -11  -5 7.94134 1.01752   2
   1 -11  -5 14.5518  1.1937   2
  -1  11   5 12.5066  1.1779   4
   0 -11  -5 0.49840 0.73417   2
   0  11   5 1.32244 0.76511   4
  -1 -11  -5 18.1785  1.3220   2
   1 -11   5 16.3168  1.2488   3
   1  11   5 18.1084  1.3235   4
   2 -11   5 14.5662  1.2329   3
  -2 -11  -5 16.0258  1.2925   2
  -2  11  -5 16.2900  1.1892   4
  -3  11  -5 -0.1107  0.6484   4
 -16   0   6 6.38559 0.78695   2
  15   0  -6 0.20089 0.47208   5
 -15   0   6 0.72890 0.55417   2
 -14   0   6 127.291   2.997   2
  14   0  -6 126.180   2.953   5
  13   0  -6 0.80252 0.44219   5
 -13   0   6 0.23678 0.47454   2
 -12   0   6 6.82612 0.62145   3
 -12   0   6 4.45139 0.61866   2
  12   0  -6 5.49296 0.59950   5
  11   0  -6 -0.5982  0.3448   5
 -11   0   6 -0.2220  0.3517   3
 -11   0   6 0.67495 0.44234   2
 -10   0   6 2035.81   31.63   4
 -10   0   6 1993.03   31.80   2
  10   0  -6 2036.29   31.52   5
 -10   0   6 2019.74   30.88   3
  -9   0   6 -0.0485  0.2612   4
   9   0  -6 0.08921 0.32627   5
  -9   0   6 -0.1459  0.1871   1
  -9   0   6 -0.0091  0.3751   2
  -9   0   6 -0.2626  0.3133   3
  -8   0   6 312.207   5.321   3
  -8   0   6 312.326   5.223   4
  -8   0   6 309.462   5.503   2
   8   0  -6 325.069   5.402   5
  -8   0   6 315.993   5.654   1
  -7   0   6 0.19220 0.28458   3
  -7   0   6 0.05326 0.18369   4
  -7   0   6 0.07303 0.29037   2
   7   0  -6 0.37846 0.26330   5
  -7   0   6 0.10383 0.18034   1
  -6   0   6 220.892   3.896   3
  -6   0   6 230.155   4.176   1
  -6   0   6 227.233   3.741   4
   6   0  -6 223.521   3.899   5
  -6   0   6 233.513   4.045   2
  -5   0   6 -0.3373  0.1273   4
  -5   0   6 -0.1257  0.2452   3
   5   0  -6 -0.5049  0.1838   5
  -5   0   6 -0.2013  0.2256   2
  -5   0   6 -0.5176  0.1709   1
  -4   0   6 57.1950  1.0554   4
  -4   0   6 58.2319  1.3124   2
   4   0  -6 61.4631  1.2476   5
  -4   0   6 57.0478  1.2839   3
  -4   0   6 60.1005  1.3301   1
   3   0  -6 0.27875 0.18113   5
  -3   0   6 0.13332 0.19772   2
  -3   0   6 0.30633 0.12843   4
  -3   0   6 0.03215 0.20685   3
  -2   0   6 421.804   6.682   4
   2   0  -6 424.112   6.757   2
   2   0  -6 416.695   6.709   5
   2   0  -6 399.930   7.489   1
  -2   0   6 430.939   6.643   3
  -1   0   6 0.37827 0.18569   4
   1   0  -6 -0.0928  0.1813   5
  -1   0   6 0.17606 0.21807   3
   1   0  -6 -0.3017  0.1586   2
   1   0  -6 -0.3301  0.2058   1
   0   0  -6 39.0942  0.9122   2
   0   0  -6 38.5385  0.9687   5
   0   0   6 37.8923  0.9530   3
   0   0   6 36.8993  0.9077   4
  -1   0  -6 0.52337 0.20324   2
  -1   0  -6 0.21882 0.23683   1
   1   0   6 0.46035 0.25118   3
   1   0   6 0.26735 0.21457   4
  -1   0  -6 1.05016 0.22969   5
   2   0   6 426.403   6.558   3
  -2   0  -6 403.267   6.667   2
  -2   0  -6 407.362   7.512   1
   2   0   6 412.690   6.783   4
  -2   0  -6 419.060   6.758   5
  -3   0  -6 0.21354 0.19190   2
   3   0   6 -0.3142  0.2223   3
  -3   0  -6 -0.2654  0.2187   5
   3   0   6 -0.4939  0.2223   4
  -3   0  -6 0.00410 0.26231   1
  -4   0  -6 1078.72   19.21   1
  -4   0  -6 1088.45   17.29   5
   4   0   6 1093.76   17.46   4
   4   0   6 1112.19   16.79   3
  -4   0  -6 1116.00   17.17   2
  -5   0  -6 0.50091 0.28242   5
  -5   0  -6 0.37106 0.31769   1
   5   0   6 0.29089 0.30423   4
   5   0   6 0.33257 0.25463   3
  -5   0  -6 0.13125 0.19034   2
  -6   0  -6 13.9275  0.7601   5
  -6   0  -6 14.2991  0.5729   2
   6   0   6 14.7955  0.6650   3
  -6   0  -6 14.9617  0.7612   1
   6   0   6 12.5729  0.7554   4
  -7   0  -6 0.43268 0.37055   1
  -7   0  -6 0.48550 0.42207   5
   7   0   6 0.15958 0.31037   3
   7   0   6 0.07593 0.37088   4
  -7   0  -6 0.09660 0.26404   2
  -8   0  -6 49.2697  1.5341   5
   8   0   6 47.8044  1.5131   4
  -8   0  -6 48.8091  1.4565   1
   9   0   6 0.16838 0.44687   4
  -9   0  -6 -0.1457  0.3657   1
  -9   0  -6 0.01813 0.41927   5
 -10   0  -6 265.455   5.208   1
 -10   0  -6 257.954   5.081   5
  10   0   6 258.680   5.086   4
 -11   0  -6 -0.0362  0.4943   5
  11   0   6 -0.5818  0.4877   4
 -11   0  -6 0.13795 0.45788   1
 -12   0  -6 80.8675  2.1517   1
  12   0   6 77.7294  2.3374   4
 -12   0  -6 78.0870  2.3519   5
 -13   0  -6 0.44039 0.60840   5
  13   0   6 -0.0971  0.5999   4
 -13   0  -6 0.40253 0.48685   1
 -14   0  -6 106.281   2.982   5
 -14   0  -6 101.298   2.577   1
  14   0   6 100.944   2.929   4
 -17  -1   6 1.37967 0.63458   2
  17   1  -6 2.33343 0.68406   5
 -16  -1   6 60.9484  2.0454   2
  16   1  -6 56.8843  1.9989   5
 -15  -1   6 41.6061  1.6200   2
 -15   1   6 39.8228  1.5463   2
  15   1  -6 42.4407  1.6222   5
 -14  -1   6 40.3012  1.5458   2
 -14   1   6 40.5621  1.4820   2
  14   1  -6 37.8838  1.5123   5
 -13  -1   6 121.375   2.909   2
  13  -1  -6 122.905   2.785   5
  13   1  -6 126.029   2.905   5
 -13   1   6 125.710   2.865   2
 -13   1   6 126.645   2.775   3
  12  -1  -6 41.5346  1.3426   5
 -12  -1   6 38.4316  1.4009   2
  12   1  -6 40.2486  1.4236   5
 -12   1   6 38.1012  1.3561   2
 -12   1   6 39.4872  1.3556   3
 -11  -1   6 232.375   4.555   2
 -11  -1   6 236.379   4.263   3
  11  -1  -6 235.804   4.381   5
 -11   1   6 239.270   4.516   2
 -11   1   6 235.003   4.315   4
  11   1  -6 255.321   4.567   5
 -11   1   6 232.189   4.363   3
 -10  -1   6 4.63561 0.50212   3
 -10  -1   6 3.60480 0.54610   2
  10  -1  -6 4.69869 0.50551   5
 -10   1   6 4.19712 0.53886   2
 -10   1   6 3.57328 0.27245   1
 -10   1   6 4.42977 0.54484   3
  10   1  -6 4.07884 0.54688   5
 -10   1   6 5.51963 0.48652   4
  -9  -1   6 367.418   6.376   2
   9  -1  -6 367.328   6.147   5
  -9  -1   6 363.227   6.067   3
  -9   1   6 368.062   6.433   1
  -9   1   6 365.178   6.120   4
   9   1  -6 358.024   6.265   5
  -9   1   6 357.432   6.298   2
  -9   1   6 363.257   6.144   3
   8  -1  -6 163.904   2.970   5
  -8  -1   6 161.961   3.145   2
  -8  -1   6 166.504   3.116   1
  -8  -1   6 157.131   2.959   3
  -8   1   6 154.716   3.028   3
  -8   1   6 158.897   2.917   4
  -8   1   6 155.842   3.091   2
   8   1  -6 162.883   2.812   4
  -8   1   6 163.989   2.990   1
   8   1  -6 159.562   3.083   5
  -7  -1   6 434.919   7.029   3
   7  -1  -6 441.802   7.059   5
  -7  -1   6 427.510   7.289   2
  -7  -1   6 443.326   7.785   1
  -7   1   6 442.447   7.689   1
   7   1  -6 435.413   6.952   4
  -7   1   6 431.577   7.072   4
  -7   1   6 434.798   7.276   2
  -7   1   6 429.668   7.089   3
   7   1  -6 423.499   7.192   5
   6  -1  -6 1.40312 0.28257   2
  -6  -1   6 0.20096 0.27613   2
  -6  -1   6 0.27338 0.25934   3
  -6  -1   6 1.05236 0.22744   1
   6  -1  -6 0.51730 0.21893   5
  -6   1   6 0.89331 0.27504   2
  -6   1   6 0.17507 0.28028   3
  -6   1   6 0.54526 0.19033   1
  -6   1   6 0.44803 0.20229   4
   6   1  -6 0.62671 0.14664   4
   6   1  -6 0.66817 0.27412   5
  -5  -1   6 222.425   3.821   3
  -5  -1   6 226.753   3.953   2
  -5  -1   6 234.816   4.224   1
   5  -1  -6 223.181   3.930   2
   5  -1  -6 225.876   3.749   5
  -5   1   6 227.107   4.156   1
  -5   1   6 217.844   3.749   4
   5   1  -6 223.749   3.893   5
  -5   1   6 223.223   3.853   3
   5   1  -6 226.070   3.618   4
  -4  -1   6 674.669  10.829   2
  -4  -1   6 680.117  10.557   3
   4  -1  -6 684.760  10.840   2
   4  -1  -6 669.177  10.598   5
  -4   1   6 669.664  10.574   3
   4   1  -6 665.472  10.736   5
  -4   1   6 697.696  11.904   1
  -4   1   6 678.168  10.716   4
  -3  -1   6 205.903   3.501   3
   3  -1  -6 204.213   3.570   2
  -3  -1   6 208.526   3.555   2
   3  -1  -6 214.462   3.420   5
   3   1  -6 203.462   3.555   5
  -3   1   6 201.897   3.456   4
  -3   1   6 207.910   3.505   3
   2  -1  -6 129.094   2.380   2
  -2  -1   6 130.253   2.155   4
  -2  -1   6 130.836   2.331   2
   2  -1  -6 131.569   2.260   5
  -2   1   6 128.582   2.328   3
   2   1  -6 129.737   2.392   5
   2   1  -6 135.286   2.633   1
  -2   1   6 132.058   2.335   4
   1  -1  -6 60.6976  1.4612   1
   1  -1  -6 64.3514  1.3477   2
   1  -1  -6 63.7987  1.2471   5
  -1  -1   6 65.2167  1.3549   3
  -1  -1   6 64.4319  1.2458   2
  -1  -1   6 64.6004  1.1754   4
   1   1  -6 62.7827  1.3711   5
  -1   1   6 62.6118  1.3261   4
   1   1  -6 66.7414  1.4923   1
  -1   1   6 61.0568  1.2801   3
   0  -1   6 2.45276 0.22829   4
   0  -1  -6 2.76736 0.33422   1
   0  -1   6 2.98598 0.33077   3
   0  -1  -6 2.93528 0.29569   2
   0  -1  -6 3.02729 0.25822   5
   0   1   6 2.67062 0.31305   4
   0   1   6 2.69891 0.27638   3
   0   1  -6 2.86541 0.31227   1
   0   1  -6 3.16373 0.21476   2
   0   1  -6 3.46531 0.32189   5
   1  -1   6 374.827   5.981   3
   1  -1   6 369.107   6.057   4
  -1  -1  -6 378.398   6.037   5
  -1  -1  -6 366.229   6.117   2
  -1  -1  -6 377.282   6.812   1
   1   1   6 370.793   5.854   3
  -1   1  -6 373.972   5.924   2
  -1   1  -6 371.595   6.125   5
  -1   1  -6 373.731   6.787   1
   1   1   6 360.161   6.138   4
  -2  -1  -6 496.446   8.866   1
  -2  -1  -6 495.230   7.898   5
  -2  -1  -6 473.460   7.946   2
   2  -1   6 499.175   7.767   3
   2  -1   6 485.463   7.948   4
  -2   1  -6 474.267   7.743   2
   2   1   6 492.753   8.027   4
   2   1   6 496.945   7.628   3
  -2   1  -6 492.359   7.970   5
  -2   1  -6 497.146   8.837   1
  -3  -1  -6 950.352  16.238   1
   3  -1   6 925.553  14.203   3
  -3  -1  -6 912.408  14.567   2
   3  -1   6 922.571  14.653   4
  -3  -1  -6 917.969  14.503   5
  -3   1  -6 925.858  14.358   2
  -3   1  -6 916.023  14.554   5
   3   1   6 911.671  14.703   4
   3   1   6 910.893  14.040   3
  -3   1  -6 912.436  16.177   1
  -4  -1  -6 274.818   4.819   5
  -4  -1  -6 288.691   4.783   2
  -4  -1  -6 287.590   5.364   1
   4  -1   6 278.656   4.872   4
   4  -1   6 283.311   4.679   3
  -4   1  -6 276.596   4.489   2
   4   1   6 278.065   4.497   3
  -4   1  -6 273.747   4.856   5
   4   1   6 278.916   4.920   4
  -4   1  -6 281.537   5.301   1
  -5  -1  -6 1.71711 0.35885   5
   5  -1   6 1.24064 0.34562   4
  -5  -1  -6 1.14704 0.37484   1
   5  -1   6 1.81945 0.33977   3
  -5  -1  -6 1.73962 0.30498   2
   5   1   6 1.60599 0.27415   3
  -5   1  -6 1.53222 0.18158   2
  -5   1  -6 1.25188 0.33414   5
   5   1   6 1.52518 0.38816   4
  -5   1  -6 1.65252 0.37413   1
  -6  -1  -6 170.914   3.526   1
  -6  -1  -6 167.099   3.296   5
   6  -1   6 169.857   3.302   4
   6  -1   6 168.069   3.087   3
  -6  -1  -6 169.736   3.100   2
  -6   1  -6 170.768   3.305   5
   6   1   6 167.061   3.333   4
  -6   1  -6 171.438   3.481   1
  -7  -1  -6 -0.0727  0.3827   1
  -7  -1  -6 0.52679 0.30844   2
   7  -1   6 1.41452 0.37555   3
  -7  -1  -6 0.06298 0.38438   5
   7  -1   6 -0.1037  0.3994   4
  -7   1  -6 0.51756 0.40227   5
   7   1   6 -0.6804  0.3827   4
  -7   1  -6 -0.0462  0.3728   1
   8  -1   6 42.3190  1.4223   4
  -8  -1  -6 42.4415  1.4220   5
   8  -1   6 44.6859  1.2623   3
  -8  -1  -6 44.4851  1.2327   2
  -8  -1  -6 42.6887  1.3846   1
  -8   1  -6 42.7197  1.4183   5
   8   1   6 43.9659  1.4645   4
  -8   1  -6 40.3458  1.3228   1
   9  -1   6 68.8084  1.9005   4
  -9  -1  -6 67.1057  1.9000   5
  -9  -1  -6 66.3939  1.8389   1
  -9   1  -6 66.1848  1.7689   1
  -9   1  -6 65.0765  1.8913   5
   9   1   6 65.3471  1.9065   4
  10  -1   6 74.5002  2.1342   4
 -10  -1  -6 79.9029  2.1111   1
 -10  -1  -6 75.2281  2.1355   5
 -10   1  -6 79.6394  2.1756   5
  10   1   6 77.9792  2.1797   4
 -10   1  -6 78.3741  2.0127   1
 -11  -1  -6 67.9856  1.9386   1
  11  -1   6 65.9609  2.0554   4
 -11  -1  -6 67.3764  2.0839   5
 -11   1  -6 69.6293  2.0930   5
  11   1   6 66.8031  2.0977   4
 -11   1  -6 68.0078  1.8602   1
  12  -1   6 14.9490  1.0803   4
 -12  -1  -6 16.3609  0.9616   1
 -12  -1  -6 19.1757  1.1885   5
 -12   1  -6 16.8406  1.1555   5
 -12   1  -6 15.8713  0.9400   1
  12   1   6 16.8030  1.1550   4
 -13  -1  -6 107.273   2.959   5
 -13  -1  -6 105.931   2.704   1
  13  -1   6 107.513   2.940   4
 -13   1  -6 109.241   2.642   1
 -13   1  -6 107.960   2.956   5
  13   1   6 112.524   3.016   4
 -14  -1  -6 10.3418  0.8272   1
 -14  -1  -6 9.05543 1.02430   5
  14  -1   6 8.85409 1.01160   4
 -14   1  -6 9.83474 1.02355   5
 -14   1  -6 9.64712 0.76467   1
  14   1   6 8.98757 1.04008   4
 -16  -2   6 31.6804  1.5114   2
  16   2  -6 34.1794  1.5941   5
 -15  -2   6 60.1134  2.0086   2
  15   2  -6 59.5098  2.0080   5
 -14  -2   6 9.92662 0.88196   2
 -14   2   6 8.62566 0.81574   3
  14   2  -6 10.3821  0.9035   5
 -13  -2   6 13.5112  0.9303   2
  13  -2  -6 14.0012  0.9018   2
 -13   2   6 15.2799  0.9944   3
  13   2  -6 13.1261  0.9448   5
  12  -2  -6 49.6957  1.5454   2
 -12  -2   6 51.3097  1.6797   2
 -12   2   6 54.9611  1.5803   4
 -12   2   6 53.4984  1.6229   3
  12   2  -6 53.9727  1.7032   5
 -11  -2   6 0.64424 0.47508   2
  11  -2  -6 0.20282 0.37366   2
 -11   2   6 0.37691 0.39380   4
 -11   2   6 0.88676 0.45978   3
  11   2  -6 0.76312 0.45745   5
  10  -2  -6 142.484   2.646   5
 -10  -2   6 127.302   2.845   2
 -10  -2   6 131.071   2.587   3
  10  -2  -6 129.801   2.742   2
 -10   2   6 132.511   2.680   4
  10   2  -6 128.566   2.821   5
 -10   2   6 128.173   2.427   1
 -10   2   6 127.929   2.739   3
  -9  -2   6 207.364   3.942   2
  -9  -2   6 198.949   3.622   3
   9  -2  -6 204.143   3.628   5
   9  -2  -6 204.722   3.821   2
  -9   2   6 202.484   3.724   4
  -9   2   6 199.259   3.792   3
   9   2  -6 204.796   3.892   5
  -9   2   6 202.113   3.712   1
   8  -2  -6 25.3667  0.9351   2
  -8  -2   6 27.7049  0.9083   3
  -8  -2   6 24.5950  0.9702   2
   8  -2  -6 26.8516  0.8373   5
  -8   2   6 26.7793  0.7308   1
  -8   2   6 25.7510  0.9885   3
  -8   2   6 25.7234  0.8870   4
   8   2  -6 27.0066  1.0215   5
  -7  -2   6 586.009   9.349   3
   7  -2  -6 603.763   9.697   2
  -7  -2   6 599.729  10.558   1
  -7  -2   6 592.780   9.751   2
   7  -2  -6 588.496   9.375   5
  -7   2   6 581.216   9.480   3
   7   2  -6 581.232   9.659   5
  -7   2   6 607.609  10.410   1
   7   2  -6 592.016   9.381   4
  -7   2   6 578.345   9.575   4
   6  -2  -6 1.51276 0.29241   2
  -6  -2   6 1.52307 0.28189   1
   6  -2  -6 2.11229 0.23894   5
  -6  -2   6 1.67120 0.31433   3
  -6  -2   6 1.64599 0.33983   2
  -6   2   6 1.87247 0.25454   1
  -6   2   6 1.52799 0.34936   3
   6   2  -6 1.75231 0.21353   4
   6   2  -6 1.95709 0.34821   5
  -6   2   6 1.37469 0.27174   4
  -5  -2   6 210.570   3.756   2
  -5  -2   6 215.810   4.065   1
   5  -2  -6 206.275   3.443   5
  -5  -2   6 213.284   3.626   3
   5  -2  -6 206.358   3.737   2
   5   2  -6 207.314   3.739   5
  -5   2   6 216.130   3.976   1
  -5   2   6 210.243   3.650   4
   5   2  -6 211.380   3.404   4
  -5   2   6 208.994   3.688   3
  -4  -2   6 20.6992  0.7417   3
   4  -2  -6 23.6327  0.5532   5
   4  -2  -6 22.9878  0.7652   2
  -4  -2   6 21.8560  0.7408   2
  -4   2   6 22.4858  0.7406   1
  -4   2   6 22.1344  0.7653   3
   4   2  -6 21.9862  0.7774   5
  -4   2   6 23.2808  0.7203   4
   3  -2  -6 698.713  11.197   2
  -3  -2   6 682.332  10.881   3
   3  -2  -6 708.124  10.865   5
  -3  -2   6 690.911  11.116   2
  -3   2   6 689.545  10.879   3
   3   2  -6 694.156  11.122   5
   3   2  -6 702.862  11.091   4
  -3   2   6 694.531  11.156   4
   3   2  -6 727.017  12.368   1
   2  -2  -6 141.865   2.702   2
  -2  -2   6 150.075   2.599   2
   2  -2  -6 147.865   2.957   1
  -2  -2   6 146.881   2.663   3
   2  -2  -6 146.797   2.425   5
   2   2  -6 150.009   2.718   5
  -2   2   6 147.240   2.683   4
   2   2  -6 147.076   2.963   1
  -2   2   6 146.588   2.605   3
   2   2  -6 146.125   2.420   4
   1  -2  -6 21.6173  0.7328   2
   1  -2  -6 21.4629  0.5542   5
  -1  -2   6 22.7486  0.6060   2
  -1  -2   6 20.6310  0.7552   3
   1  -2  -6 23.2173  0.8002   1
   1   2  -6 21.2245  0.5589   4
   1   2  -6 21.7991  0.7515   5
  -1   2   6 21.8717  0.6737   3
   1   2  -6 22.8432  0.7936   1
  -1   2   6 20.6498  0.7411   4
   0  -2  -6 221.865   3.932   2
   0  -2  -6 216.631   4.297   1
   0  -2   6 227.494   3.655   2
   0  -2  -6 226.685   3.689   5
   0  -2   6 228.659   3.836   3
   0   2   6 224.618   3.938   4
   0   2  -6 217.328   4.279   1
   0   2   6 227.378   3.670   3
   0   2  -6 221.447   3.903   5
   0   2  -6 224.424   3.731   4
  -1  -2  -6 269.814   4.718   2
  -1  -2  -6 271.342   5.186   1
  -1  -2  -6 274.865   4.504   5
   1  -2   6 274.759   4.589   3
   1   2   6 273.694   4.738   4
  -1   2  -6 268.502   4.677   5
  -1   2  -6 275.710   4.360   2
  -1   2  -6 273.846   5.154   1
  -1   2  -6 275.263   4.566   4
   1   2   6 271.596   4.373   3
  -2  -2  -6 447.774   7.228   5
  -2  -2  -6 447.527   8.179   1
   2  -2   6 447.528   7.190   3
  -2  -2  -6 447.016   7.416   2
   2   2   6 454.888   7.463   4
  -2   2  -6 454.148   8.145   1
  -2   2  -6 427.386   7.115   2
  -2   2  -6 447.993   7.310   4
   2   2   6 451.467   6.938   3
  -2   2  -6 440.346   7.355   5
  -3  -2  -6 298.736   5.006   5
   3  -2   6 295.950   4.963   3
  -3  -2  -6 293.019   5.635   1
  -3  -2  -6 289.214   5.100   2
   3   2   6 291.867   5.165   4
  -3   2  -6 300.167   5.104   5
  -3   2  -6 295.919   5.581   1
  -3   2  -6 294.794   5.052   4
   3   2   6 300.133   4.663   3
  -4  -2  -6 0.95972 0.29746   5
   4  -2   6 1.02889 0.33519   3
  -4  -2  -6 0.89333 0.30740   2
  -4  -2  -6 0.85624 0.35312   1
  -4   2  -6 0.82438 0.30062   5
   4   2   6 1.18753 0.20921   3
   4   2   6 1.69801 0.41131   4
  -4   2  -6 0.73026 0.31382   1
  -4   2  -6 0.81561 0.32870   4
  -5  -2  -6 378.951   6.449   2
   5  -2   6 389.974   6.341   3
  -5  -2  -6 379.764   7.171   1
  -5  -2  -6 378.356   6.476   5
  -5   2  -6 380.435   6.518   5
   5   2   6 373.393   6.590   4
  -5   2  -6 386.257   6.549   4
  -5   2  -6 381.250   7.077   1
  -6  -2  -6 6.73274 0.58390   5
  -6  -2  -6 6.55900 0.58464   1
  -6  -2  -6 6.03649 0.49180   2
   6  -2   6 6.21277 0.54012   3
  -6   2  -6 5.57701 0.58208   4
  -6   2  -6 5.78504 0.55880   5
   6   2   6 6.86672 0.63936   4
  -6   2  -6 6.11801 0.54294   1
   7  -2   6 557.429   8.937   3
  -7  -2  -6 549.770   9.255   5
  -7  -2  -6 550.527  10.156   1
  -7  -2  -6 553.759   9.123   2
  -7   2  -6 545.361   9.234   5
   7   2   6 556.469   9.394   4
  -7   2  -6 549.229   9.316   4
  -7   2  -6 542.834  10.012   1
  -8  -2  -6 0.37716 0.43678   1
   8  -2   6 0.48562 0.38493   3
  -8  -2  -6 0.50456 0.43827   5
  -8  -2  -6 0.36679 0.34175   2
   8  -2   6 1.15749 0.46318   4
  -8   2  -6 0.18586 0.46284   4
  -8   2  -6 1.04761 0.42660   1
  -8   2  -6 0.34024 0.42057   5
   8   2   6 0.52054 0.47746   4
   9  -2   6 244.114   4.393   3
  -9  -2  -6 233.412   4.666   5
  -9  -2  -6 237.127   4.924   1
  -9  -2  -6 246.937   4.470   2
   9  -2   6 242.403   4.698   4
  -9   2  -6 234.434   4.762   1
   9   2   6 236.871   4.729   4
  -9   2  -6 241.128   4.666   5
 -10  -2  -6 71.1492  2.0352   1
  10  -2   6 74.8502  2.0958   4
 -10  -2  -6 74.7723  2.1177   5
 -10   2  -6 74.1915  2.1052   5
  10   2   6 70.8843  2.1218   4
 -10   2  -6 74.0157  1.9301   1
 -11  -2  -6 61.8195  1.9744   5
 -11  -2  -6 60.2014  1.8487   1
  11  -2   6 59.2188  1.9309   4
  11   2   6 59.3853  1.9726   4
 -11   2  -6 58.6564  1.7065   1
 -11   2  -6 60.4081  1.9467   5
 -12  -2  -6 31.6561  1.3405   1
 -12  -2  -6 30.0919  1.4642   5
  12  -2   6 32.3734  1.4814   4
 -12   2  -6 30.2294  1.2096   1
  12   2   6 32.6667  1.5266   4
 -12   2  -6 33.2200  1.4897   5
 -13  -2  -6 4.67652 0.81790   5
  13  -2   6 5.09395 0.81842   4
 -13  -2  -6 4.35722 0.69211   1
 -13   2  -6 4.10205 0.78325   5
 -13   2  -6 3.55871 0.56637   1
  13   2   6 3.94269 0.83438   4
  14  -2   6 8.33861 0.98738   4
 -14   2  -6 6.78693 0.91647   5
 -14   2  -6 8.45219 0.71064   1
  14   2   6 7.80826 1.01615   4
 -16  -3   6 54.0836  2.0297   2
  16   3  -6 59.5101  2.1137   5
  15  -3  -6 7.07109 0.78722   3
 -15  -3   6 6.91421 0.84847   2
  15   3  -6 5.48488 0.83742   5
 -14  -3   6 30.7620  1.4219   2
 -14   3   6 28.2946  1.3301   3
  14   3  -6 30.4864  1.4286   5
 -13  -3   6 6.89361 0.80548   2
  13   3  -6 4.67634 0.69993   5
 -13   3   6 6.56856 0.71582   4
 -13   3   6 4.58031 0.70852   3
  12  -3  -6 11.7368  0.7784   2
 -12  -3   6 11.1636  0.8648   2
 -12   3   6 11.8949  0.8621   3
 -12   3   6 12.9136  0.8267   4
  12   3  -6 10.7801  0.8513   5
  11  -3  -6 14.7929  0.8539   2
 -11  -3   6 14.5899  0.9356   2
 -11   3   6 14.0344  0.4833   1
 -11   3   6 14.3244  0.8832   4
  11   3  -6 16.3172  0.9781   5
 -11   3   6 16.0237  0.9590   3
  10  -3  -6 56.2896  1.5615   2
 -10  -3   6 51.7797  1.6070   2
 -10   3   6 54.0343  1.5463   4
 -10   3   6 53.7345  1.6230   3
  10   3  -6 59.7354  1.7056   5
  -9  -3   6 171.192   3.171   3
  -9  -3   6 170.620   3.496   2
   9  -3  -6 173.541   3.398   2
   9   3  -6 174.006   3.513   5
  -9   3   6 179.437   3.452   3
  -9   3   6 174.432   3.366   4
  -8  -3   6 233.123   4.303   2
   8  -3  -6 226.336   4.176   2
  -8  -3   6 228.385   3.966   3
  -8   3   6 232.392   4.281   1
  -8   3   6 223.837   4.139   4
  -8   3   6 227.144   4.172   3
   8   3  -6 222.986   4.261   5
  -7  -3   6 1.06710 0.32411   3
  -7  -3   6 0.47610 0.36452   2
   7  -3  -6 0.88195 0.34713   2
  -7   3   6 1.35963 0.35336   4
   7   3  -6 1.10651 0.38936   5
  -7   3   6 1.07128 0.25048   1
  -7   3   6 0.64759 0.36764   3
   6  -3  -6 549.318   9.123   2
   6  -3  -6 546.236   8.674   5
  -6  -3   6 559.978   8.810   3
  -6  -3   6 539.514   9.144   2
  -6   3   6 548.990   9.094   4
  -6   3   6 565.391   8.952   3
  -6   3   6 561.714   9.900   1
   6   3  -6 561.152   8.815   4
   6   3  -6 557.704   9.139   5
   5  -3  -6 10.1606  0.3369   5
  -5  -3   6 10.3918  0.6178   2
  -5  -3   6 11.0703  0.6145   3
   5  -3  -6 9.93114 0.59878   2
  -5   3   6 10.2877  0.5987   4
  -5   3   6 9.85279 0.53146   1
   5   3  -6 10.6519  0.4061   4
  -5   3   6 9.15745 0.60831   3
   5   3  -6 9.59553 0.62989   5
  -4  -3   6 558.625   9.131   2
  -4  -3   6 555.014   8.896   3
   4  -3  -6 559.804   9.201   2
  -4   3   6 565.335  10.065   1
   4   3  -6 562.463   8.859   4
   4   3  -6 561.149   9.143   5
  -4   3   6 557.598   9.164   4
  -4   3   6 561.477   8.949   3
   4   3  -6 572.387  10.122   1
  -3  -3   6 338.030   5.630   2
   3  -3  -6 335.688   5.747   2
  -3  -3   6 326.185   5.553   3
   3   3  -6 343.147   5.717   5
  -3   3   6 337.856   5.714   4
   3   3  -6 339.045   5.405   4
   3   3  -6 342.049   6.302   1
  -3   3   6 337.993   5.549   3
   2  -3  -6 662.436  10.171   5
  -2  -3   6 656.362  10.402   2
   2  -3  -6 643.878  10.595   2
  -2  -3   6 654.353  10.301   3
   2  -3  -6 661.677  11.664   1
   2   3  -6 649.282  11.671   1
   2   3  -6 653.179  10.503   5
   2   3  -6 653.539  10.306   4
  -2   3   6 641.607  10.576   4
  -2   3   6 653.283  10.212   3
  -1  -3   6 23.1103  0.8422   3
   1  -3  -6 23.1050  0.8728   2
   1  -3  -6 24.1223  0.8915   1
  -1  -3   6 23.6690  0.6718   2
   1  -3  -6 24.8167  0.5694   5
   1   3  -6 23.9758  0.6567   4
   1   3  -6 23.6223  0.8491   5
   1   3  -6 25.2091  0.8997   1
  -1   3   6 23.5060  0.8620   4
  -1   3   6 24.2313  0.7346   3
   0  -3   6 18.2013  0.5272   2
   0  -3  -6 18.3149  0.7949   2
   0  -3  -6 19.1868  0.5550   5
   0  -3   6 19.3770  0.7781   3
   0  -3  -6 19.1303  0.7824   1
   0   3  -6 18.0552  0.7640   1
   0   3   6 19.2672  0.8243   4
   0   3  -6 18.3820  0.6150   4
   0   3  -6 18.7638  0.7705   5
   0   3   6 20.0380  0.6361   3
   1  -3   6 4.15628 0.44075   3
  -1  -3  -6 5.42308 0.49182   2
   1  -3   6 4.94821 0.26561   2
  -1  -3  -6 4.87257 0.33166   5
  -1  -3  -6 4.33251 0.46280   1
   1   3   6 3.94869 0.48538   4
  -1   3  -6 5.59256 0.47153   1
  -1   3  -6 4.03894 0.41816   5
   1   3   6 5.13115 0.32469   3
  -1   3  -6 5.37259 0.37613   4
  -2  -3  -6 530.210   9.546   1
   2  -3   6 520.364   8.388   3
  -2  -3  -6 520.825   8.365   5
  -2  -3  -6 510.080   8.655   2
   2   3   6 513.969   8.700   4
  -2   3  -6 533.505   9.471   1
   2   3   6 519.576   8.041   3
  -2   3  -6 512.876   8.551   5
  -2   3  -6 517.684   8.493   4
   3  -3   6 1.06530 0.35313   3
  -3  -3  -6 0.72476 0.36767   1
  -3  -3  -6 0.60977 0.28224   5
  -3  -3  -6 0.99309 0.36227   2
  -3   3  -6 0.69153 0.31202   5
   3   3   6 0.76885 0.19093   3
  -3   3  -6 1.22141 0.35935   1
   3   3   6 1.12672 0.41313   4
  -3   3  -6 1.05454 0.32947   4
   4  -3   6 261.974   4.506   3
  -4  -3  -6 258.549   5.112   1
  -4  -3  -6 254.999   4.496   5
  -4  -3  -6 249.492   4.603   2
  -4   3  -6 250.656   4.955   1
  -4   3  -6 251.660   4.544   4
  -4   3  -6 256.622   4.577   5
   4   3   6 254.259   4.698   4
   5  -3   6 1.63748 0.41777   3
  -5  -3  -6 1.63130 0.39726   5
  -5  -3  -6 2.02662 0.45653   1
  -5  -3  -6 2.06344 0.43059   2
[truncated: 499,263 more chars]
