# Supplementary material for: Crystal structure of di-μ-hydroxido-bis{[N,N′-bis­(2,6-di­methyl­phen­yl)pentane-2,4-diiminato(1–)]zinc}
Source: Acta Crystallogr Sect E Struct Rep Online. 2014 Aug 6;70(Pt 9):m320–1. doi: 10.1107/S160053681401736X (PMC4186180; doi:10.1107/S160053681401736X)
Supplement: Supplementary file 3 [file e-70-0m320-Isup3.hkl]

#
# h,k,l, Fc-squared, Fo-squared, sigma(Fo-squared), status flag
#
data_I
_shelx_title ' 13022 in P2(1)/n'
_shelx_refln_list_code          4
_shelx_F_calc_maximum      309.94
_exptl_crystal_F_000       816.00
_reflns_d_resolution_high  0.8107

loop_
 _space_group_symop_operation_xyz
 'x, y, z'
 '-x+1/2, y+1/2, -z+1/2'
 '-x, -y, -z'
 'x-1/2, -y-1/2, z-1/2'

_cell_length_a    12.8736
_cell_length_b     8.7682
_cell_length_c    17.4530
_cell_angle_alpha  90.000
_cell_angle_beta  105.222
_cell_angle_gamma  90.000

_shelx_F_squared_multiplier     1.000

loop_
 _refln_index_h
 _refln_index_k
 _refln_index_l
 _refln_F_squared_calc
 _refln_F_squared_meas
 _refln_F_squared_sigma
 _refln_observed_status
   2   0   0        305.03        331.46         4.53 o
   4   0   0        448.36        394.14         3.85 o
   6   0   0       6958.96       8100.11        52.94 o
   8   0   0       1831.79       1844.87        15.03 o
  10   0   0       3620.68       3529.72        31.11 o
  12   0   0       1160.90       1184.16        12.97 o
  14   0   0       2102.22       2251.77        25.68 o
   1   1   0      20569.62      20613.84       127.55 o
   2   1   0          5.27         19.24         0.69 o
   3   1   0      15911.30      16574.71        82.72 o
   4   1   0        296.29        288.83         2.23 o
   5   1   0       5135.89       5806.78        28.13 o
   6   1   0       4617.20       5575.82        28.66 o
   7   1   0        651.56        625.93         4.38 o
   8   1   0        200.76        197.05         2.27 o
   9   1   0        686.01        670.30         6.14 o
  10   1   0         90.12         77.38         1.84 o
  11   1   0       2493.17       2566.44        18.13 o
  12   1   0        704.84        656.13         6.48 o
  13   1   0       2222.55       2347.49        18.95 o
  14   1   0         21.03         23.60         2.41 o
  15   1   0         67.86         65.95         3.72 o
   0   2   0        494.29        307.97         3.25 o
   1   2   0       3846.45       3841.21        20.57 o
   2   2   0       4777.09       5157.53        27.35 o
   3   2   0       1762.82       1768.03         9.58 o
   4   2   0        515.94        544.43         3.62 o
   5   2   0       2794.11       2914.86        15.49 o
   6   2   0        216.42        214.30         2.88 o
   7   2   0       4227.49       4465.25        23.48 o
   8   2   0       1302.17       1350.10         8.89 o
   9   2   0         40.07         42.97         1.49 o
  10   2   0         99.33         88.90         4.07 o
  11   2   0         17.35          8.34         1.30 o
  12   2   0       1235.08       1224.64        10.29 o
  13   2   0          5.23          5.11         1.83 o
  14   2   0        112.31        124.73         4.82 o
  15   2   0        369.83        397.04         7.64 o
   1   3   0       4872.49       5406.71        27.65 o
   2   3   0       2932.63       2898.07        16.04 o
   3   3   0        385.05        362.99         2.87 o
   4   3   0       1782.88       1599.09         8.69 o
   5   3   0        819.64        799.60         5.00 o
   6   3   0       3930.29       3944.63        20.07 o
   7   3   0        224.95        210.44         2.55 o
   8   3   0       4314.52       4389.46        23.84 o
   9   3   0         15.17         12.70         1.38 o
  10   3   0         51.72         52.51         1.89 o
  11   3   0         70.13         61.45         2.13 o
  12   3   0        110.43        107.68         2.97 o
  13   3   0         14.95         10.15         2.18 o
  14   3   0         76.37         79.04         4.11 o
   0   4   0      11241.59      11968.60        85.07 o
   1   4   0       3856.48       4299.60        22.52 o
   2   4   0       6747.42       7352.24        39.25 o
   3   4   0       7638.39       7975.89        45.07 o
   4   4   0        529.43        510.82         4.31 o
   5   4   0       5762.59       5499.98        27.55 o
   6   4   0         40.04         50.40         1.56 o
   7   4   0       1075.82        968.39         7.70 o
   8   4   0         48.59         39.95         1.74 o
   9   4   0       1577.11       1582.70        11.57 o
  10   4   0        458.52        487.77         5.34 o
  11   4   0        218.63        194.40         3.57 o
  12   4   0        274.13        301.41         4.46 o
  13   4   0        167.12        150.14         3.73 o
  14   4   0        159.78        160.82         6.15 o
   1   5   0       6703.14       6825.34        35.25 o
   2   5   0        135.80        136.49         2.28 o
   3   5   0       2235.76       2241.47        13.42 o
   4   5   0       3562.82       3424.74        19.59 o
   5   5   0        204.86        188.76         2.84 o
   6   5   0        540.84        518.55         5.73 o
   7   5   0        472.61        472.68         5.60 o
   8   5   0        799.45        740.88         7.48 o
   9   5   0       1411.98       1420.33        11.89 o
  10   5   0        709.24        679.39         7.40 o
  11   5   0        603.00        626.10         7.19 o
  12   5   0         98.94         93.20         3.40 o
  13   5   0        452.24        471.34         6.83 o
   0   6   0        585.68        529.05         6.93 o
   1   6   0         87.38        110.74         2.28 o
   2   6   0       4454.10       4399.05        24.83 o
   3   6   0          2.71          5.38         1.21 o
   4   6   0       1304.50       1290.49        10.43 o
   5   6   0       1126.54       1127.91        10.90 o
   6   6   0        118.44        100.28         2.94 o
   7   6   0        218.89        223.26         4.45 o
   8   6   0        292.08        307.42         4.85 o
   9   6   0        609.92        608.81         9.48 o
  10   6   0        634.55        633.79         7.46 o
  11   6   0        122.69        124.48         4.65 o
  12   6   0        390.83        345.28         9.34 o
   1   7   0         66.84         64.13         2.32 o
   2   7   0        711.49        681.69         6.68 o
   3   7   0       1650.62       1555.17        12.28 o
   4   7   0       1330.95       1263.47        10.88 o
   5   7   0        115.58        116.91         3.23 o
   6   7   0         17.19         10.77         1.99 o
   7   7   0        471.13        440.59         5.99 o
   8   7   0         94.66         87.68         3.16 o
   9   7   0        167.13        174.64         5.41 o
  10   7   0         52.67         57.85         3.27 o
  11   7   0        732.17        756.51         9.49 o
   0   8   0         73.82         95.03         4.41 o
   1   8   0        506.97        458.99         6.11 o
   2   8   0         89.88         94.48         3.48 o
   3   8   0        413.87        365.31         6.39 o
   4   8   0          7.30         10.76         2.21 o
   5   8   0        288.70        311.28         5.47 o
   6   8   0        134.45        127.55         3.64 o
   7   8   0        187.49        191.79         4.42 o
   8   8   0        124.91        120.79         4.08 o
   9   8   0        211.44        194.58         5.12 o
  10   8   0         46.95         55.32         3.48 o
   1   9   0         25.06         36.23         3.39 o
   2   9   0         12.99         22.49         2.93 o
   3   9   0        183.85        156.83         4.80 o
   4   9   0        647.78        648.13         9.24 o
   5   9   0         20.32         23.18         3.14 o
   6   9   0        664.61        724.20        10.11 o
   7   9   0         31.55         34.68         4.88 o
   8   9   0        255.85        256.25         6.30 o
   0  10   0          5.71          6.87         6.22 o
   1  10   0        115.71        139.50         5.24 o
   2  10   0         26.36         15.97         3.33 o
   3  10   0        273.09        344.19         7.73 o
   4  10   0        113.99        116.05         5.89 o
   5  10   0        471.16        520.98         8.81 o
 -15   0   1       1624.40       1668.88        38.32 o
 -13   0   1       1004.34       1040.61        18.30 o
 -11   0   1       5858.69       5968.23        50.56 o
  -9   0   1        426.72        373.18         4.70 o
  -7   0   1       1083.52       1146.27        12.25 o
  -5   0   1       8305.20       9178.62        65.40 o
  -3   0   1      14875.86      15853.19       113.60 o
  -1   0   1      15320.02      15528.92       240.33 o
   1   0   1       9108.93       9614.46        69.27 o
   3   0   1      10056.97      10390.11        82.52 o
   5   0   1        284.51        259.09         3.14 o
   7   0   1       2793.03       2735.78        21.06 o
   9   0   1       5882.85       6127.18        45.28 o
  11   0   1       1742.50       1876.78        18.66 o
  13   0   1        999.08       1039.29        14.18 o
  15   0   1         17.31         18.62         2.48 o
 -15   1   1        418.08        405.11         9.51 o
 -14   1   1       1698.17       1811.93        17.71 o
 -13   1   1        365.36        352.48         5.25 o
 -12   1   1       1312.47       1281.03        11.52 o
 -11   1   1         43.91         45.64         1.92 o
 -10   1   1       1440.37       1431.95        10.20 o
  -9   1   1        143.55        151.61         2.68 o
  -8   1   1        498.91        518.03         3.95 o
  -7   1   1         83.49         52.02         1.13 o
  -6   1   1       5881.65       6585.42        33.67 o
  -5   1   1         46.32         41.29         0.88 o
  -4   1   1       8477.67       8794.17        46.10 o
  -3   1   1       1759.28       1799.74        10.08 o
  -2   1   1      11488.32      11923.12        63.20 o
  -1   1   1          4.16         11.05         0.64 o
   0   1   1      16103.80      16607.53       148.63 o
   1   1   1      18828.34      18935.73       111.87 o
   2   1   1       2911.66       3033.23        17.58 o
   3   1   1       2749.02       2903.82        15.07 o
   4   1   1         37.64         32.40         0.85 o
   5   1   1       2519.20       3002.03        15.86 o
   6   1   1        387.68        316.13         2.68 o
   7   1   1         21.67         22.82         0.95 o
   8   1   1       3147.55       3303.53        17.93 o
   9   1   1        114.27        116.99         2.79 o
  10   1   1       1894.49       2000.20        12.70 o
  11   1   1         25.34         24.03         1.69 o
  12   1   1       1459.27       1506.43        12.07 o
  13   1   1         72.57         77.57         2.71 o
  14   1   1        382.44        407.07         6.72 o
  15   1   1        546.28        594.77         8.52 o
 -15   2   1        214.40        199.46         7.18 o
 -14   2   1        164.83        160.99         4.41 o
 -13   2   1        413.39        402.71         5.90 o
 -12   2   1        409.14        415.06         5.30 o
 -11   2   1       1235.37       1239.67        10.28 o
 -10   2   1        472.08        461.13         4.49 o
  -9   2   1        202.06        188.23         2.67 o
  -8   2   1       1758.40       1785.33         9.92 o
  -7   2   1        122.96        142.47         1.70 o
  -6   2   1         39.58         27.86         0.97 o
  -5   2   1        134.59        152.98         1.72 o
  -4   2   1        215.60        224.42         2.02 o
  -3   2   1       5693.30       5933.94        30.08 o
  -2   2   1          0.59          3.14         0.54 o
  -1   2   1       1650.74       1468.66         8.94 o
   0   2   1      15523.66      16395.35        88.20 o
   1   2   1       6618.71       6645.78        35.62 o
   2   2   1      11115.35      11273.82        56.44 o
   3   2   1        144.11        135.63         1.75 o
   4   2   1       3757.80       3782.06        20.92 o
   5   2   1        817.82        844.54         5.72 o
   6   2   1       5133.69       5572.84        28.82 o
   7   2   1        382.25        378.40         3.55 o
   8   2   1        437.76        411.82         4.23 o
   9   2   1        695.20        671.74         5.94 o
  10   2   1        224.30        211.78         3.23 o
  11   2   1        611.68        582.96         5.75 o
  12   2   1        155.65        159.36         3.33 o
  13   2   1         72.41         62.05         2.59 o
  14   2   1        701.17        748.57         9.77 o
 -14   3   1          0.44         -2.26         2.26 o
 -13   3   1         14.62         15.73         2.38 o
 -12   3   1          5.17          7.28         1.80 o
 -11   3   1        813.74        808.77         7.08 o
 -10   3   1        407.36        400.46         4.07 o
  -9   3   1       1273.56       1173.11         8.28 o
  -8   3   1         36.88         38.65         1.32 o
  -7   3   1       3794.18       3875.33        21.03 o
  -6   3   1       1107.86       1312.28         7.25 o
  -5   3   1       1381.50       1283.85         8.05 o
  -4   3   1       1327.79       1568.70         8.94 o
  -3   3   1          8.13          6.82         1.74 o
  -2   3   1        649.65        723.86         4.85 o
  -1   3   1       6066.02       6200.12        31.54 o
   0   3   1       1875.47       2165.45        11.71 o
   1   3   1      16895.10      17938.68        93.21 o
   2   3   1        195.93        186.14         2.04 o
   3   3   1       3951.28       3897.14        19.55 o
   4   3   1          3.13          5.56         0.76 o
   5   3   1       3705.96       3493.32        21.04 o
   6   3   1          4.04          6.15         0.90 o
   7   3   1       4792.74       4907.78        27.59 o
   8   3   1         34.11         42.07         1.74 o
   9   3   1        146.13        124.30         2.72 o
  10   3   1         11.97         12.75         1.62 o
  11   3   1        351.36        333.56         4.34 o
  12   3   1         62.97         42.02         2.04 o
  13   3   1        418.20        421.32         5.54 o
  14   3   1          9.10          5.30         2.48 o
 -14   4   1         14.10         15.14         2.76 o
 -13   4   1        335.70        334.74         5.14 o
 -12   4   1        881.82        870.54         9.09 o
 -11   4   1        308.95        292.24         4.46 o
 -10   4   1       1098.12       1103.76         9.65 o
  -9   4   1        410.25        394.31         5.25 o
  -8   4   1       1684.70       1560.59        13.03 o
  -7   4   1        302.32        317.86         3.53 o
  -6   4   1       3870.39       3769.35        22.79 o
  -5   4   1       1782.38       1773.95        10.35 o
  -4   4   1        727.58        626.17         6.60 o
  -3   4   1        642.07        618.66         4.65 o
  -2   4   1         77.73         92.46         1.96 o
  -1   4   1       3743.48       4141.12        21.75 o
   0   4   1          7.00          7.10         0.81 o
   1   4   1        273.31        248.05         2.97 o
   2   4   1       5571.08       5525.86        29.88 o
   3   4   1       2344.47       2710.22        14.85 o
   4   4   1       8094.61       7875.94        38.75 o
   5   4   1        222.55        272.61         3.11 o
   6   4   1       3863.86       3690.07        22.81 o
   7   4   1       1752.38       1822.47        12.63 o
   8   4   1        161.51        161.60         3.11 o
   9   4   1         72.44         66.56         2.21 o
  10   4   1         97.82         83.40         2.50 o
  11   4   1        849.48        915.55         8.24 o
  12   4   1        177.56        167.17         3.78 o
  13   4   1         44.23         53.51         3.08 o
  14   4   1        554.42        586.32         7.53 o
 -13   5   1         16.42         20.77         2.98 o
 -12   5   1        826.74        803.44         9.07 o
 -11   5   1        310.94        306.05         5.34 o
 -10   5   1        636.85        639.88         7.24 o
  -9   5   1       2245.85       2256.46        16.87 o
  -8   5   1         88.09         79.27         2.64 o
  -7   5   1        926.67        842.92         7.91 o
  -6   5   1       1247.34       1244.03        10.06 o
  -5   5   1       4076.24       4090.29        24.70 o
  -4   5   1       2486.10       2553.35        15.08 o
  -3   5   1        399.88        414.16         3.85 o
  -2   5   1       5690.63       5675.14        30.98 o
  -1   5   1        321.99        347.43         4.67 o
   0   5   1       1000.82        869.81         7.38 o
   1   5   1          5.92         22.64         2.49 o
   2   5   1       1669.74       1753.62        11.16 o
   3   5   1       2058.78       2012.94        11.73 o
   4   5   1         58.80         59.53         1.71 o
   5   5   1       1064.92        939.48         7.64 o
   6   5   1         39.54         38.00         1.82 o
   7   5   1       1187.57       1122.36         8.98 o
   8   5   1        726.79        764.01         7.70 o
   9   5   1        222.67        218.63         4.14 o
  10   5   1       1116.22       1153.35        10.83 o
  11   5   1          6.08          5.95         1.99 o
  12   5   1        496.48        464.54         6.32 o
  13   5   1        243.50        240.40         5.48 o
 -12   6   1         64.96         64.69         3.23 o
 -11   6   1        754.33        739.45         8.91 o
 -10   6   1         23.52         19.74         2.39 o
  -9   6   1          1.04          4.63         1.90 o
  -8   6   1        581.46        543.90         6.46 o
  -7   6   1        271.67        223.30         4.08 o
  -6   6   1       1872.00       1894.81        14.55 o
  -5   6   1         33.19         38.27         2.07 o
  -4   6   1          0.52         14.46         1.72 o
  -3   6   1       3089.35       3041.36        19.13 o
  -2   6   1        604.58        603.18         5.16 o
  -1   6   1       3160.28       2993.28        17.56 o
   0   6   1        472.73        478.95         4.62 o
   1   6   1       1988.31       1992.95        12.41 o
   2   6   1         60.54         41.90         1.75 o
   3   6   1        773.67        706.12         5.97 o
   4   6   1         46.21         44.40         1.94 o
   5   6   1        397.76        367.94         5.40 o
   6   6   1         89.71         96.68         2.90 o
   7   6   1        596.53        546.97         6.44 o
   8   6   1        225.39        210.53         4.22 o
   9   6   1        783.37        753.75         8.18 o
  10   6   1          1.13          4.32         2.08 o
  11   6   1        603.75        597.71         8.23 o
  12   6   1          7.68          7.21         2.39 o
 -11   7   1         31.02         28.14         2.88 o
 -10   7   1        353.34        360.17         6.28 o
  -9   7   1          1.43          4.96         2.27 o
  -8   7   1        164.54        139.97         3.70 o
  -7   7   1         15.60          9.53         2.05 o
  -6   7   1         94.96         67.78         3.55 o
  -5   7   1        138.79        133.65         3.69 o
  -4   7   1       1589.68       1515.91        12.16 o
  -3   7   1        461.12        469.44         7.39 o
  -2   7   1       2073.53       2069.96        14.90 o
  -1   7   1        425.18        436.27         5.18 o
   0   7   1        446.38        415.08         4.99 o
   1   7   1        402.61        394.69         4.46 o
   2   7   1        550.94        546.20         5.53 o
   3   7   1         56.42         50.15         2.57 o
   4   7   1         17.63         18.50         2.04 o
   5   7   1        125.17        103.80         3.09 o
   6   7   1        481.62        446.54         5.93 o
   7   7   1        187.23        169.24         4.00 o
   8   7   1         26.99         25.26         2.37 o
   9   7   1         21.13         28.93         2.63 o
  10   7   1       1053.63       1082.41        11.74 o
  11   7   1        116.53        125.68         4.36 o
 -10   8   1        438.04        451.12         7.40 o
  -9   8   1        134.13        136.37         5.25 o
  -8   8   1        172.02        170.10         4.68 o
  -7   8   1         28.25         26.51         2.73 o
  -6   8   1        233.65        225.99         4.60 o
  -5   8   1         98.33        101.94         3.81 o
  -4   8   1        301.84        303.93         6.54 o
  -3   8   1        451.99        468.66         6.30 o
  -2   8   1        142.58        141.37         3.71 o
  -1   8   1        289.82        326.16         5.17 o
   0   8   1          1.05          6.28         1.96 o
   1   8   1         91.00         86.47         2.86 o
   2   8   1        682.09        682.56         8.87 o
   3   8   1        293.90        292.48         5.85 o
   4   8   1       1043.63        993.50        15.54 o
   5   8   1         45.08         41.66         2.78 o
   6   8   1        296.50        304.23         7.00 o
   7   8   1         87.37         85.06         3.32 o
   8   8   1        439.14        405.59         6.31 o
   9   8   1        293.86        288.54         7.13 o
  10   8   1         85.74         86.16         3.88 o
  -8   9   1         17.48         10.43         3.05 o
  -7   9   1        971.66       1061.86        12.74 o
  -6   9   1        176.03        174.36         5.26 o
  -5   9   1        596.60        612.05         9.01 o
  -4   9   1         35.74         20.55         2.94 o
  -3   9   1        124.21        130.58         4.84 o
  -2   9   1        150.74        170.44         5.38 o
  -1   9   1         16.17         19.38         2.73 o
   0   9   1         54.17         77.03         3.18 o
   1   9   1         99.61        113.15         5.01 o
   2   9   1         26.23         18.32         2.90 o
   3   9   1        785.95        789.61        10.31 o
   4   9   1         49.84         43.28         3.45 o
   5   9   1        585.98        666.27         9.58 o
   6   9   1         33.15         33.76         3.47 o
   7   9   1        242.05        250.35         6.26 o
   8   9   1         36.82         37.24         4.03 o
  -5  10   1          5.05          6.00         3.38 o
  -4  10   1         51.23         63.89         3.91 o
  -3  10   1         10.82          6.68         3.15 o
  -2  10   1        453.79        465.03         8.72 o
  -1  10   1         34.39         41.94         5.44 o
   0  10   1          2.84         10.80         3.74 o
   1  10   1        144.81        143.75         5.36 o
   2  10   1        371.03        443.13         8.69 o
   3  10   1          0.37          7.65         3.30 o
   4  10   1        330.11        371.85         7.52 o
   5  10   1          0.54          6.07         3.12 o
 -14   0   2       3697.02       3956.20        51.08 o
 -12   0   2       1916.16       2003.77        25.90 o
 -10   0   2         17.10         11.40         1.30 o
  -8   0   2        602.47        529.55         5.60 o
  -6   0   2       4648.40       4551.42        33.36 o
  -4   0   2       6929.39       7200.78        51.59 o
  -2   0   2       2393.04       2545.61        18.61 o
   0   0   2       2026.69       2297.68        17.23 o
   2   0   2        936.60        947.37        15.00 o
   4   0   2       1028.08        953.84        10.26 o
   6   0   2      17294.61      18643.11       131.44 o
   8   0   2       2027.51       1849.75        17.47 o
  10   0   2       2757.00       2832.93        25.92 o
  12   0   2        316.66        309.69         6.77 o
  14   0   2        304.10        276.86         6.84 o
 -15   1   2        971.96        999.80        19.18 o
 -14   1   2        323.91        297.26         7.58 o
 -13   1   2       1307.69       1372.60        13.79 o
 -12   1   2        105.83         89.70         2.53 o
 -11   1   2        226.28        205.39         4.22 o
 -10   1   2        288.29        316.55         3.77 o
  -9   1   2         31.59         31.92         1.34 o
  -8   1   2       1304.54       1340.88         8.59 o
  -7   1   2        455.35        362.15         3.24 o
  -6   1   2          4.46          1.55         0.67 o
  -5   1   2       6092.68       6174.77        31.51 o
  -4   1   2        269.57        277.09         2.07 o
  -3   1   2      14517.36      15388.79        73.87 o
  -2   1   2         46.97         28.75         0.96 o
  -1   1   2        297.66        322.62         2.35 o
   0   1   2      25682.05      26130.06       138.68 o
   1   1   2        486.10        476.72         3.14 o
   2   1   2       5687.70       6344.12        33.86 o
   3   1   2         72.17         58.68         1.21 o
   4   1   2       1198.11       1332.08         7.52 o
   5   1   2       6510.92       6914.72        35.15 o
   6   1   2         14.85         19.91         0.91 o
   7   1   2       4368.06       4273.96        22.58 o
   8   1   2         55.37         72.71         1.76 o
   9   1   2       1537.42       1489.57         9.42 o
  10   1   2        395.75        389.87         4.37 o
  11   1   2        637.26        679.48         6.81 o
  12   1   2        166.69        214.00         4.10 o
  13   1   2       1094.08       1094.65        10.74 o
  14   1   2        318.70        285.74         6.54 o
 -15   2   2          5.18          4.51         2.99 o
 -14   2   2         67.94         54.79         4.06 o
 -13   2   2       1240.71       1229.57        12.68 o
 -12   2   2         51.50         57.03         2.46 o
 -11   2   2       2100.47       2093.62        14.24 o
 -10   2   2        549.39        541.14         5.27 o
  -9   2   2        802.90        796.55         6.54 o
  -8   2   2        271.58        252.68         2.40 o
  -7   2   2       1835.75       1850.52        10.07 o
  -6   2   2       3420.04       3626.24        18.25 o
  -5   2   2        346.29        398.32         3.02 o
  -4   2   2       1248.33       1122.54         6.50 o
  -3   2   2        906.53        913.38         5.36 o
  -2   2   2         54.08         46.34         1.12 o
  -1   2   2       8843.92       9152.93        50.22 o
   0   2   2       5577.53       5262.38        26.69 o
   1   2   2        410.31        512.14         3.34 o
   2   2   2        699.22        646.25         4.04 o
   3   2   2       5124.05       5295.68        28.76 o
   4   2   2       1077.47       1069.84         6.83 o
   5   2   2       1999.04       2074.92        15.78 o
   6   2   2        120.53        147.57         2.12 o
   7   2   2          3.72          5.83         0.98 o
   8   2   2       3682.01       3862.51        23.75 o
   9   2   2         16.83         14.03         1.44 o
  10   2   2        982.02        954.99         7.91 o
  11   2   2        611.67        691.20         9.24 o
  12   2   2         24.18         22.81         1.88 o
  13   2   2       1153.74       1168.36        11.33 o
  14   2   2         34.31         31.30         2.81 o
 -15   3   2         41.07         39.18         4.42 o
 -14   3   2        429.12        426.82         9.68 o
 -13   3   2         20.09         29.38         2.65 o
 -12   3   2       1467.33       1489.97        14.56 o
 -11   3   2        226.28        215.29         2.81 o
 -10   3   2       3289.79       3216.50        19.26 o
  -9   3   2       1651.40       1629.63        10.07 o
  -8   3   2        992.64        896.20         6.17 o
  -7   3   2        513.61        511.51         4.03 o
  -6   3   2        592.40        475.93         3.71 o
  -5   3   2        100.19         87.52         1.54 o
  -4   3   2       1171.19       1204.85         7.16 o
  -3   3   2       1382.92       1498.52         8.21 o
  -2   3   2       5875.14       5895.42        30.12 o
  -1   3   2        344.43        433.15         3.15 o
   0   3   2       6890.11       7005.66        35.53 o
   1   3   2       3000.98       3198.08        16.88 o
   2   3   2       7759.97       7837.00        39.76 o
   3   3   2       2519.32       2819.94        15.14 o
   4   3   2       5653.69       5682.32        31.16 o
   5   3   2        744.95        781.18         5.67 o
   6   3   2        490.26        445.03         4.00 o
   7   3   2          3.38          4.10         1.21 o
   8   3   2        177.47        179.07         3.07 o
   9   3   2        461.01        440.57         4.87 o
  10   3   2         10.15          8.34         1.51 o
  11   3   2         67.98         71.99         2.37 o
  12   3   2       1527.72       1557.36        12.03 o
  13   3   2         41.42         36.92         2.31 o
  14   3   2        601.46        647.17         7.91 o
 -14   4   2        548.50        582.96         8.69 o
 -13   4   2        106.44         97.17         4.72 o
 -12   4   2        173.34        162.62         3.65 o
 -11   4   2       1407.04       1385.11        12.40 o
 -10   4   2         49.97         51.58         2.20 o
  -9   4   2       4703.36       4683.85        30.91 o
  -8   4   2        102.50         96.52         2.49 o
  -7   4   2        601.78        517.97         4.94 o
  -6   4   2        951.85        958.51         6.38 o
  -5   4   2        879.02        840.79         5.69 o
  -4   4   2        276.36        260.08         2.62 o
  -3   4   2        428.45        390.39         3.38 o
  -2   4   2         15.37         21.67         0.97 o
  -1   4   2       3186.18       3092.46        15.97 o
   0   4   2        360.68        388.43         3.20 o
   1   4   2       6541.52       6608.47        33.94 o
   2   4   2          9.08         40.27         1.16 o
   3   4   2       3675.62       3358.89        17.20 o
   4   4   2          1.76          6.64         0.76 o
   5   4   2       2267.91       2204.78        14.51 o
   6   4   2       1224.22       1251.94         9.34 o
   7   4   2       2366.94       2306.99        15.45 o
   8   4   2        604.57        570.19         5.76 o
   9   4   2        265.56        262.40         3.92 o
  10   4   2         18.92         24.48         1.87 o
  11   4   2        547.49        526.30         5.97 o
  12   4   2         83.35         81.66         3.77 o
  13   4   2        539.43        533.02         7.28 o
 -13   5   2        666.43        645.81         7.95 o
 -12   5   2        115.01        110.00         3.51 o
 -11   5   2        154.68        159.91         3.99 o
 -10   5   2        469.02        457.44         7.01 o
  -9   5   2          2.42          0.91         1.68 o
  -8   5   2       2710.65       2667.49        19.09 o
  -7   5   2        341.51        354.22         4.68 o
  -6   5   2        518.14        512.11         5.58 o
  -5   5   2        403.76        389.31         4.20 o
  -4   5   2          0.07         10.80         1.29 o
  -3   5   2       3498.68       3346.48        19.07 o
  -2   5   2        209.79        245.68         3.41 o
  -1   5   2        870.39        745.81         5.13 o
   0   5   2       1375.72       1372.85         8.47 o
   1   5   2        305.28        290.35         3.01 o
   2   5   2       8937.62       8754.24        44.87 o
   3   5   2        737.64        727.34         5.35 o
   4   5   2       1452.94       1353.25         9.92 o
   5   5   2        446.82        437.15         4.87 o
   6   5   2        390.34        371.31         4.49 o
   7   5   2       2901.42       2923.32        18.08 o
   8   5   2        584.32        563.23         5.95 o
   9   5   2         78.75         73.11         3.20 o
  10   5   2        156.72        139.78         3.73 o
  11   5   2        531.77        509.38         6.58 o
  12   5   2        318.96        300.17         4.95 o
  13   5   2         58.71         58.52         2.92 o
 -13   6   2          2.07          1.85         2.24 o
 -12   6   2        438.27        435.35         6.73 o
 -11   6   2        113.24        107.76         3.69 o
 -10   6   2         24.88         17.57         2.33 o
  -9   6   2        141.87        163.84         4.10 o
  -8   6   2        142.03        130.23         3.33 o
  -7   6   2         72.70         62.43         2.78 o
  -6   6   2       1116.91       1056.55         9.29 o
  -5   6   2        550.98        516.74         6.58 o
  -4   6   2       4115.29       3996.88        30.45 o
  -3   6   2          2.14          3.87         1.39 o
  -2   6   2        257.93        215.42         3.29 o
  -1   6   2         33.45         29.06         1.62 o
   0   6   2       1384.41       1348.08         9.05 o
   1   6   2         36.03         29.37         1.41 o
   2   6   2          2.20         11.17         1.37 o
   3   6   2        682.87        699.90         7.74 o
   4   6   2        261.19        230.68         3.68 o
   5   6   2       1319.31       1267.44         9.94 o
   6   6   2        653.00        619.29         6.84 o
   7   6   2        140.69        126.89         3.34 o
   8   6   2       2149.08       2061.39        16.18 o
   9   6   2        109.54        123.16         3.55 o
  10   6   2        943.95        950.18        11.85 o
  11   6   2         22.74         24.24         2.53 o
  12   6   2        119.50        120.59         4.09 o
 -11   7   2         28.39         29.15         2.82 o
 -10   7   2        368.62        358.53         6.23 o
  -9   7   2          2.43          5.71         2.30 o
  -8   7   2        107.48         95.30         3.47 o
  -7   7   2        553.01        491.15         6.28 o
  -6   7   2         19.98         21.53         3.04 o
  -5   7   2       2145.90       2263.17        16.77 o
  -4   7   2          1.50          4.26         1.72 o
  -3   7   2        410.52        404.14         4.83 o
  -2   7   2         44.74         46.31         2.22 o
  -1   7   2       4840.52       5005.31        31.84 o
   0   7   2         68.08         69.95         2.25 o
   1   7   2          1.44          6.93         2.44 o
   2   7   2        824.56        826.86         7.80 o
   3   7   2        391.23        353.80         5.34 o
   4   7   2          0.74          3.69         1.82 o
   5   7   2         92.23         94.77         3.03 o
   6   7   2          3.17          3.46         1.93 o
   7   7   2        486.70        484.93         6.44 o
   8   7   2          6.86         10.46         2.28 o
   9   7   2       1775.14       1777.31        15.16 o
  10   7   2          0.29          1.97         2.34 o
  11   7   2        153.81        153.54         5.71 o
 -10   8   2         86.56         99.31         4.08 o
  -9   8   2        704.38        719.15         9.26 o
  -8   8   2         60.57         58.80         3.31 o
  -7   8   2         63.04         63.92         3.29 o
  -6   8   2       1046.79       1078.15        12.29 o
  -5   8   2         42.53         41.49         3.69 o
  -4   8   2         78.76        101.19         4.14 o
  -3   8   2         21.52         16.40         2.21 o
  -2   8   2       1529.36       1591.67        12.55 o
  -1   8   2        158.44        174.22         4.30 o
   0   8   2        540.22        557.62         6.82 o
   1   8   2        988.51        923.85        10.67 o
   2   8   2          0.77          2.77         2.75 o
   3   8   2        774.59        780.18         9.84 o
   4   8   2         41.59         44.97         3.22 o
   5   8   2        505.90        460.22         7.53 o
   6   8   2        150.70        154.01         4.29 o
   7   8   2        135.67        154.09         4.11 o
   8   8   2        613.74        598.60         7.75 o
   9   8   2         34.77         45.98         3.10 o
  -8   9   2        588.35        630.46        10.63 o
  -7   9   2         19.84         28.22         3.22 o
  -6   9   2        468.39        472.29         7.86 o
  -5   9   2        268.45        291.88         6.80 o
  -4   9   2         59.09         48.35         3.69 o
  -3   9   2        174.94        214.10         5.92 o
  -2   9   2        199.30        199.67         5.06 o
  -1   9   2         95.99        118.96         3.71 o
   0   9   2        660.68        675.73        10.12 o
   1   9   2         54.54         51.04         4.57 o
   2   9   2       1147.83       1213.96        13.50 o
   3   9   2         46.20         42.93         3.44 o
   4   9   2       1142.81       1233.03        13.92 o
   5   9   2         90.38         91.09         4.27 o
   6   9   2        196.18        229.30         6.06 o
   7   9   2        117.79        132.38         4.93 o
  -6  10   2          0.11          6.02         3.37 o
  -5  10   2         19.32         22.64         3.82 o
  -4  10   2         10.29         11.99         3.38 o
  -3  10   2         31.98         30.78         3.58 o
  -2  10   2          0.13          3.81         3.33 o
  -1  10   2        207.72        225.30         7.38 o
   0  10   2          0.70          6.92         3.22 o
   1  10   2        398.77        464.45         8.86 o
   2  10   2          4.11          3.00         4.09 o
   3  10   2        531.73        579.66        10.16 o
   4  10   2         16.38          7.81         3.16 o
   5  10   2        723.41        895.38        12.03 o
 -15   0   3       1170.85       1174.97        29.70 o
 -13   0   3        373.32        302.84         7.25 o
 -11   0   3        206.34        202.99         4.60 o
  -9   0   3       1475.37       1467.47        14.17 o
  -7   0   3       4825.12       4407.87        35.93 o
  -5   0   3      16711.73      17631.96       124.40 o
  -3   0   3      22631.76      23692.52       168.30 o
  -1   0   3         71.67         94.72         1.56 o
   1   0   3      11731.45      12226.01        86.36 o
   3   0   3       2088.82       2284.78        28.88 o
   5   0   3       6477.10       6659.12        48.07 o
   7   0   3       4755.12       4888.27        36.32 o
   9   0   3       3988.11       4117.63        35.87 o
  11   0   3        889.23        855.54        12.44 o
  13   0   3         41.25         50.00         7.94 o
 -15   1   3         33.51         35.85         3.90 o
 -14   1   3       1182.83       1223.77        13.14 o
 -13   1   3        774.70        774.08         9.36 o
 -12   1   3        371.26        316.09         4.24 o
 -11   1   3        497.82        549.88         5.87 o
 -10   1   3        333.96        331.70         3.94 o
  -9   1   3        629.85        702.65         5.44 o
  -8   1   3       2076.75       2142.69        12.75 o
  -7   1   3        139.79        114.64         1.86 o
  -6   1   3       3286.89       3081.50        17.15 o
  -5   1   3        211.63        198.18         1.99 o
  -4   1   3      13988.71      14621.57        86.38 o
  -3   1   3        595.82        546.22         3.42 o
  -2   1   3       4990.78       5427.09        34.76 o
  -1   1   3       2236.69       2519.67        13.65 o
   0   1   3       3192.67       3587.60        19.43 o
   1   1   3       7739.14       7993.48        46.97 o
   2   1   3       6543.14       7311.59        38.91 o
   3   1   3       1133.27       1234.33        13.25 o
   4   1   3       7250.23       7462.82        37.78 o
   5   1   3        180.55        181.99         1.99 o
   6   1   3       8971.39       9235.97        46.86 o
   7   1   3        362.24        348.01         4.12 o
   8   1   3       1161.17       1105.59         7.39 o
   9   1   3        190.13        167.74         2.92 o
  10   1   3       1302.10       1337.67        10.90 o
  11   1   3         21.09         35.55         2.18 o
  12   1   3         53.36         46.22         2.43 o
  13   1   3        109.65        109.16         3.40 o
  14   1   3        200.12        195.66         4.41 o
 -15   2   3         39.26         30.96         4.91 o
 -14   2   3        381.46        379.83         9.20 o
 -13   2   3        154.14        140.80         4.19 o
 -12   2   3       1638.31       1624.49        13.74 o
 -11   2   3          6.04          5.95         1.38 o
 -10   2   3       1684.20       1829.94        12.51 o
  -9   2   3        659.13        609.43         4.77 o
  -8   2   3       1078.32       1192.10         7.45 o
  -7   2   3       4503.88       4933.55        25.75 o
  -6   2   3         18.42         33.29         0.98 o
  -5   2   3        107.36        156.99         1.99 o
  -4   2   3         19.43         13.46         1.39 o
  -3   2   3       1994.26       2093.13        11.74 o
  -2   2   3       8579.77       8967.30        49.99 o
  -1   2   3       3554.31       3452.60        26.46 o
   0   2   3        323.94        273.46         2.29 o
   1   2   3       1574.85       1531.82         8.98 o
   2   2   3        580.31        481.74         3.58 o
   3   2   3       3743.19       3852.53        25.43 o
   4   2   3        939.21        936.91         6.22 o
   5   2   3        217.65        202.28         2.30 o
   6   2   3         27.37         26.96         1.26 o
   7   2   3       2186.23       2216.79        14.51 o
   8   2   3        835.09        788.51         6.70 o
   9   2   3       1014.76        991.25         8.05 o
  10   2   3         11.40         13.18         1.56 o
  11   2   3         14.81         13.85         1.69 o
  12   2   3        686.71        727.90         8.28 o
  13   2   3          2.63          0.33         1.89 o
  14   2   3       1192.64       1211.20        15.66 o
 -15   3   3        349.72        321.06         8.69 o
 -14   3   3         38.64         53.77         6.47 o
 -13   3   3       1119.76       1158.15        14.99 o
 -12   3   3          7.97          6.91         2.71 o
 -11   3   3       3743.69       3824.62        30.71 o
 -10   3   3         83.95         82.89         1.80 o
  -9   3   3        797.93        750.15         5.84 o
  -8   3   3        222.78        226.59         2.87 o
  -7   3   3        815.22        848.40         6.63 o
  -6   3   3        136.95        156.40         2.05 o
  -5   3   3         12.76         13.60         1.03 o
  -4   3   3        492.07        580.91         4.05 o
  -3   3   3       1436.57       1316.23         8.62 o
  -2   3   3          4.86          6.82         0.96 o
  -1   3   3       2321.73       2107.65        11.50 o
   0   3   3          5.07          3.35         0.68 o
   1   3   3       8668.71       8580.42        43.38 o
   2   3   3         27.32         24.40         1.09 o
   3   3   3       4566.24       4514.46        23.56 o
   4   3   3       1353.06       1428.51         9.04 o
   5   3   3        283.50        247.79         2.74 o
   6   3   3        164.17        158.89         2.73 o
   7   3   3        201.54        188.16         3.09 o
   8   3   3        616.06        609.18         5.88 o
   9   3   3        339.97        331.23         4.31 o
  10   3   3        707.98        679.04         6.69 o
  11   3   3       1077.77       1035.64         8.94 o
  12   3   3         77.33         67.90         2.72 o
  13   3   3        643.17        647.84         8.03 o
 -14   4   3        528.54        519.18         9.32 o
 -13   4   3         33.85         22.74         3.31 o
 -12   4   3       1685.26       1666.23        14.40 o
 -11   4   3        115.58        100.31         3.03 o
 -10   4   3       1121.12       1113.39        10.48 o
  -9   4   3         28.40         34.17         1.77 o
  -8   4   3       2483.21       2355.97        15.55 o
  -7   4   3        486.42        469.80         5.15 o
  -6   4   3        256.54        225.06         2.60 o
  -5   4   3       1727.23       1704.37        10.01 o
  -4   4   3       3449.20       3491.45        18.02 o
  -3   4   3        760.72        759.48         5.13 o
  -2   4   3       1718.53       1503.18         9.37 o
  -1   4   3          0.54          3.48         0.94 o
   0   4   3       3607.13       3391.15        18.14 o
   1   4   3        310.90        364.86         3.14 o
   2   4   3       9411.17       9303.79        47.29 o
   3   4   3        206.45        255.83         2.62 o
   4   4   3        681.56        611.23         5.24 o
   5   4   3        131.04        133.12         2.68 o
   6   4   3        186.98        161.34         2.99 o
   7   4   3       1049.39       1059.76         8.58 o
   8   4   3         21.30         25.06         1.80 o
   9   4   3         75.42         84.27         2.56 o
  10   4   3       1212.83       1117.85        10.30 o
  11   4   3        110.66        107.57         3.39 o
  12   4   3       1152.54       1160.79        10.21 o
  13   4   3          0.55          3.00         2.13 o
 -14   5   3         84.10         85.55         4.71 o
 -13   5   3         91.69         85.06         3.39 o
 -12   5   3         24.94         22.74         2.43 o
 -11   5   3        954.12        925.82         9.73 o
 -10   5   3        648.32        618.45         7.37 o
  -9   5   3        750.28        668.04         7.59 o
  -8   5   3        110.10        110.28         2.96 o
  -7   5   3        249.41        247.91         3.96 o
  -6   5   3       1790.35       1699.46        12.75 o
  -5   5   3         82.90         71.81         2.00 o
  -4   5   3       1793.47       1755.47        11.82 o
  -3   5   3        486.74        496.13         5.06 o
  -2   5   3        423.75        413.34         3.76 o
  -1   5   3       3180.75       3116.32        17.10 o
   0   5   3        237.94        197.10         2.48 o
   1   5   3       7112.68       7338.66        37.93 o
   2   5   3        301.80        238.92         2.88 o
   3   5   3         48.22         28.56         1.34 o
   4   5   3       1613.63       1499.10        10.86 o
   5   5   3        739.48        777.59         6.89 o
   6   5   3       1013.48        988.47         8.27 o
   7   5   3        913.20        898.13         7.93 o
   8   5   3       1344.88       1389.18        10.95 o
   9   5   3       2379.96       2435.92        17.08 o
  10   5   3        375.71        354.60         5.45 o
  11   5   3        450.13        438.84         6.21 o
  12   5   3          2.26          2.95         2.13 o
 -13   6   3        210.18        210.46         5.32 o
 -12   6   3         11.09          9.36         2.39 o
 -11   6   3          0.23          1.32         2.07 o
 -10   6   3         70.18         80.03         3.38 o
  -9   6   3        935.34        952.64        10.00 o
  -8   6   3         34.83         30.05         2.68 o
  -7   6   3        969.19        945.91         8.74 o
  -6   6   3       1074.69       1022.89         9.09 o
  -5   6   3       2706.08       2720.17        19.05 o
  -4   6   3        870.82        808.47         9.92 o
  -3   6   3        587.02        492.22         5.29 o
  -2   6   3       1093.73       1135.26         8.65 o
  -1   6   3        466.51        450.71         4.72 o
   0   6   3        272.73        280.05         3.33 o
   1   6   3        315.19        291.51         4.03 o
   2   6   3        126.74        132.24         2.82 o
   3   6   3       1396.78       1362.63        10.32 o
   4   6   3        758.56        735.46         7.53 o
   5   6   3       2262.92       2258.12        15.64 o
   6   6   3         11.69         18.47         2.68 o
   7   6   3       1353.22       1303.10        11.44 o
   8   6   3          0.13          0.40         1.96 o
   9   6   3        660.67        626.89         7.51 o
  10   6   3        163.48        168.08         4.22 o
  11   6   3        175.15        172.73         4.35 o
 -12   7   3        128.35        127.00         4.65 o
 -11   7   3        103.26         96.23         3.81 o
 -10   7   3        120.73        127.14         4.05 o
  -9   7   3          6.99          5.39         2.28 o
  -8   7   3       1484.06       1463.97        16.64 o
  -7   7   3        177.90        161.41         4.60 o
  -6   7   3       1023.60        977.26         9.95 o
  -5   7   3         13.23         16.95         2.06 o
  -4   7   3        287.59        312.51         4.97 o
  -3   7   3         60.66         39.75         2.16 o
  -2   7   3        375.17        357.35         4.78 o
  -1   7   3         12.65         21.99         1.90 o
   0   7   3        997.47        957.43         7.95 o
   1   7   3         74.21         64.34         2.21 o
   2   7   3       2108.62       2109.23        17.07 o
   3   7   3         61.75         56.86         2.39 o
   4   7   3       1458.41       1423.69        14.80 o
   5   7   3         17.18         14.62         2.07 o
   6   7   3       1246.49       1307.29        12.46 o
   7   7   3         12.63          9.55         2.17 o
   8   7   3       1115.36       1091.26        10.72 o
   9   7   3         82.68         90.18         3.47 o
  10   7   3         70.31         66.12         3.28 o
 -10   8   3        779.34        842.92        11.15 o
  -9   8   3         18.36         26.81         3.19 o
  -8   8   3        171.33        171.22         5.03 o
  -7   8   3       1181.84       1203.01        16.16 o
  -6   8   3        299.65        239.04         6.02 o
  -5   8   3        345.41        359.27         7.05 o
  -4   8   3        409.54        372.74         5.69 o
  -3   8   3        456.89        492.05         6.49 o
  -2   8   3        167.93        163.95         3.77 o
  -1   8   3         43.04         58.97         2.51 o
   0   8   3       1095.63       1045.31        10.16 o
   1   8   3         24.93         32.87         2.89 o
   2   8   3        530.26        520.07         7.81 o
   3   8   3        840.39        846.75        10.41 o
   4   8   3         28.28         33.08         3.06 o
   5   8   3        283.07        295.72         8.60 o
   6   8   3        207.84        187.65         5.23 o
   7   8   3        431.41        474.29         6.76 o
   8   8   3         33.71         28.74         2.83 o
   9   8   3        221.58        209.58         5.02 o
  -8   9   3         56.26         74.88         4.12 o
  -7   9   3        116.55        115.14         4.66 o
  -6   9   3         59.53         63.54         5.99 o
  -5   9   3          0.18          0.63         2.74 o
  -4   9   3        261.53        289.03         6.69 o
  -3   9   3        302.93        316.50         7.09 o
  -2   9   3        129.27        133.98         4.89 o
  -1   9   3        782.76        856.70        10.29 o
   0   9   3        152.70        128.69         5.02 o
   1   9   3       1020.33       1050.57        13.44 o
   2   9   3         41.69         38.76         3.41 o
   3   9   3       1149.71       1251.50        14.05 o
   4   9   3         21.65         25.32         3.28 o
   5   9   3        194.49        205.24         7.73 o
   6   9   3        308.57        359.59         7.35 o
   7   9   3          2.84          6.06         3.03 o
  -6  10   3          6.80         14.66         3.67 o
  -5  10   3          3.60          6.96         5.23 o
  -4  10   3         56.22         75.09         5.06 o
  -3  10   3          3.60         13.22         3.71 o
  -2  10   3        712.98        823.05        20.81 o
  -1  10   3          7.72         17.02         4.08 o
   0  10   3        997.24       1116.78        14.43 o
   1  10   3          9.93          9.63         3.34 o
   2  10   3        433.78        490.09         9.31 o
   3  10   3         85.32         89.50         4.92 o
   4  10   3         63.27         58.57         4.07 o
 -14   0   4        169.52        177.59         6.20 o
 -12   0   4        361.54        333.53         7.10 o
 -10   0   4       2571.16       2722.75        24.17 o
  -8   0   4      10345.10      11266.59        88.46 o
  -6   0   4       1557.39       1402.08        11.39 o
  -4   0   4      10386.12      11082.87        78.40 o
  -2   0   4      14846.35      15828.54       213.30 o
   0   0   4       2646.07       2676.91        19.74 o
   2   0   4       3877.43       4146.46        30.15 o
   4   0   4      14049.41      14866.71       104.94 o
   6   0   4       7085.55       7291.84        52.85 o
   8   0   4       3217.82       3272.03        29.02 o
  10   0   4        827.95        834.90        12.19 o
  12   0   4          3.17         -1.23         2.50 o
  14   0   4        129.57        133.20         5.64 o
 -15   1   4        273.70        313.22         8.29 o
 -14   1   4        536.27        572.47        10.56 o
 -13   1   4         50.59         47.29         2.76 o
 -12   1   4         46.87         44.95         2.36 o
 -11   1   4       1068.52       1042.36         8.84 o
 -10   1   4        525.24        599.72         5.49 o
  -9   1   4       1929.77       2094.82        13.46 o
  -8   1   4         20.60         10.66         1.11 o
  -7   1   4      10738.56      11467.23        60.44 o
  -6   1   4          1.68          1.35         0.59 o
  -5   1   4       2272.97       2110.46        12.91 o
  -4   1   4        395.87        418.32         2.93 o
  -3   1   4        874.95        969.65         8.76 o
  -2   1   4       8868.61       9287.65        54.40 o
  -1   1   4       2756.14       2962.68        15.39 o
   0   1   4         88.15         71.72         1.18 o
   1   1   4       2393.65       2429.74        13.61 o
   2   1   4       1876.73       2109.25        11.97 o
   3   1   4       9309.57       9768.84        49.16 o
   4   1   4       1810.83       1927.34        10.68 o
   5   1   4       3322.89       3221.30        17.22 o
   6   1   4        404.50        450.90         4.67 o
   7   1   4       6235.55       6561.50        36.14 o
   8   1   4        198.71        178.17         2.99 o
   9   1   4       1045.11       1028.45         9.77 o
  10   1   4        566.80        599.08         6.41 o
  11   1   4         62.31         50.19         2.49 o
  12   1   4        103.85         96.17         3.24 o
  13   1   4        105.11         88.85         3.73 o
  14   1   4        161.83        161.83         4.79 o
 -15   2   4        648.61        634.19        17.27 o
 -14   2   4         14.45         12.69         3.26 o
 -13   2   4        585.72        616.28         8.16 o
 -12   2   4         14.65         10.32         1.73 o
 -11   2   4          8.84          7.81         1.56 o
 -10   2   4       1229.04       1174.83         8.84 o
  -9   2   4       1963.13       2127.24        13.70 o
  -8   2   4        339.76        313.25         3.43 o
  -7   2   4        243.10        211.35         2.44 o
  -6   2   4       1578.03       1655.13         9.91 o
  -5   2   4       1528.49       1504.23         8.97 o
  -4   2   4       4237.46       4550.78        24.52 o
  -3   2   4       1740.24       1700.67        10.35 o
  -2   2   4          0.53          3.80         0.71 o
  -1   2   4       6006.67       5987.43        30.42 o
   0   2   4       2035.00       2152.29        11.58 o
   1   2   4       1333.71       1225.50         7.65 o
   2   2   4       3011.27       2876.97        16.22 o
   3   2   4       1354.21       1476.17         9.02 o
   4   2   4        929.80        898.03         6.50 o
   5   2   4        711.40        726.40         5.97 o
   6   2   4       1608.45       1653.88        11.31 o
   7   2   4        378.99        355.00         4.08 o
   8   2   4        135.15        135.53         3.58 o
   9   2   4       1271.21       1348.83        10.24 o
  10   2   4        466.21        454.58         4.91 o
  11   2   4        674.42        699.21         7.41 o
  12   2   4        215.70        203.10         4.43 o
  13   2   4        466.39        477.10         6.86 o
  14   2   4        151.65        154.57         4.23 o
 -15   3   4          3.20          5.62         3.58 o
 -14   3   4       1088.80       1127.62        15.66 o
 -13   3   4         59.82         48.12         3.46 o
 -12   3   4        634.12        651.07         8.44 o
 -11   3   4        463.54        413.95         6.29 o
 -10   3   4       1671.74       1684.13        12.50 o
  -9   3   4        101.56        100.26         2.23 o
  -8   3   4        236.50        248.75         2.93 o
  -7   3   4          8.57         12.00         1.02 o
  -6   3   4       2948.32       3106.21        17.59 o
  -5   3   4       1473.51       1582.07         9.58 o
  -4   3   4       2107.34       1884.69        11.03 o
  -3   3   4       6249.53       6888.76        39.06 o
  -2   3   4       2551.70       2294.75        13.98 o
  -1   3   4         36.49         34.83         1.11 o
   0   3   4       4688.81       4664.76        24.18 o
   1   3   4         59.98         54.92         1.18 o
   2   3   4       1502.69       1312.09         7.74 o
   3   3   4         69.93         96.13         2.62 o
   4   3   4        701.75        655.49         5.57 o
   5   3   4        245.95        282.36         4.03 o
   6   3   4        401.97        356.26         4.99 o
   7   3   4          0.55          0.04         1.28 o
   8   3   4       2476.70       2517.80        16.82 o
   9   3   4        667.81        697.13         6.67 o
  10   3   4       1398.28       1380.31        10.87 o
  11   3   4         31.20         25.80         2.05 o
  12   3   4        954.53        971.09        11.98 o
  13   3   4         34.04         34.92         2.67 o
 -14   4   4         26.87         39.83         3.68 o
 -13   4   4       1415.13       1486.36        17.09 o
 -12   4   4          2.20         -0.43         1.69 o
 -11   4   4       1331.16       1279.90        12.70 o
 -10   4   4        880.48        881.35         8.72 o
  -9   4   4          6.47          9.23         1.98 o
  -8   4   4         97.98        102.53         3.14 o
  -7   4   4        701.45        684.37         6.28 o
  -6   4   4        511.65        469.82         5.77 o
  -5   4   4       1559.89       1401.53         9.63 o
  -4   4   4       3451.10       3883.98        22.02 o
  -3   4   4       5928.70       5988.80        34.54 o
  -2   4   4        179.04        128.09         2.12 o
  -1   4   4       4793.24       4477.94        23.51 o
   0   4   4        505.63        597.74         4.35 o
   1   4   4       4158.36       4119.46        21.83 o
   2   4   4        985.79       1029.27         6.60 o
   3   4   4        117.25         96.93         1.95 o
   4   4   4       1170.31       1185.85         8.91 o
   5   4   4          0.32          6.54         1.32 o
   6   4   4        812.23        763.81         6.82 o
   7   4   4       1563.63       1488.15        11.11 o
   8   4   4        503.24        524.22         5.68 o
   9   4   4        478.65        478.58         5.56 o
  10   4   4        712.98        681.22         6.99 o
  11   4   4       1094.79       1111.63         9.78 o
  12   4   4         24.55         24.60         2.22 o
  13   4   4        680.42        689.15         8.25 o
 -14   5   4        181.62        171.55         8.35 o
 -13   5   4         51.88         42.72         2.71 o
 -12   5   4       1881.39       1891.23        17.82 o
 -11   5   4        471.23        424.07         8.82 o
 -10   5   4        707.59        664.44        11.34 o
  -9   5   4       1677.60       1727.45        15.92 o
  -8   5   4         78.53         84.06         3.12 o
  -7   5   4       1946.98       1943.72        15.43 o
  -6   5   4         67.33         91.54         2.65 o
  -5   5   4       1084.30       1078.69         8.68 o
  -4   5   4        717.14        667.91         6.16 o
  -3   5   4        493.75        473.63         4.64 o
  -2   5   4       2580.36       2553.17        16.13 o
  -1   5   4         23.13         17.73         1.24 o
   0   5   4       1594.96       1365.94        10.29 o
   1   5   4        287.65        215.94         2.72 o
   2   5   4       1590.54       1516.45         9.33 o
   3   5   4       2458.78       2332.09        15.50 o
   4   5   4        326.90        308.24         4.07 o
   5   5   4       1445.66       1373.95        10.44 o
   6   5   4        861.98        865.71         7.67 o
   7   5   4       2939.22       3025.02        20.07 o
   8   5   4        231.66        228.90         4.00 o
   9   5   4        403.32        380.08         5.16 o
  10   5   4        761.64        726.91         7.55 o
  11   5   4          1.34          3.36         2.11 o
  12   5   4        593.47        600.19         7.92 o
 -13   6   4        324.71        323.49         6.41 o
 -12   6   4        117.74        111.18         4.12 o
 -11   6   4         30.45         27.54         2.84 o
 -10   6   4        925.65        902.45        10.65 o
  -9   6   4        195.29        201.73         7.02 o
  -8   6   4        315.45        303.80         6.37 o
  -7   6   4         63.84         45.97         2.92 o
  -6   6   4       4111.16       4102.59        32.01 o
  -5   6   4        441.92        478.38         6.84 o
  -4   6   4       1329.30       1242.46         9.94 o
  -3   6   4          1.52          2.06         1.47 o
  -2   6   4         83.94         74.07         2.24 o
  -1   6   4        768.84        728.36         6.35 o
   0   6   4        112.82        103.59         2.43 o
   1   6   4        564.23        520.95         5.88 o
   2   6   4       3541.92       3527.86        26.59 o
   3   6   4          1.82          3.82         1.54 o
   4   6   4       2391.47       2320.69        15.96 o
   5   6   4          0.38          7.51         1.71 o
   6   6   4        625.73        611.85         6.43 o
   7   6   4         36.80         43.52         2.27 o
   8   6   4        982.84        928.53         8.72 o
   9   6   4        389.99        346.36         5.62 o
  10   6   4         74.70         73.22         3.37 o
  11   6   4         16.10         18.73         2.41 o
 -12   7   4         51.12         49.05         3.48 o
 -11   7   4        361.31        334.06         6.70 o
 -10   7   4         35.22         37.64         4.10 o
  -9   7   4       1257.93       1303.02        15.62 o
  -8   7   4         28.02         23.92         3.35 o
  -7   7   4        300.40        284.23         6.35 o
  -6   7   4          0.66          0.22         2.14 o
  -5   7   4       2556.73       2424.39        22.90 o
  -4   7   4        541.41        501.74         6.11 o
  -3   7   4         28.15         24.16         1.96 o
  -2   7   4        784.35        784.19         7.44 o
  -1   7   4        657.29        669.15         6.84 o
   0   7   4        180.33        148.94         3.15 o
   1   7   4        264.79        248.72         4.67 o
   2   7   4         72.15         64.70         2.83 o
   3   7   4       1233.62       1250.30        11.71 o
   4   7   4         78.38         83.53         2.82 o
   5   7   4       1869.07       1808.00        14.66 o
   6   7   4         48.51         36.88         2.53 o
   7   7   4        209.72        216.01         4.56 o
   8   7   4         48.20         38.46         2.74 o
   9   7   4        180.58        187.79         4.63 o
  10   7   4         10.24          9.69         2.50 o
 -10   8   4        268.29        264.76         6.32 o
  -9   8   4         88.00         73.63         3.83 o
  -8   8   4        587.46        611.08         9.94 o
  -7   8   4          1.18          7.35         2.92 o
  -6   8   4        114.80        115.76         4.56 o
  -5   8   4         24.73         31.06         3.64 o
  -4   8   4        374.29        372.16         7.82 o
  -3   8   4        222.28        202.48         4.04 o
  -2   8   4        149.10        132.86         3.37 o
  -1   8   4       1046.43       1057.57         9.46 o
   0   8   4        223.69        235.92         6.07 o
   1   8   4        214.84        189.17         5.02 o
   2   8   4        246.29        245.81         5.59 o
   3   8   4        139.57        138.78         4.91 o
   4   8   4        864.91        897.53        14.49 o
   5   8   4         46.25         45.49         3.39 o
   6   8   4        161.48        184.45         5.64 o
   7   8   4        109.78        101.85         4.39 o
   8   8   4         66.33         65.08         3.34 o
   9   8   4        150.97        141.53         4.35 o
  -8   9   4         80.60         79.32         4.13 o
  -7   9   4        126.73        140.96         5.33 o
  -6   9   4         75.04         76.26         4.29 o
  -5   9   4          0.91          2.91         2.82 o
  -4   9   4        328.05        352.62         6.55 o
  -3   9   4          0.11          5.62         2.49 o
  -2   9   4       1034.35       1040.84        19.07 o
  -1   9   4          0.10          2.19         2.92 o
   0   9   4        289.64        309.76        10.50 o
   1   9   4          5.72         13.08         3.21 o
   2   9   4        493.33        505.59         9.07 o
   3   9   4        331.02        348.99         7.01 o
   4   9   4          4.16         10.91         2.98 o
   5   9   4         22.20         15.38         3.15 o
   6   9   4         42.37         36.71         3.66 o
   7   9   4         25.62         25.20         3.51 o
  -5  10   4          8.53         20.31         4.03 o
  -4  10   4          0.22          5.99         3.60 o
  -3  10   4        484.48        519.10        23.00 o
  -2  10   4          4.36         11.47         6.53 o
  -1  10   4       1228.09       1401.27        19.54 o
   0  10   4         64.28         76.20         4.58 o
   1  10   4        285.96        362.63         9.51 o
   2  10   4          1.36          6.14         3.54 o
   3  10   4          4.59          1.08         3.38 o
   4  10   4         37.84         25.46         3.57 o
 -15   0   5          0.12          2.24         3.63 o
 -13   0   5       2217.58       2355.95        38.26 o
 -11   0   5        169.75        150.52         4.16 o
  -9   0   5       8008.10       8434.19        67.29 o
  -7   0   5      11438.05      12496.69        88.86 o
  -5   0   5        171.74        128.34         3.28 o
  -3   0   5       2022.32       2210.86        18.33 o
  -1   0   5      21347.89      23924.14       271.39 o
   1   0   5      96064.23      94518.95      2195.16 o
   3   0   5       5380.37       5345.97        38.83 o
   5   0   5       1746.51       1595.48        14.66 o
   7   0   5       5615.88       5889.25        43.80 o
   9   0   5        753.32        754.89        13.91 o
  11   0   5        452.82        440.49        13.18 o
  13   0   5        585.36        580.14        13.76 o
 -15   1   5        214.08        234.49         8.83 o
 -14   1   5         48.72         48.43         3.33 o
 -13   1   5         44.92         27.25         2.49 o
 -12   1   5        537.92        553.71         6.11 o
 -11   1   5       1516.56       1529.28        10.93 o
 -10   1   5       3389.50       3381.04        19.48 o
  -9   1   5        209.89        171.66         2.37 o
  -8   1   5       6218.22       6415.99        34.71 o
  -7   1   5        615.31        615.96         5.07 o
  -6   1   5       3720.66       3963.73        20.78 o
  -5   1   5        986.26        950.00         5.61 o
  -4   1   5       2782.44       3143.79        17.48 o
  -3   1   5        138.94        137.14         3.91 o
  -2   1   5       1316.49       1228.07         7.27 o
  -1   1   5         20.21         21.25         0.86 o
   0   1   5       6488.80       6778.30        34.29 o
   1   1   5         29.39         71.69         1.55 o
   2   1   5       1749.76       1774.63         9.85 o
   3   1   5         23.18         34.66         1.05 o
   4   1   5       8359.24       8509.79        43.18 o
   5   1   5       1097.76       1138.99         6.76 o
   6   1   5       4605.26       4669.43        24.64 o
   7   1   5       2772.80       3075.82        19.41 o
   8   1   5        246.53        254.92         3.60 o
   9   1   5        903.22        955.83         8.63 o
  10   1   5        144.07        124.40         3.43 o
  11   1   5        768.12        742.39         8.48 o
  12   1   5        371.39        356.68         5.83 o
  13   1   5          3.74          4.89         2.17 o
 -15   2   5         29.41         33.72         4.94 o
 -14   2   5        897.60        942.90        14.35 o
 -13   2   5          8.66          6.80         2.11 o
 -12   2   5         42.81         51.35         2.46 o
 -11   2   5       2767.60       2847.10        23.43 o
 -10   2   5        150.29        154.40         3.54 o
  -9   2   5        262.69        262.38         3.20 o
  -8   2   5        364.86        369.65         3.49 o
  -7   2   5       2362.34       2508.80        14.53 o
  -6   2   5       2130.28       2225.17        12.34 o
  -5   2   5          1.64          5.29         0.85 o
  -4   2   5       1381.61       1308.62         7.88 o
  -3   2   5          2.41          5.24         1.32 o
  -2   2   5       2777.84       2767.67        15.30 o
  -1   2   5        596.61        611.68         4.04 o
   0   2   5       1400.03       1363.07         9.50 o
   1   2   5        758.36        609.32         5.40 o
   2   2   5         22.96         25.85         0.99 o
   3   2   5       2507.36       2492.88        14.48 o
   4   2   5       3594.52       3819.31        21.53 o
   5   2   5       2073.15       2143.07        14.01 o
   6   2   5       2783.69       2894.90        18.39 o
   7   2   5        236.20        256.61         4.77 o
   8   2   5       5080.81       5380.04        32.64 o
   9   2   5        364.47        389.52         4.49 o
  10   2   5       1510.77       1543.34        12.65 o
  11   2   5          8.29          7.52         2.01 o
  12   2   5        462.50        467.02         6.76 o
  13   2   5        286.95        267.13         5.38 o
 -15   3   5        835.27        872.80        18.07 o
 -14   3   5          0.16          2.41         2.59 o
 -13   3   5        477.41        491.55         8.46 o
 -12   3   5        509.69        479.71         7.08 o
 -11   3   5        179.20        144.65         3.02 o
 -10   3   5         13.81         15.90         1.53 o
  -9   3   5        155.51        140.96         3.05 o
  -8   3   5        204.50        219.39         3.41 o
  -7   3   5       1419.67       1308.84         8.49 o
  -6   3   5        140.75        154.61         2.21 o
  -5   3   5       5189.14       5135.11        27.92 o
  -4   3   5        496.53        590.94         4.77 o
  -3   3   5       5607.80       5593.29        32.09 o
  -2   3   5        810.83        778.90         6.18 o
  -1   3   5       2678.27       2543.65        13.82 o
   0   3   5        158.84        134.01         2.07 o
   1   3   5       1023.21       1000.51         6.25 o
   2   3   5         73.38         63.23         2.04 o
   3   3   5       2044.31       2310.93        16.40 o
   4   3   5         11.65         28.01         1.44 o
   5   3   5       1223.20       1132.89         8.60 o
   6   3   5        136.78        122.73         2.74 o
   7   3   5       2598.53       2585.81        18.39 o
   8   3   5        250.07        244.20         3.82 o
   9   3   5       4817.51       4994.61        31.01 o
  10   3   5        311.76        273.42         4.30 o
  11   3   5       1508.63       1522.71        13.02 o
  12   3   5          2.82          8.06         2.24 o
  13   3   5         96.00         90.56         3.58 o
 -14   4   5        431.10        447.31         8.61 o
 -13   4   5         60.67         61.08         4.66 o
 -12   4   5       1506.43       1475.65        13.07 o
 -11   4   5          2.82          2.77         1.63 o
 -10   4   5         23.09         23.41         2.32 o
  -9   4   5       1940.44       2125.79        20.49 o
  -8   4   5        363.44        354.97         5.51 o
  -7   4   5        270.04        292.54         4.26 o
  -6   4   5       1139.22       1079.22         8.49 o
  -5   4   5        567.92        524.78         5.10 o
  -4   4   5       4117.01       3998.32        23.84 o
  -3   4   5       1990.16       2308.84        14.55 o
  -2   4   5       6636.90       6561.84        35.92 o
  -1   4   5         47.88         46.30         1.23 o
   0   4   5        177.26        118.57         2.24 o
   1   4   5        270.85        288.88         3.74 o
   2   4   5       2064.17       2105.94        12.04 o
   3   4   5       1855.94       2017.23        13.55 o
   4   4   5        610.06        656.28         6.00 o
   5   4   5       1222.46       1209.94         9.34 o
   6   4   5       2375.49       2240.79        15.31 o
   7   4   5        130.50        133.32         3.05 o
   8   4   5       1731.67       1710.62        12.73 o
   9   4   5        795.92        792.88         7.62 o
  10   4   5       1301.91       1278.89        10.70 o
  11   4   5          0.49          1.13         1.85 o
  12   4   5        241.92        242.75         4.86 o
 -14   5   5          8.17          8.55         3.15 o
 -13   5   5       1103.02       1150.33        12.54 o
 -12   5   5        396.36        403.90         6.60 o
 -11   5   5         32.77         27.78         2.93 o
 -10   5   5        315.15        346.89         6.17 o
  -9   5   5        269.71        278.68         5.28 o
  -8   5   5       4025.24       4114.23        32.18 o
  -7   5   5         38.44         41.44         2.99 o
  -6   5   5        720.85        722.35         7.36 o
  -5   5   5       2466.03       2459.21        16.77 o
  -4   5   5        473.16        420.71         5.26 o
  -3   5   5       3303.47       3085.47        20.21 o
  -2   5   5         47.32         55.28         1.79 o
  -1   5   5       1244.28       1189.71         8.67 o
   0   5   5       1505.94       1499.50         9.24 o
   1   5   5        424.72        350.53         3.41 o
   2   5   5       2710.53       2763.47        16.62 o
   3   5   5         45.14         57.42         2.10 o
   4   5   5       1310.22       1272.87         9.86 o
   5   5   5        203.31        196.15         3.51 o
   6   5   5        511.31        523.63         5.77 o
   7   5   5         80.28         81.45         2.65 o
   8   5   5        911.99        913.47         8.43 o
   9   5   5        464.70        441.27         5.70 o
  10   5   5          0.95          0.60         1.83 o
  11   5   5        102.16        103.34         3.45 o
  12   5   5        175.86        189.30         4.67 o
 -13   6   5        383.38        445.93         7.88 o
 -12   6   5         31.05         36.44         3.40 o
 -11   6   5       1658.69       1679.55        16.63 o
 -10   6   5         14.62         20.40         3.12 o
  -9   6   5        987.52        893.06        11.83 o
  -8   6   5        410.79        410.60         6.50 o
  -7   6   5       1341.83       1377.40        13.48 o
  -6   6   5        163.92        153.32         3.78 o
  -5   6   5        451.26        441.01         5.28 o
  -4   6   5       1163.41       1094.97        10.84 o
  -3   6   5         20.23         25.04         1.79 o
  -2   6   5         91.29         74.00         2.33 o
  -1   6   5        748.34        698.11         6.23 o
   0   6   5        413.04        355.34         4.70 o
   1   6   5        881.01        847.09         8.03 o
   2   6   5         25.12         24.74         1.82 o
   3   6   5       2620.09       2554.74        17.26 o
   4   6   5        163.67        167.39         3.47 o
   5   6   5       2638.92       2617.14        17.93 o
   6   6   5         54.00         68.69         2.57 o
   7   6   5         27.99         28.52         2.19 o
   8   6   5        245.11        242.50         5.65 o
   9   6   5         68.43         62.39         3.08 o
  10   6   5          0.59          0.45         2.21 o
  11   6   5        226.63        243.50         5.24 o
 -12   7   5        404.46        382.29         7.25 o
 -11   7   5          0.24         -1.97         2.51 o
 -10   7   5       1389.93       1442.10        17.76 o
  -9   7   5         77.09         72.25         4.14 o
  -8   7   5        384.31        390.07         7.56 o
  -7   7   5        374.41        335.43         6.17 o
  -6   7   5        939.54        915.69        12.37 o
  -5   7   5         32.99         38.57         2.94 o
  -4   7   5          7.53         24.32         2.24 o
  -3   7   5        951.02        879.92         8.11 o
  -2   7   5        882.71        819.70         8.89 o
  -1   7   5          2.69         14.00         2.24 o
   0   7   5       1719.13       1698.94        13.22 o
   1   7   5        442.53        407.40         5.92 o
   2   7   5        223.84        202.69         4.44 o
   3   7   5        195.45        170.05         5.02 o
   4   7   5       1385.52       1357.44        14.13 o
   5   7   5        313.34        294.17         5.44 o
   6   7   5        438.44        412.08         6.97 o
   7   7   5        250.03        234.84         5.15 o
   8   7   5        146.99        137.69         3.99 o
   9   7   5         33.90         26.89         2.77 o
  10   7   5         80.19         94.76         3.74 o
 -10   8   5         26.60         30.05         3.30 o
  -9   8   5        250.36        251.56         6.81 o
  -8   8   5          6.03          5.90         3.04 o
  -7   8   5         33.62         41.95         3.60 o
  -6   8   5        216.56        204.99         5.20 o
  -5   8   5         44.22         48.12         3.15 o
  -4   8   5        497.49        493.85         7.36 o
  -3   8   5          4.16          7.97         2.12 o
  -2   8   5         92.47         97.20         3.91 o
  -1   8   5       1108.84       1133.34        13.30 o
   0   8   5       1373.63       1309.09        13.38 o
   1   8   5        256.48        257.69         5.11 o
   2   8   5         58.50         53.13         3.39 o
   3   8   5        398.19        422.51         7.28 o
   4   8   5         91.05         84.05         3.95 o
   5   8   5        156.12        153.78         4.90 o
   6   8   5         78.59         71.75         3.94 o
   7   8   5         20.18         19.94         3.12 o
   8   8   5        384.04        389.81        10.27 o
  -8   9   5        221.49        278.88         7.28 o
  -7   9   5         87.95        100.51         4.80 o
  -6   9   5         74.89         56.88         3.99 o
  -5   9   5        675.64        707.81        10.64 o
  -4   9   5          0.99          4.44         2.57 o
  -3   9   5       1118.91       1158.54        13.38 o
  -2   9   5         56.81         49.45         3.87 o
  -1   9   5        186.75        201.68         8.17 o
   0   9   5        138.66        162.81         8.10 o
   1   9   5        193.58        185.51         5.94 o
   2   9   5        105.13        107.39         4.87 o
   3   9   5         14.70         14.27         3.07 o
   4   9   5          6.23          8.90         2.94 o
   5   9   5         74.72         74.33         4.18 o
   6   9   5         20.17         40.50         3.78 o
  -5  10   5        177.36        162.61         6.63 o
  -4  10   5        450.75        531.33        13.58 o
  -3  10   5         30.41         40.47         6.01 o
  -2  10   5        479.96        568.42        14.42 o
  -1  10   5          4.19          5.11         5.29 o
   0  10   5        303.74        361.58         9.36 o
   1  10   5          0.39         -2.29         3.10 o
   2  10   5        124.79        128.64         5.49 o
   3  10   5          0.63          2.04         3.38 o
 -14   0   6       1188.54       1273.26        21.13 o
 -12   0   6         45.35         57.77         6.23 o
 -10   0   6      19027.89      20309.61       158.00 o
  -8   0   6       3169.46       3165.56        24.33 o
  -6   0   6       1937.91       2280.45        19.60 o
  -4   0   6        406.45        590.09         7.86 o
  -2   0   6       4450.84       4217.15        40.68 o
   0   0   6        258.78        382.92         4.69 o
   2   0   6       4152.43       4162.28        36.59 o
   4   0   6      10918.26      11041.65        78.76 o
   6   0   6        182.54        142.77         3.36 o
   8   0   6        493.53        488.63         8.70 o
  10   0   6       2510.03       2618.89        29.72 o
  12   0   6        793.84        794.08        13.19 o
 -15   1   6        388.34        414.66         9.25 o
 -14   1   6        417.34        398.09         8.77 o
 -13   1   6       1186.73       1251.71        12.79 o
 -12   1   6        412.13        397.97         6.18 o
 -11   1   6       2374.85       2392.04        21.73 o
 -10   1   6         46.50         42.96         1.82 o
  -9   1   6       3476.90       3654.77        22.12 o
  -8   1   6       1496.66       1613.88        11.08 o
  -7   1   6       4094.90       4364.27        22.97 o
  -6   1   6         18.58          6.71         0.93 o
  -5   1   6       2079.21       2260.13        12.34 o
  -4   1   6       6062.84       6802.40        38.44 o
  -3   1   6       2132.21       2077.27        13.32 o
  -2   1   6       1193.64       1314.56         8.32 o
  -1   1   6        742.59        639.76         4.90 o
   0   1   6         26.02         29.34         0.89 o
   1   1   6       3833.08       3733.21        19.57 o
   2   1   6       4397.04       4925.56        25.53 o
   3   1   6       9004.87       9245.65        46.86 o
   4   1   6       2709.95       2813.87        15.36 o
   5   1   6         22.81         15.66         0.96 o
   6   1   6       1577.51       1701.17        11.70 o
   7   1   6          3.47          2.52         1.80 o
   8   1   6        414.96        432.59         4.83 o
   9   1   6        670.48        668.12         7.65 o
  10   1   6        781.63        780.33         8.71 o
  11   1   6        665.15        679.79         8.27 o
  12   1   6        169.58        167.02         4.37 o
  13   1   6       1038.60       1088.86        11.72 o
 -15   2   6        579.23        600.94        14.27 o
 -14   2   6        125.97         96.84         5.02 o
 -13   2   6        144.31        140.55         4.73 o
 -12   2   6        525.49        529.67         8.75 o
 -11   2   6          1.86          5.55         1.91 o
 -10   2   6       1306.97       1318.29        12.82 o
  -9   2   6       1984.17       2038.72        13.36 o
  -8   2   6        275.18        264.46         3.28 o
  -7   2   6       5598.47       5935.53        30.82 o
  -6   2   6         15.93         17.55         0.89 o
  -5   2   6       2287.84       2114.87        11.73 o
  -4   2   6        158.68        226.49         2.77 o
  -3   2   6       6541.66       7014.89        37.39 o
  -2   2   6       1514.36       1477.50         8.44 o
  -1   2   6        238.79        218.94         2.31 o
   0   2   6       2292.30       2251.62        12.31 o
   1   2   6       2354.56       2743.17        14.82 o
   2   2   6       4301.42       4485.93        23.53 o
   3   2   6       2944.88       2971.37        17.14 o
   4   2   6         10.49         10.40         1.01 o
   5   2   6       3764.93       3829.98        23.55 o
   6   2   6         59.67         62.62         1.99 o
   7   2   6       5298.86       5535.08        33.40 o
   8   2   6          1.76          5.49         1.41 o
   9   2   6       2292.13       2409.84        16.54 o
  10   2   6        776.97        736.95         8.47 o
  11   2   6        607.71        601.83         7.75 o
  12   2   6        327.50        317.71         5.76 o
  13   2   6         38.83         42.69         2.99 o
 -15   3   6         57.36         66.20         4.77 o
 -14   3   6        303.77        299.58         8.07 o
 -13   3   6         71.18         58.18         6.10 o
 -12   3   6        124.91        118.16         3.75 o
 -11   3   6        167.58        147.95         3.14 o
 -10   3   6        556.72        553.98        11.67 o
  -9   3   6       1698.10       1746.71        13.92 o
  -8   3   6       2363.59       2288.20        15.88 o
  -7   3   6         13.11          9.82         1.26 o
  -6   3   6       5417.51       5571.03        30.33 o
  -5   3   6        122.81        102.45         1.71 o
  -4   3   6       5444.86       5638.82        30.98 o
  -3   3   6       3216.92       3390.04        20.20 o
  -2   3   6       6498.89       6561.09        33.69 o
  -1   3   6        255.88        241.40         2.41 o
   0   3   6        199.99        189.61         2.16 o
   1   3   6         80.29         49.15         1.71 o
   2   3   6       4740.65       5219.65        28.98 o
   3   3   6          4.41          8.94         1.02 o
   4   3   6       2525.21       2560.54        16.60 o
   5   3   6         20.19         20.09         1.56 o
   6   3   6       4277.32       4265.99        26.44 o
   7   3   6          3.53          4.23         1.55 o
   8   3   6       3353.09       3476.80        22.49 o
   9   3   6          6.46         11.01         1.77 o
  10   3   6       1604.14       1611.86        12.51 o
  11   3   6         35.65         32.81         2.66 o
  12   3   6         14.77         11.47         2.43 o
 -14   4   6        142.12        169.31         5.72 o
 -13   4   6       1017.95       1005.82        26.15 o
 -12   4   6        170.17        175.02         4.51 o
 -11   4   6        893.57        849.71         9.93 o
 -10   4   6        629.08        596.21         7.80 o
  -9   4   6        125.66        137.97         3.93 o
  -8   4   6       2386.34       2511.58        18.79 o
  -7   4   6       2753.38       2699.88        26.79 o
  -6   4   6        617.73        589.09         6.27 o
  -5   4   6       6497.50       6485.38        39.65 o
  -4   4   6         64.96         68.01         1.92 o
  -3   4   6       1195.86       1012.60         7.49 o
  -2   4   6         68.60         88.89         1.89 o
  -1   4   6       1514.50       1435.68         8.68 o
   0   4   6          6.04          8.32         0.91 o
   1   4   6         95.75         90.22         1.74 o
   2   4   6          3.77          3.16         1.05 o
   3   4   6        493.36        467.60         4.87 o
   4   4   6       1776.81       1902.85        13.23 o
   5   4   6       2762.93       2690.25        17.79 o
   6   4   6         38.23         38.29         2.56 o
   7   4   6       3037.73       2922.66        19.49 o
   8   4   6       1228.65       1242.54        10.20 o
   9   4   6        418.50        387.72         5.43 o
  10   4   6         96.94         90.10         2.95 o
  11   4   6        407.72        408.45         5.68 o
  12   4   6        488.38        515.31         7.42 o
 -14   5   6         18.59         18.20         3.35 o
 -13   5   6        243.35        266.83         5.67 o
 -12   5   6         84.44         84.51         3.56 o
 -11   5   6       1338.02       1354.88        15.75 o
 -10   5   6          3.83          7.24         2.23 o
  -9   5   6        882.76        912.10        10.61 o
  -8   5   6        631.44        584.14         7.68 o
  -7   5   6       2401.46       2455.22        18.60 o
  -6   5   6       1861.88       1804.01        21.87 o
  -5   5   6         20.60         20.43         1.88 o
  -4   5   6        297.54        245.24         3.61 o
  -3   5   6         27.61         23.29         1.58 o
  -2   5   6       1797.57       1719.23        11.70 o
  -1   5   6       1452.82       1464.83        10.25 o
   0   5   6        319.91        291.30         4.12 o
   1   5   6        761.18        677.69         5.65 o
   2   5   6          3.50         21.10         1.63 o
   3   5   6       1418.57       1398.55        10.56 o
   4   5   6        153.64        133.74         3.02 o
   5   5   6        106.99        111.65         2.89 o
   6   5   6        288.36        257.17         4.16 o
   7   5   6          6.12          5.07         1.72 o
   8   5   6        703.22        679.38         7.15 o
   9   5   6        237.84        244.51         4.45 o
  10   5   6         10.27         11.83         2.11 o
  11   5   6        688.05        667.92         7.61 o
 -13   6   6          0.37         -0.03         2.41 o
 -12   6   6       1356.04       1418.98        14.96 o
 -11   6   6          2.76          1.36         2.85 o
 -10   6   6        730.74        701.85        11.73 o
  -9   6   6         27.06         27.43         3.48 o
  -8   6   6        670.93        595.81         9.48 o
  -7   6   6          2.91          0.75         2.04 o
  -6   6   6         64.63         62.19         2.67 o
  -5   6   6       1260.59       1186.95        10.73 o
  -4   6   6        176.04        184.12         3.98 o
  -3   6   6        231.67        218.81         3.72 o
  -2   6   6        472.02        434.35         5.09 o
  -1   6   6          3.76          5.17         1.48 o
   0   6   6       3484.72       3459.23        23.29 o
   1   6   6        516.32        503.37         5.70 o
   2   6   6       1328.72       1289.15        11.79 o
   3   6   6         96.97        103.39         2.59 o
   4   6   6        709.70        644.76         6.71 o
   5   6   6         16.75         20.68         1.96 o
   6   6   6         27.00         20.04         2.03 o
   7   6   6          7.73          8.83         1.95 o
   8   6   6         14.88         15.34         2.50 o
   9   6   6          9.78          5.80         2.27 o
  10   6   6        773.03        755.39         8.93 o
 -12   7   6          0.88         -1.29         2.59 o
 -11   7   6        248.69        247.49         6.92 o
 -10   7   6         66.94         81.89         4.49 o
  -9   7   6        260.03        251.52         7.54 o
  -8   7   6          5.31          9.35         2.54 o
  -7   7   6          4.45          7.55         2.33 o
  -6   7   6        529.73        469.49         7.86 o
  -5   7   6         38.50         37.47         2.52 o
  -4   7   6        205.74        196.49         4.31 o
  -3   7   6        749.41        745.71         8.09 o
  -2   7   6         19.26         25.66         2.08 o
  -1   7   6       2444.53       2534.40        19.42 o
   0   7   6         55.13         57.11         3.06 o
   1   7   6       2188.47       2110.42        17.41 o
   2   7   6        128.14        124.14         3.73 o
   3   7   6        535.85        558.81         7.30 o
   4   7   6        153.18        141.28         4.04 o
   5   7   6         64.73         57.59         3.07 o
   6   7   6        160.37        148.21         3.93 o
   7   7   6          0.36          5.08         2.25 o
   8   7   6        216.19        180.95         4.52 o
   9   7   6         23.64         22.28         2.74 o
 -10   8   6         53.87         44.00         4.08 o
  -9   8   6        295.75        292.57        12.49 o
  -8   8   6         26.96         32.10         3.55 o
  -7   8   6        452.06        467.88         9.31 o
  -6   8   6         89.41         68.89         5.01 o
  -5   8   6        526.70        497.63         8.10 o
  -4   8   6        301.00        285.35         5.26 o
  -3   8   6        244.85        232.80         4.79 o
  -2   8   6       1011.10       1026.26        11.39 o
  -1   8   6        159.98        155.26         6.08 o
   0   8   6        409.47        441.77         9.79 o
   1   8   6         61.27         48.19         3.35 o
   2   8   6        661.76        679.90         8.45 o
   3   8   6         15.87         17.49         2.87 o
   4   8   6        241.29        249.91         5.97 o
   5   8   6        357.90        312.17        10.88 o
   6   8   6         58.44         55.54         3.76 o
   7   8   6        244.55        264.14         6.48 o
   8   8   6          3.98          6.81         3.15 o
  -8   9   6         39.49         46.59         4.09 o
  -7   9   6         94.89         90.54         4.67 o
  -6   9   6        558.24        606.22         9.99 o
  -5   9   6         31.98         19.50         2.94 o
  -4   9   6        740.54        805.66        10.26 o
  -3   9   6        131.82        142.72         5.10 o
  -2   9   6        351.20        331.54         7.43 o
  -1   9   6        158.82        188.06         5.95 o
   0   9   6        110.58        114.28         4.88 o
   1   9   6        149.72        165.82         5.99 o
   2   9   6          6.84         11.62         3.28 o
   3   9   6         53.42         78.09         6.33 o
   4   9   6        174.38        196.07         5.76 o
   5   9   6        100.79        101.45         6.35 o
   6   9   6        266.79        288.61         6.96 o
  -5  10   6        310.30        365.45         9.39 o
  -4  10   6         10.72         14.65         4.04 o
  -3  10   6        112.84        145.58         8.25 o
  -2  10   6          4.13          0.33         4.80 o
  -1  10   6        118.91        117.52         6.22 o
   0  10   6         54.69         55.77         5.23 o
   1  10   6         86.82         91.56         5.90 o
   2  10   6         29.02         31.34         4.89 o
 -15   0   7        563.17        607.22        13.85 o
 -13   0   7       1807.64       1939.38        30.88 o
 -11   0   7       5371.68       5691.35        54.87 o
  -9   0   7         84.00         92.64         2.59 o
  -7   0   7         70.98         69.18         2.48 o
  -5   0   7        521.15        674.95         6.39 o
  -3   0   7      10192.00      10684.50        89.01 o
  -1   0   7      22016.90      23332.29       163.62 o
   1   0   7        373.91        254.71         4.53 o
   3   0   7        769.64        627.52         8.69 o
   5   0   7        574.29        564.56         6.54 o
   7   0   7       4486.22       4658.28        47.47 o
   9   0   7        374.84        363.09         7.95 o
  11   0   7       2499.88       2582.27        30.28 o
  13   0   7        819.82        860.05        14.53 o
 -15   1   7          3.50          1.77         3.14 o
 -14   1   7       1583.11       1639.42        17.93 o
 -13   1   7        109.78        103.27         4.15 o
 -12   1   7       1586.45       1727.44        14.38 o
 -11   1   7          1.47          4.01         1.32 o
 -10   1   7       1056.24       1121.64        12.21 o
  -9   1   7       4386.87       4570.69        27.19 o
  -8   1   7        241.76        190.27         3.31 o
  -7   1   7       2317.63       2581.72        13.62 o
  -6   1   7          2.83          5.23         0.68 o
  -5   1   7       2510.93       2854.21        17.36 o
  -4   1   7       1983.49       1831.91        11.48 o
  -3   1   7         28.43         18.07         1.08 o
  -2   1   7       9041.67       9446.74        64.49 o
  -1   1   7       1439.18       1621.45         9.22 o
   0   1   7       3224.88       2962.55        15.86 o
   1   1   7       3658.58       4159.80        21.84 o
   2   1   7       1223.53       1079.27         7.39 o
   3   1   7          4.79         12.17         0.89 o
   4   1   7        723.93        741.93         5.23 o
   5   1   7       2760.57       2850.21        17.22 o
   6   1   7        795.81        830.81         6.99 o
   7   1   7        202.84        217.92         3.56 o
   8   1   7       1577.77       1517.39        13.41 o
   9   1   7         75.97         79.32         2.98 o
  10   1   7       1193.41       1177.04        11.99 o
  11   1   7        207.02        182.41         4.52 o
  12   1   7        713.07        760.59         9.36 o
  13   1   7        162.60        206.20         5.10 o
 -15   2   7        151.77        145.04         7.52 o
 -14   2   7          2.60          0.86         2.48 o
 -13   2   7        750.90        716.69        14.83 o
 -12   2   7         32.43         33.83         2.88 o
 -11   2   7         12.97         11.72         1.46 o
 -10   2   7       4990.14       5191.22        33.12 o
  -9   2   7       1647.49       1733.43        11.76 o
  -8   2   7       4837.01       4925.81        29.04 o
  -7   2   7          0.67          2.50         0.98 o
  -6   2   7       7299.79       7531.91        42.91 o
  -5   2   7       2956.14       3233.76        19.35 o
  -4   2   7       6880.41       7709.69        43.66 o
  -3   2   7       1113.10       1046.66         6.70 o
  -2   2   7         84.94         72.39         1.38 o
  -1   2   7        843.89        851.13         5.51 o
   0   2   7       1382.60       1541.69         8.99 o
   1   2   7       2641.39       2521.59        13.88 o
   2   2   7         41.10         18.80         0.91 o
   3   2   7         34.91         29.12         1.72 o
   4   2   7       7490.72       7962.84        43.35 o
   5   2   7          0.40          4.68         1.30 o
   6   2   7       2167.15       2237.50        14.21 o
   7   2   7          1.47          1.43         1.42 o
   8   2   7         18.34         16.28         1.72 o
   9   2   7       1164.81       1106.01        10.98 o
  10   2   7        101.81        102.24         3.73 o
  11   2   7        686.44        691.36         8.62 o
  12   2   7        108.39        110.64         3.88 o
 -15   3   7         54.86         51.94         4.68 o
 -14   3   7          3.78          0.22         3.10 o
 -13   3   7          4.77          6.59         2.51 o
 -12   3   7         11.73         17.73         2.40 o
 -11   3   7       1131.73       1150.30        11.88 o
 -10   3   7         52.44         59.15         2.81 o
  -9   3   7       7174.41       7339.37        48.84 o
  -8   3   7         38.65         42.39         3.22 o
  -7   3   7       3574.50       3668.02        25.62 o
  -6   3   7        875.19        908.76         8.15 o
  -5   3   7       2890.75       2679.67        19.12 o
  -4   3   7         18.81         13.02         0.75 o
  -3   3   7       7964.10       8548.42        45.51 o
  -2   3   7          0.41          6.03         0.80 o
  -1   3   7        106.85        111.24         1.77 o
   0   3   7         28.92         14.92         0.93 o
   1   3   7        444.84        397.67         3.40 o
   2   3   7       2160.13       2434.51        14.63 o
   3   3   7       3697.01       3574.19        20.67 o
   4   3   7        634.30        636.20         5.93 o
   5   3   7       5280.47       5501.60        33.24 o
   6   3   7         11.64         16.24         1.71 o
   7   3   7       1358.37       1365.89        10.65 o
   8   3   7          8.73         13.86         2.31 o
   9   3   7          6.52          7.03         1.80 o
  10   3   7        133.82        120.30         3.79 o
  11   3   7         65.68         54.98         3.14 o
  12   3   7         18.90         18.21         2.69 o
 -14   4   7          9.32          7.68         3.62 o
 -13   4   7        317.93        335.05         7.45 o
 -12   4   7        168.66        155.39         4.77 o
 -11   4   7        283.13        277.23         7.53 o
 -10   4   7         73.50         68.70         3.06 o
  -9   4   7         59.00         69.58         3.09 o
  -8   4   7       4307.62       4302.41        32.88 o
  -7   4   7        551.05        552.05         6.81 o
  -6   4   7       4326.50       4102.93        28.47 o
  -5   4   7         33.10         29.86         1.86 o
  -4   4   7       2117.80       2079.56        14.25 o
  -3   4   7       2193.11       2243.51        14.37 o
  -2   4   7        303.19        277.03         3.34 o
  -1   4   7          8.70          9.77         0.94 o
   0   4   7          5.24          4.18         0.93 o
   1   4   7        561.11        527.62         4.35 o
   2   4   7       2711.71       2680.19        16.15 o
   3   4   7         32.90         69.48         2.90 o
   4   4   7       1619.86       1621.89        11.83 o
   5   4   7         45.52         45.68         2.11 o
   6   4   7        429.16        377.69         4.86 o
   7   4   7        105.75        112.47         2.97 o
   8   4   7       3260.93       3255.36        21.76 o
   9   4   7        263.49        250.12         4.41 o
  10   4   7         34.43         29.15         2.34 o
  11   4   7        330.81        326.99         5.68 o
 -13   5   7         25.97         36.03         2.60 o
 -12   5   7       1302.00       1262.04        29.39 o
 -11   5   7        224.17        201.41         5.08 o
 -10   5   7        152.63        172.15         4.63 o
  -9   5   7         77.79         78.93         3.32 o
  -8   5   7        183.01        162.30         4.31 o
  -7   5   7       1106.05       1115.88        10.27 o
  -6   5   7        318.68        303.85         6.35 o
  -5   5   7        576.41        511.16         6.09 o
  -4   5   7          4.69          7.19         1.82 o
  -3   5   7         91.52         64.24         2.08 o
  -2   5   7       2587.15       2658.23        16.97 o
  -1   5   7        413.32        417.55         4.45 o
   0   5   7       1989.56       1805.67        14.93 o
   1   5   7         79.47         98.72         2.74 o
   2   5   7        776.92        699.60        10.66 o
   3   5   7       1886.58       1834.78        14.13 o
   4   5   7          7.59          3.63         1.58 o
   5   5   7        365.55        329.26         4.61 o
   6   5   7          1.15          2.01         1.68 o
   7   5   7        376.33        352.33         5.03 o
   8   5   7       2001.51       2021.12        15.17 o
   9   5   7        957.74        915.99         8.93 o
  10   5   7        176.01        172.00         4.13 o
  11   5   7          1.88          2.48         2.17 o
 -13   6   7        652.46        647.11         9.34 o
 -12   6   7         33.48         43.00         3.91 o
 -11   6   7        383.19        390.97         8.94 o
 -10   6   7          9.33         12.71         2.57 o
  -9   6   7        573.84        560.69        11.45 o
  -8   6   7        133.59        119.22         5.95 o
  -7   6   7         74.20         63.85         3.13 o
  -6   6   7         43.93         38.13         2.42 o
  -5   6   7       1995.59       1960.84        16.19 o
  -4   6   7         15.79         19.95         2.11 o
  -3   6   7       1920.53       1910.30        15.27 o
  -2   6   7          0.10          0.46         1.53 o
  -1   6   7       1118.07       1070.30         8.99 o
   0   6   7         29.86         35.56         2.70 o
   1   6   7       1943.18       1888.39        15.71 o
   2   6   7          9.32         16.62         2.29 o
   3   6   7        312.80        285.31         5.08 o
   4   6   7         27.03         29.76         2.10 o
   5   6   7          0.03          1.57         1.71 o
   6   6   7        340.49        325.87         5.17 o
   7   6   7         99.73         99.30         3.15 o
   8   6   7          7.63          6.01         2.09 o
   9   6   7       1286.66       1295.53        11.49 o
  10   6   7        132.70        137.94         4.20 o
 -11   7   7        110.67         98.35         4.88 o
 -10   7   7         98.61         99.00         4.67 o
  -9   7   7        122.92         95.37         4.54 o
  -8   7   7        331.43        299.66         6.06 o
  -7   7   7        406.81        400.40         6.13 o
  -6   7   7        561.74        504.27         6.81 o
  -5   7   7        197.09        173.05         3.84 o
  -4   7   7       2280.85       2355.59        17.16 o
  -3   7   7         55.57         60.84         3.44 o
  -2   7   7         24.79         32.99         2.34 o
  -1   7   7        323.96        326.43         6.93 o
   0   7   7       4875.94       5047.59        39.09 o
   1   7   7         12.84         20.79         2.47 o
   2   7   7        712.23        750.40         8.67 o
   3   7   7        520.16        521.24         7.15 o
   4   7   7          0.97          4.15         2.19 o
   5   7   7          0.75          2.86         2.25 o
   6   7   7          6.49          6.60         2.37 o
   7   7   7          0.95          2.91         2.20 o
   8   7   7        210.88        209.28         4.89 o
   9   7   7          2.51          3.53         2.53 o
 -10   8   7         81.20         92.51         4.84 o
  -9   8   7          4.32          2.56         3.01 o
  -8   8   7        357.89        364.27        14.85 o
  -7   8   7          1.68         10.72         2.70 o
  -6   8   7        608.33        575.31         8.43 o
  -5   8   7        629.51        623.93        13.82 o
  -4   8   7        247.01        220.93         4.80 o
  -3   8   7         60.72         79.15         3.62 o
  -2   8   7        480.75        484.14         7.44 o
  -1   8   7        872.74        923.08        12.35 o
   0   8   7         32.52         44.70         3.21 o
   1   8   7       1084.65       1136.88        12.56 o
   2   8   7        168.14        148.66         4.74 o
   3   8   7         21.63         33.36         2.88 o
   4   8   7         81.01         72.16         3.94 o
   5   8   7         15.43         14.15         3.02 o
   6   8   7        135.16        121.44         4.80 o
   7   8   7         26.22         28.07         3.58 o
  -8   9   7         39.15         26.59         3.70 o
  -7   9   7        225.84        243.93         6.81 o
  -6   9   7         62.97         53.68         3.62 o
  -5   9   7        522.37        577.28         8.73 o
  -4   9   7         98.30         96.18         4.62 o
  -3   9   7        126.47        128.94         4.51 o
  -2   9   7        209.11        214.74         8.19 o
  -1   9   7         34.66         33.59         3.74 o
   0   9   7         30.73         48.04         4.11 o
   1   9   7          7.31         13.63         3.31 o
   2   9   7         37.94         49.59         4.11 o
   3   9   7        306.03        329.15         8.50 o
   4   9   7        107.42        108.80         4.72 o
   5   9   7        440.72        453.62         8.48 o
  -4  10   7        124.98        162.46         6.94 o
  -3  10   7          7.89         20.94         5.43 o
  -2  10   7          2.39          9.74         4.11 o
  -1  10   7          1.14          2.11         3.96 o
   0  10   7          9.63         14.37         4.42 o
   1  10   7         24.60         21.13         4.68 o
 -14   0   8        932.15        876.04        23.99 o
 -12   0   8         25.34         34.04         3.24 o
 -10   0   8        844.85        876.13        14.01 o
  -8   0   8       1752.92       2023.58        18.88 o
  -6   0   8       1022.58        917.78         8.37 o
  -4   0   8      15018.74      16208.89       125.56 o
  -2   0   8      10026.87      10636.26        79.73 o
   0   0   8       5741.39       5595.31        40.96 o
   2   0   8        182.32        179.66         3.28 o
   4   0   8        829.87        856.05         8.46 o
   6   0   8       1086.69       1103.56        12.17 o
   8   0   8        372.14        373.83        10.81 o
  10   0   8       2140.79       2129.59        25.94 o
  12   0   8        393.72        410.71         9.70 o
 -15   1   8        401.10        426.68         8.18 o
 -14   1   8         99.03        105.92         4.39 o
 -13   1   8       1241.93       1261.74        14.70 o
 -12   1   8        290.36        289.72         5.70 o
 -11   1   8        551.50        570.90         6.68 o
 -10   1   8       2690.04       2796.33        21.28 o
  -9   1   8        306.46        293.82         3.60 o
  -8   1   8         64.25         79.68         1.87 o
  -7   1   8       2451.68       2510.73        15.69 o
  -6   1   8        590.83        639.99         4.96 o
  -5   1   8       1975.27       1839.55        12.58 o
  -4   1   8          6.10         11.83         1.06 o
  -3   1   8      11125.61      11945.08        62.84 o
  -2   1   8        684.68        761.86         5.93 o
  -1   1   8       7643.42       8260.27        42.07 o
   0   1   8         63.87         56.48         1.30 o
   1   1   8         11.15          8.12         0.86 o
   2   1   8       2124.17       1968.13        11.33 o
   3   1   8       4185.42       4326.68        23.03 o
   4   1   8       2392.60       2473.91        14.93 o
   5   1   8        611.64        610.00         5.26 o
   6   1   8          3.04          5.08         1.40 o
   7   1   8       2171.00       2138.76        15.93 o
   8   1   8         82.01         72.86         2.93 o
   9   1   8        455.79        441.25         6.60 o
  10   1   8          6.55          6.75         2.18 o
  11   1   8        960.90        967.38        10.76 o
  12   1   8        212.34        219.39         7.99 o
 -15   2   8        210.13        221.08         6.21 o
 -14   2   8        403.36        409.19         7.84 o
 -13   2   8        196.96        200.41         5.77 o
 -12   2   8        235.73        212.92         5.48 o
 -11   2   8       1789.37       1808.73        16.34 o
 -10   2   8          4.97          4.52         1.64 o
  -9   2   8       2675.13       2878.63        21.02 o
  -8   2   8          4.90          0.65         1.23 o
  -7   2   8       1780.13       1851.18        12.93 o
  -6   2   8       2459.05       2683.46        16.62 o
  -5   2   8       1005.05       1005.15         7.30 o
  -4   2   8        116.19         67.38         1.76 o
  -3   2   8         24.84         21.61         0.92 o
  -2   2   8       3304.07       3345.98        17.96 o
  -1   2   8       4700.67       5016.86        26.22 o
   0   2   8       2777.05       2703.87        14.88 o
   1   2   8       4147.13       4329.72        22.97 o
   2   2   8        189.96        194.70         3.07 o
   3   2   8       1574.87       1385.72         9.24 o
   4   2   8       1205.28       1119.77         9.59 o
   5   2   8       1504.97       1523.71        11.10 o
   6   2   8         64.94         67.73         2.23 o
   7   2   8         84.92         85.55         3.00 o
   8   2   8        623.67        618.96         7.36 o
   9   2   8        193.56        162.97         4.19 o
  10   2   8        749.91        753.74        11.29 o
  11   2   8         64.82         66.60         3.32 o
  12   2   8         47.86         37.92         3.09 o
 -15   3   8        255.27        266.24         8.07 o
 -14   3   8          3.40          5.84         2.72 o
 -13   3   8        115.14         91.89         4.66 o
 -12   3   8        966.91        950.23        12.23 o
 -11   3   8        395.60        411.21         6.43 o
 -10   3   8       3250.35       3363.21        24.52 o
  -9   3   8       1445.31       1448.60        12.26 o
  -8   3   8       3491.66       3583.34        25.44 o
  -7   3   8        137.19        123.26         3.09 o
  -6   3   8       2503.84       2329.23        17.23 o
  -5   3   8        261.88        241.43         3.79 o
  -4   3   8        235.29        236.97         3.66 o
  -3   3   8         94.01        112.51         1.84 o
  -2   3   8       1282.17       1331.88         8.16 o
  -1   3   8         80.92         75.71         1.65 o
   0   3   8       1104.69        971.34         8.15 o
   1   3   8         50.19         43.46         1.48 o
   2   3   8       4453.07       4307.33        24.55 o
   3   3   8        119.31        136.23         2.85 o
   4   3   8       2686.23       2575.91        17.04 o
   5   3   8         73.58         65.48         2.54 o
   6   3   8       1681.26       1645.64        12.21 o
   7   3   8        565.32        536.26         5.92 o
   8   3   8          1.82          3.48         1.61 o
   9   3   8          7.98         10.17         1.91 o
  10   3   8         69.25         55.13         3.14 o
  11   3   8        225.10        214.96         5.19 o
  12   3   8        692.31        706.72         9.36 o
 -14   4   8         29.42         33.62         4.33 o
 -13   4   8        390.30        396.78         7.94 o
 -12   4   8         17.09         22.12         2.63 o
 -11   4   8       1263.92       1191.56        16.04 o
 -10   4   8         88.12         90.73         3.36 o
  -9   4   8        573.41        590.29         6.88 o
  -8   4   8        175.90        157.77         3.65 o
  -7   4   8       4775.96       4684.41        32.39 o
  -6   4   8         66.96         58.68         3.70 o
  -5   4   8        711.41        608.50         6.53 o
  -4   4   8       1252.51       1246.84        10.53 o
  -3   4   8          0.39         15.39         2.74 o
  -2   4   8       1068.11       1242.80         9.87 o
  -1   4   8        161.40        145.58         2.31 o
   0   4   8        387.72        369.39         3.52 o
   1   4   8       1602.48       1501.16        10.04 o
   2   4   8         73.24         46.43         1.95 o
   3   4   8       4019.66       4040.95        25.33 o
   4   4   8        201.55        202.29         3.72 o
   5   4   8       1085.00       1030.34         8.80 o
   6   4   8          1.20          3.68         1.66 o
   7   4   8        479.13        445.10         5.53 o
   8   4   8         12.63         17.33         2.08 o
   9   4   8         24.94         28.46         2.32 o
  10   4   8         27.22         30.60         2.31 o
  11   4   8         23.91         18.82         3.11 o
 -13   5   8        318.40        336.81         7.68 o
 -12   5   8         87.76         92.03         4.46 o
 -11   5   8        100.59        103.70         4.32 o
 -10   5   8        187.13        184.06         4.96 o
  -9   5   8         64.84         53.99         3.40 o
  -8   5   8       1310.36       1210.63        12.17 o
  -7   5   8        619.61        599.43         6.98 o
  -6   5   8       1119.27       1061.45         9.90 o
  -5   5   8       1528.79       1471.57        15.70 o
  -4   5   8         52.50         45.71         2.34 o
  -3   5   8       3398.23       3481.25        24.83 o
  -2   5   8        285.78        254.29         3.80 o
  -1   5   8        889.70        812.42         6.85 o
   0   5   8        126.40        123.43         2.93 o
   1   5   8        912.69        849.46        12.89 o
   2   5   8       2442.41       2524.01        17.04 o
   3   5   8        114.46        101.14         2.73 o
   4   5   8         76.90         64.15         2.42 o
   5   5   8        115.63        108.48         2.94 o
   6   5   8        554.12        539.95         6.22 o
   7   5   8        101.69        103.67         3.13 o
   8   5   8       1514.32       1537.41        12.56 o
   9   5   8        746.04        779.31         8.26 o
  10   5   8        621.25        606.49         7.34 o
 -12   6   8        178.96        157.04         5.02 o
 -11   6   8         14.24          9.40         3.10 o
 -10   6   8         37.33         32.77         3.00 o
  -9   6   8        124.39        106.27         3.90 o
  -8   6   8        132.59        136.05         4.17 o
  -7   6   8         29.89         18.61         2.20 o
  -6   6   8        651.40        654.09         7.58 o
  -5   6   8        712.16        646.93         8.12 o
  -4   6   8       1924.93       1894.79        15.42 o
  -3   6   8          8.10         10.13         1.97 o
  -2   6   8       2935.19       2888.97        21.49 o
  -1   6   8          2.96         10.29         1.93 o
   0   6   8       2052.61       2013.13        16.58 o
   1   6   8        188.49        199.78         5.28 o
   2   6   8        171.51        158.82         4.81 o
   3   6   8         24.23         20.60         2.33 o
   4   6   8        342.70        341.05         5.73 o
   5   6   8        508.95        512.55         6.14 o
   6   6   8        389.09        400.10         5.54 o
   7   6   8         80.98         80.04         3.78 o
   8   6   8        833.65        842.29         8.72 o
   9   6   8         34.06         40.05         3.35 o
 -11   7   8        459.73        460.62         9.06 o
 -10   7   8          8.57         12.12         3.16 o
  -9   7   8         23.47         18.55         2.60 o
  -8   7   8        304.03        272.25         5.93 o
  -7   7   8        388.48        398.04         6.84 o
  -6   7   8        104.17         83.92         3.26 o
  -5   7   8       1237.41       1215.99        11.55 o
  -4   7   8          0.42          4.83         2.11 o
  -3   7   8        833.64        796.54         8.64 o
  -2   7   8         49.93         43.07         3.28 o
  -1   7   8        654.19        655.30         8.52 o
   0   7   8          8.10          6.14         2.40 o
   1   7   8       1491.57       1494.53        13.75 o
   2   7   8          7.53         11.78         2.40 o
   3   7   8         71.85         74.92         3.33 o
   4   7   8         32.28         27.00         2.75 o
   5   7   8        489.80        464.28         7.10 o
   6   7   8         64.30         42.70         3.13 o
   7   7   8        478.11        483.52         7.53 o
   8   7   8         22.96         18.01         3.08 o
 -10   8   8        154.17        162.38         5.88 o
  -9   8   8        274.55        268.65         7.04 o
  -8   8   8         32.87         32.27         3.20 o
  -7   8   8        567.55        585.30         8.74 o
  -6   8   8        146.56        157.66         4.77 o
  -5   8   8        320.56        284.31         5.94 o
  -4   8   8        603.26        598.42         8.57 o
  -3   8   8          3.40          1.95         2.46 o
  -2   8   8        372.50        391.06         6.86 o
  -1   8   8         41.56         41.79         3.75 o
   0   8   8         69.11         84.72         5.94 o
   1   8   8        371.03        350.43         9.32 o
   2   8   8        147.17        141.20         5.73 o
   3   8   8        347.96        347.89         7.37 o
   4   8   8        183.88        177.60         4.89 o
   5   8   8         13.13          9.09         3.09 o
   6   8   8        302.15        306.73         9.13 o
   7   8   8        177.41        174.47         5.74 o
  -7   9   8          8.03         17.13         3.11 o
  -6   9   8        372.29        371.13        10.42 o
  -5   9   8         25.52         27.22         4.01 o
  -4   9   8         49.69         43.34         3.84 o
  -3   9   8        143.21        160.76         5.76 o
  -2   9   8         41.59         33.36         3.83 o
  -1   9   8         11.21         15.44         3.48 o
   0   9   8         79.35         77.03         4.64 o
   1   9   8         29.69         15.46         4.30 o
   2   9   8        299.29        293.92         9.02 o
   3   9   8          9.15         12.02         3.54 o
   4   9   8        420.68        464.49         8.57 o
  -2  10   8         25.06         17.31         4.51 o
  -1  10   8         23.05         39.59         4.98 o
 -15   0   9        638.27        691.52        21.81 o
 -13   0   9       1126.76       1177.28        15.99 o
 -11   0   9         90.95         96.01         4.21 o
  -9   0   9       1762.38       1850.83        20.69 o
  -7   0   9       2979.73       2988.65        30.00 o
  -5   0   9       1181.73       1103.54        10.66 o
  -3   0   9        439.52        377.72         4.58 o
  -1   0   9      14200.47      15052.28       106.74 o
   1   0   9        308.78        346.01         4.64 o
   3   0   9        202.19        172.17         3.56 o
   5   0   9       2598.40       2692.12        24.74 o
   7   0   9        267.26        246.19         6.59 o
   9   0   9       1013.08       1034.02        15.37 o
  11   0   9        345.84        364.16         9.12 o
 -15   1   9        111.11         95.29         5.19 o
 -14   1   9        606.59        625.13         8.75 o
 -13   1   9         30.59         30.22         2.73 o
 -12   1   9        429.60        412.31         5.97 o
 -11   1   9         41.38         36.74         2.30 o
 -10   1   9        599.30        565.67         6.07 o
  -9   1   9        426.24        458.14         5.62 o
  -8   1   9          8.32          8.91         1.54 o
  -7   1   9         32.55         44.44         1.67 o
  -6   1   9       6248.11       6573.49        39.97 o
  -5   1   9         15.43         10.51         1.06 o
  -4   1   9       4775.10       4711.52        29.06 o
  -3   1   9       1998.39       2167.09        13.18 o
  -2   1   9        451.97        419.67         3.97 o
  -1   1   9       7139.91       7777.19        39.84 o
   0   1   9       2736.04       2680.27        19.92 o
   1   1   9        247.03        206.59         2.62 o
   2   1   9         20.16         25.40         1.19 o
   3   1   9        171.46        169.43         2.47 o
   4   1   9       1769.56       1771.11        11.47 o
   5   1   9       1535.17       1630.71        11.71 o
   6   1   9        172.13        154.61         3.15 o
   7   1   9          1.28          2.30         1.66 o
   8   1   9        916.78        907.16         9.73 o
   9   1   9          3.43          2.52         2.07 o
  10   1   9        805.87        828.11         9.74 o
  11   1   9        882.15        903.47        10.58 o
  12   1   9        188.50        180.89         5.04 o
 -15   2   9         83.11         69.28         4.16 o
 -14   2   9        418.21        388.98         7.80 o
 -13   2   9         59.06         55.35         3.61 o
 -12   2   9        907.46        921.18        11.86 o
 -11   2   9         37.39         43.63         2.68 o
 -10   2   9        275.54        277.66         5.11 o
  -9   2   9        237.76        199.48         5.20 o
  -8   2   9        540.73        575.18         7.06 o
  -7   2   9       1399.53       1362.25        10.22 o
  -6   2   9          3.02          5.00         1.18 o
  -5   2   9        846.74        851.66         9.68 o
  -4   2   9       2260.30       2300.12        15.33 o
  -3   2   9       2903.64       2847.06        15.63 o
  -2   2   9       3886.43       4118.39        27.01 o
  -1   2   9        771.64        702.45         5.04 o
   0   2   9       3318.68       3304.83        18.01 o
   1   2   9         14.12         16.66         1.10 o
   2   2   9       2918.30       2719.98        16.30 o
   3   2   9        742.02        735.40         6.31 o
   4   2   9       6440.71       6862.53        40.77 o
   5   2   9          4.72          9.44         1.58 o
   6   2   9        104.05         85.84         2.51 o
   7   2   9       2626.37       2662.54        18.05 o
   8   2   9         16.33         22.88         2.18 o
   9   2   9         48.23         39.82         2.78 o
  10   2   9        665.50        696.02         8.84 o
  11   2   9        250.33        236.80         5.46 o
 -14   3   9        124.93        124.03         4.95 o
 -13   3   9       1080.92       1087.68        13.79 o
 -12   3   9          1.63          9.58         2.69 o
 -11   3   9        334.96        331.89         8.10 o
 -10   3   9        210.75        188.06         4.00 o
  -9   3   9       2206.41       2097.21        16.75 o
  -8   3   9          7.61          7.43         1.65 o
  -7   3   9        873.36        831.40         8.37 o
  -6   3   9         84.49         77.51         2.87 o
  -5   3   9        458.88        454.93         5.36 o
  -4   3   9       2419.84       2492.56        21.22 o
  -3   3   9       2278.38       2371.51        15.03 o
  -2   3   9        517.35        598.92         5.38 o
  -1   3   9       3360.79       3238.75        17.81 o
   0   3   9         98.10        108.03         2.00 o
   1   3   9       5367.26       5693.37        31.84 o
   2   3   9        521.49        589.58         5.22 o
   3   3   9       2533.03       2420.38        25.24 o
   4   3   9         34.88         38.80         1.99 o
   5   3   9       1305.38       1259.60        11.70 o
   6   3   9        709.15        682.28         8.58 o
   7   3   9        102.52        101.75         3.00 o
   8   3   9       1099.97       1127.61         9.79 o
   9   3   9        241.13        237.33         5.11 o
  10   3   9        400.52        382.42         6.56 o
  11   3   9        994.46       1032.18        11.70 o
 -14   4   9        290.34        296.40         8.54 o
 -13   4   9        110.64        105.00         4.64 o
 -12   4   9       1229.60       1218.45        14.81 o
 -11   4   9        170.18        169.78         4.59 o
 -10   4   9       1554.47       1587.93        21.70 o
  -9   4   9        534.80        492.84         7.05 o
  -8   4   9        374.20        307.37         7.60 o
  -7   4   9          1.89          2.12         1.69 o
  -6   4   9        450.20        364.06         5.07 o
  -5   4   9         50.06         45.18         2.21 o
  -4   4   9        176.36        178.24         3.64 o
  -3   4   9       1295.88       1336.21        11.97 o
  -2   4   9       2994.49       3057.21        19.09 o
  -1   4   9          3.26          3.78         1.24 o
   0   4   9       2651.02       2523.68        16.22 o
   1   4   9        940.57       1031.41         7.70 o
   2   4   9       3296.42       3312.28        21.32 o
   3   4   9          4.69          6.28         1.68 o
   4   4   9        575.81        518.04         7.01 o
   5   4   9        138.83        134.43         3.22 o
   6   4   9        640.79        622.15         6.64 o
   7   4   9         24.12         23.64         2.14 o
   8   4   9        477.27        442.22         5.82 o
   9   4   9         29.40         18.03         2.15 o
  10   4   9         61.27         62.40         3.45 o
 -13   5   9        138.80        150.62         6.56 o
 -12   5   9        111.45         95.35         3.96 o
 -11   5   9        824.07        781.11        12.80 o
 -10   5   9         22.53         28.53         2.73 o
  -9   5   9       2392.93       2299.77        23.58 o
  -8   5   9        809.94        829.37        10.48 o
  -7   5   9         53.31         55.07         4.20 o
  -6   5   9       1485.20       1414.64        15.77 o
  -5   5   9         59.31         47.67         2.44 o
  -4   5   9        864.52        854.11         8.53 o
  -3   5   9        492.28        471.18         6.48 o
  -2   5   9        981.30        858.08         8.41 o
  -1   5   9       1487.36       1427.70        11.32 o
   0   5   9        752.28        718.54         7.60 o
   1   5   9        903.70        889.74        12.75 o
   2   5   9          0.87          2.75         1.97 o
   3   5   9        371.18        330.16         5.45 o
   4   5   9        295.86        277.40         4.36 o
   5   5   9        487.16        463.00         5.72 o
   6   5   9         40.81         33.56         2.33 o
   7   5   9         29.80         24.21         2.31 o
   8   5   9        864.67        903.79         8.99 o
   9   5   9        105.28        115.13         3.58 o
  10   5   9        118.61        104.70         3.61 o
 -12   6   9        384.12        415.92         8.55 o
 -11   6   9          7.31          6.69         2.66 o
 -10   6   9        125.62        112.16         4.21 o
  -9   6   9        146.82        142.06         5.13 o
  -8   6   9        353.09        337.87         6.20 o
  -7   6   9        680.08        639.31         7.65 o
  -6   6   9        294.91        287.95         5.06 o
  -5   6   9       3359.47       3381.95        26.02 o
  -4   6   9         54.60         60.06         2.78 o
  -3   6   9       1858.54       1792.92        14.80 o
  -2   6   9        419.25        433.47         6.66 o
  -1   6   9        485.36        430.73         6.85 o
   0   6   9         38.73         38.11         2.76 o
   1   6   9        306.49        320.76         5.38 o
   2   6   9        212.80        198.79         4.50 o
   3   6   9        433.21        446.04         6.53 o
   4   6   9         38.81         40.23         2.83 o
   5   6   9        562.17        543.54         7.55 o
   6   6   9         91.01         84.99         3.09 o
   7   6   9       1117.41       1122.08        10.40 o
   8   6   9         35.20         32.53         2.68 o
   9   6   9        586.64        588.97         7.46 o
 -11   7   9          6.40          3.17         2.76 o
 -10   7   9          5.03          1.61         2.69 o
  -9   7   9          8.89          8.74         2.74 o
  -8   7   9        795.20        837.67        14.61 o
  -7   7   9          0.89          3.53         2.49 o
  -6   7   9        840.07        857.63         9.40 o
  -5   7   9         25.41         18.90         2.44 o
  -4   7   9       3367.40       3374.96        25.31 o
  -3   7   9        723.48        762.16         9.56 o
  -2   7   9       1308.26       1307.06        13.46 o
  -1   7   9         40.67         40.01         3.60 o
   0   7   9         36.26         53.80         3.85 o
   1   7   9        212.35        194.19         5.12 o
   2   7   9         58.38         43.11         2.95 o
   3   7   9         67.50         61.63         3.28 o
   4   7   9         67.50         85.97         3.67 o
   5   7   9         62.36         48.12         3.27 o
   6   7   9       1544.89       1559.84        15.15 o
   7   7   9          3.44          5.23         2.66 o
   8   7   9        921.67        984.73        12.90 o
  -9   8   9        150.44        140.57         4.95 o
  -8   8   9        149.76        130.50         4.72 o
  -7   8   9        441.93        480.47        10.67 o
  -6   8   9          4.22          6.09         2.63 o
  -5   8   9        454.76        466.18         6.93 o
  -4   8   9         16.52         11.42         2.71 o
  -3   8   9        704.69        721.50         9.60 o
  -2   8   9         19.82         21.34         3.50 o
  -1   8   9        212.40        234.48         6.62 o
   0   8   9       1090.14       1127.25        14.60 o
   1   8   9         47.97         47.26         4.03 o
   2   8   9        264.23        232.61        10.34 o
   3   8   9         61.96         62.83         3.50 o
   4   8   9        133.29        123.69         4.75 o
   5   8   9        731.97        734.32        10.65 o
   6   8   9         48.54         54.08         5.14 o
  -7   9   9        513.21        566.57         9.11 o
  -6   9   9        109.95        131.22         8.90 o
  -5   9   9         45.77         44.35         4.06 o
  -4   9   9         96.75        115.17         4.54 o
  -3   9   9          8.57         14.27         3.83 o
  -2   9   9          4.68          7.33         4.69 o
  -1   9   9        525.12        538.40         9.96 o
   0   9   9         11.85         19.14         3.73 o
   1   9   9        164.84        172.76         6.16 o
   2   9   9          3.90          9.91         4.28 o
   3   9   9        367.95        406.46        10.70 o
 -14   0  10        211.39        212.22         8.31 o
 -12   0  10          0.30          0.18         2.42 o
 -10   0  10         27.41         34.67         3.03 o
  -8   0  10        540.52        461.12         7.92 o
  -6   0  10       6985.78       7624.49        86.90 o
  -4   0  10       1492.75       1541.38        14.26 o
  -2   0  10        655.56        800.25         7.92 o
   0   0  10       4697.60       4951.77        60.07 o
   2   0  10       1935.55       1838.01        16.99 o
   4   0  10       3766.35       3888.35        34.12 o
   6   0  10        116.59        111.48         4.74 o
   8   0  10       1647.06       1665.71        34.90 o
  10   0  10        833.93        833.84        14.08 o
 -15   1  10        263.27        259.31         6.67 o
 -14   1  10        300.78        294.72         6.85 o
 -13   1  10          9.25          8.29         2.37 o
 -12   1  10        170.19        180.07         4.66 o
 -11   1  10         63.15         56.31         3.92 o
 -10   1  10       1345.99       1380.05        11.96 o
  -9   1  10        342.07        368.47         5.11 o
  -8   1  10        181.52        166.75         3.51 o
  -7   1  10       2177.26       2111.36        15.96 o
  -6   1  10          1.20          4.73         1.19 o
  -5   1  10       1933.53       1802.45        12.58 o
  -4   1  10        783.13        755.45         5.99 o
  -3   1  10       2375.09       2451.11        14.38 o
  -2   1  10        557.60        501.70         4.08 o
  -1   1  10         19.15         23.92         1.43 o
   0   1  10       2132.87       2234.21        12.84 o
   1   1  10        170.62        129.54         3.10 o
   2   1  10       1626.29       1708.24        10.41 o
   3   1  10        276.84        263.75         3.42 o
   4   1  10        419.52        414.21         4.49 o
   5   1  10       2708.09       2845.12        18.68 o
   6   1  10        211.11        172.97         3.73 o
   7   1  10        731.89        695.18         8.19 o
   8   1  10         12.94         14.68         2.31 o
   9   1  10        325.86        344.59         5.99 o
  10   1  10        426.70        450.02         7.77 o
  11   1  10         16.76         16.85         2.80 o
 -15   2  10        367.32        372.28         7.97 o
 -14   2  10        223.95        229.71         7.18 o
 -13   2  10       1520.60       1527.47        17.26 o
 -12   2  10         63.53         55.57         3.10 o
 -11   2  10       1566.51       1651.12        15.56 o
 -10   2  10       1251.62       1193.46        12.08 o
  -9   2  10         60.97         62.34         3.13 o
  -8   2  10       1381.54       1299.14        11.10 o
  -7   2  10        202.72        197.26         3.83 o
  -6   2  10        604.04        615.21         5.83 o
  -5   2  10       1047.01        991.74         7.97 o
  -4   2  10        700.21        621.01         5.76 o
  -3   2  10       3181.39       3274.92        19.58 o
  -2   2  10        273.48        247.81         2.65 o
  -1   2  10       4456.57       4408.49        23.59 o
   0   2  10         18.53         20.39         1.20 o
   1   2  10       4646.76       4749.00        25.39 o
   2   2  10        413.69        430.81         6.06 o
   3   2  10       2780.15       2953.39        19.29 o
   4   2  10        523.19        459.24         7.33 o
   5   2  10        326.37        309.23         5.15 o
   6   2  10       1853.66       1811.90        13.29 o
   7   2  10         76.30         74.72         2.85 o
   8   2  10        299.08        296.18         5.49 o
   9   2  10        873.79        886.26        10.72 o
  10   2  10         30.87         30.34         2.94 o
  11   2  10       1464.74       1570.52        15.58 o
 -14   3  10        731.04        742.35        11.32 o
 -13   3  10        120.20        127.26         6.26 o
 -12   3  10       1614.11       1668.88        18.30 o
 -11   3  10        501.22        461.92         7.01 o
 -10   3  10        553.36        505.17         8.06 o
  -9   3  10        328.27        311.39         5.04 o
  -8   3  10        428.88        420.80         5.55 o
  -7   3  10        257.55        247.60         4.23 o
  -6   3  10          0.97          1.98         1.53 o
  -5   3  10        171.76        150.89         3.36 o
  -4   3  10       1699.27       1653.14        13.14 o
  -3   3  10        331.19        263.41         4.11 o
  -2   3  10       5572.59       5636.25        31.00 o
  -1   3  10          3.50          8.85         1.15 o
   0   3  10       5256.36       5379.30        28.59 o
   1   3  10        583.07        566.12         5.18 o
   2   3  10       4798.44       4944.82        28.23 o
   3   3  10        787.95        800.06         7.26 o
   4   3  10          3.28          4.55         1.52 o
   5   3  10          3.00         -1.54         1.54 o
   6   3  10         45.12         41.79         2.26 o
   7   3  10        156.13        151.27         3.56 o
   8   3  10        182.65        173.81         4.20 o
   9   3  10          0.55          6.24         2.51 o
  10   3  10       1208.52       1254.52        13.22 o
 -14   4  10        101.86        101.53         4.88 o
 -13   4  10        683.26        678.26        10.64 o
 -12   4  10         10.11         12.30         2.98 o
 -11   4  10       1240.43       1195.23        14.46 o
 -10   4  10        835.26        831.18         9.02 o
  -9   4  10       1179.50       1135.32        10.75 o
  -8   4  10         92.08        104.80         4.40 o
  -7   4  10         31.97         33.67         2.24 o
  -6   4  10         49.16         53.70         2.60 o
  -5   4  10        868.38        802.53         8.06 o
  -4   4  10          3.63          4.20         1.68 o
  -3   4  10       1621.89       1592.60        13.02 o
  -2   4  10          0.86         -1.54         1.54 o
  -1   4  10       2725.54       2561.01        18.26 o
   0   4  10        158.46        168.12         3.45 o
   1   4  10       1928.60       1881.95        12.97 o
   2   4  10        309.18        297.96         4.23 o
   3   4  10       1068.60       1041.00         8.85 o
   4   4  10        107.23        114.40         2.96 o
   5   4  10        547.40        487.72         5.80 o
   6   4  10        191.14        193.48         4.55 o
   7   4  10        412.01        371.98         6.25 o
   8   4  10         37.91         28.91         2.40 o
   9   4  10        893.29        882.18         9.62 o
  10   4  10        228.50        225.61         5.92 o
 -13   5  10         11.61         17.17         3.33 o
 -12   5  10        567.34        542.42        11.81 o
 -11   5  10          5.24          4.66         2.55 o
 -10   5  10        401.03        385.83         7.71 o
  -9   5  10         92.40         80.69         3.14 o
  -8   5  10          1.49          3.87         1.89 o
  -7   5  10       1379.84       1293.69        11.80 o
  -6   5  10        170.77        152.72         3.81 o
  -5   5  10        317.10        316.64         5.03 o
  -4   5  10        645.85        664.51         7.40 o
  -3   5  10        845.39        748.33         7.88 o
  -2   5  10       1217.44       1165.43        11.82 o
  -1   5  10        232.68        215.75         4.79 o
   0   5  10        889.11        893.57         8.83 o
   1   5  10        118.01        108.85         3.82 o
   2   5  10         51.61         36.40         2.59 o
   3   5  10        547.62        534.88         7.43 o
   4   5  10        153.17        141.01         3.40 o
   5   5  10        265.17        248.58         4.69 o
   6   5  10         16.93         21.46         2.47 o
   7   5  10        254.51        262.62         4.79 o
   8   5  10        490.81        494.29         6.55 o
   9   5  10        106.11        110.90         4.34 o
 -12   6  10         18.86         24.31         3.71 o
 -11   6  10          4.20          4.53         2.62 o
 -10   6  10        537.94        560.08         8.44 o
  -9   6  10        106.72        100.25         6.53 o
  -8   6  10       1812.20       1712.30        17.49 o
  -7   6  10          2.30          4.22         2.06 o
  -6   6  10        996.52       1002.74        10.12 o
  -5   6  10         11.52         13.32         2.20 o
  -4   6  10        659.44        594.53         7.19 o
  -3   6  10        223.39        214.63         4.96 o
  -2   6  10        786.23        743.45         9.16 o
  -1   6  10          3.02          6.69         2.28 o
   0   6  10         91.52         87.58         4.24 o
   1   6  10          5.02          4.26         2.15 o
   2   6  10        360.15        348.85         5.87 o
   3   6  10         19.82         17.12         2.53 o
   4   6  10        556.14        533.32        10.20 o
   5   6  10         14.49         14.12         2.65 o
   6   6  10       2204.26       2260.77        20.33 o
   7   6  10        137.63        133.67         4.16 o
   8   6  10        234.63        228.90         4.84 o
 -11   7  10        177.24        184.50         6.16 o
 -10   7  10         52.07         43.99         3.54 o
  -9   7  10       1629.38       1676.43        17.04 o
  -8   7  10         12.91         10.37         2.78 o
  -7   7  10        978.50       1036.00        15.08 o
  -6   7  10         47.50         46.56         2.93 o
  -5   7  10       1194.47       1186.84        11.63 o
  -4   7  10         12.75         16.21         3.33 o
  -3   7  10        976.79        989.73        11.73 o
  -2   7  10        592.91        556.89         8.13 o
  -1   7  10        131.89        135.82         5.16 o
   0   7  10        428.03        432.03         8.44 o
   1   7  10       1594.23       1636.92        22.30 o
   2   7  10         52.03         59.74         3.57 o
   3   7  10        246.64        251.02         5.46 o
   4   7  10        201.09        168.99         4.77 o
   5   7  10       1197.12       1195.53        12.72 o
   6   7  10         71.04         73.52         3.80 o
   7   7  10        852.69        862.59        10.76 o
  -9   8  10         49.16         40.73         3.28 o
  -8   8  10        843.70        889.16        10.42 o
  -7   8  10         38.02         32.89         3.32 o
  -6   8  10        585.29        608.65        10.40 o
  -5   8  10        152.58        164.29         5.07 o
  -4   8  10        369.97        427.27         7.54 o
  -3   8  10        328.78        315.14         7.54 o
  -2   8  10        458.86        506.89         9.38 o
  -1   8  10        132.61        136.77         6.89 o
   0   8  10        639.82        671.77        11.00 o
   1   8  10        785.38        751.99        11.82 o
   2   8  10        130.48        131.10         5.55 o
   3   8  10         31.22         34.37         4.01 o
   4   8  10        561.24        614.58         9.19 o
   5   8  10        119.75        109.42         4.34 o
  -6   9  10          0.19          0.86         3.13 o
  -5   9  10         38.41         54.26         4.29 o
  -4   9  10        246.56        254.12         7.29 o
  -3   9  10         35.30         44.85         4.30 o
  -2   9  10        514.43        529.15         9.99 o
  -1   9  10         38.88         31.41         4.48 o
   0   9  10        344.74        367.61         8.60 o
   1   9  10         21.49         24.74         3.87 o
   2   9  10        256.14        269.21         8.57 o
 -15   0  11        128.71        119.34        10.29 o
 -13   0  11         36.79         29.20         4.59 o
 -11   0  11         16.78         14.51         2.81 o
  -9   0  11       6796.31       7092.85        71.23 o
  -7   0  11        988.52        949.92        12.42 o
  -5   0  11       2806.84       2958.60        29.88 o
  -3   0  11        891.74        830.83         9.10 o
  -1   0  11       1939.17       1972.36        19.65 o
   1   0  11         20.81         14.53         1.81 o
   3   0  11       2409.11       2581.41        21.23 o
   5   0  11       2370.09       2402.89        23.09 o
   7   0  11        750.68        745.79        12.33 o
   9   0  11         87.39         85.14         5.09 o
  11   0  11       1095.03       1121.83        22.93 o
 -15   1  11        323.75        325.92        11.14 o
 -14   1  11         12.56         14.49         2.92 o
 -13   1  11       1168.51       1213.52        13.01 o
 -12   1  11        342.23        345.64         6.18 o
 -11   1  11         27.16         29.31         2.51 o
 -10   1  11       1785.56       1793.86        16.34 o
  -9   1  11         68.49         69.50         2.63 o
  -8   1  11        615.98        580.90         9.88 o
  -7   1  11         15.48         16.23         2.32 o
  -6   1  11       1914.47       1954.34        20.15 o
  -5   1  11        177.29        141.15         2.58 o
  -4   1  11       2156.45       2257.29        15.35 o
  -3   1  11       3725.22       3970.67        23.46 o
  -2   1  11        308.89        322.94         3.49 o
  -1   1  11       1978.00       1992.39        11.78 o
   0   1  11        204.04        193.09         2.79 o
   1   1  11       1123.53       1208.60         8.03 o
   2   1  11       1383.19       1388.51         9.59 o
   3   1  11        265.33        230.80         3.37 o
   4   1  11       4672.87       4720.80        40.12 o
   5   1  11        512.29        493.88         5.99 o
   6   1  11        140.40        119.73         3.29 o
   7   1  11          5.98          5.41         2.06 o
   8   1  11        352.61        337.37         5.94 o
   9   1  11        491.40        505.94         7.50 o
  10   1  11        170.10        150.49         4.79 o
 -14   2  11        626.80        648.51        15.33 o
 -13   2  11        166.94        146.13         5.43 o
 -12   2  11       1352.12       1442.21        14.52 o
 -11   2  11         76.49         58.41         3.36 o
 -10   2  11       1442.39       1453.81        14.08 o
  -9   2  11        807.71        774.09         9.05 o
  -8   2  11         43.17         43.07         2.57 o
  -7   2  11       1364.10       1348.33        12.78 o
  -6   2  11       2087.08       2080.22        15.94 o
  -5   2  11        337.76        320.58         4.07 o
  -4   2  11       2218.45       2167.15        14.94 o
  -3   2  11          2.92          8.53         1.40 o
  -2   2  11       7552.67       7777.45        42.08 o
  -1   2  11         97.75         89.21         2.05 o
   0   2  11       2713.11       2739.09        16.43 o
   1   2  11       1137.17       1104.34         8.10 o
   2   2  11       1506.54       1489.22        10.25 o
   3   2  11       1969.63       1933.17        13.69 o
   4   2  11         60.97         54.81         2.70 o
   5   2  11        113.12        103.76         2.80 o
   6   2  11         77.64         88.72         3.03 o
   7   2  11        253.34        245.28         4.62 o
   8   2  11        891.08        888.75        10.15 o
   9   2  11        212.30        184.63         4.87 o
  10   2  11       1410.09       1536.49        15.30 o
 -14   3  11         19.35         22.31         3.40 o
 -13   3  11       1317.52       1349.24        16.17 o
 -12   3  11          7.10          5.91         2.76 o
 -11   3  11       1388.55       1423.60        14.30 o
 -10   3  11        496.75        494.97         7.73 o
  -9   3  11        140.07        122.78         3.78 o
  -8   3  11         28.66         16.04         2.06 o
  -7   3  11        762.98        756.83        10.17 o
  -6   3  11         63.23         51.83         2.44 o
  -5   3  11       1443.70       1317.90        11.30 o
  -4   3  11          6.02          9.69         1.73 o
  -3   3  11       3665.75       3676.46        25.93 o
  -2   3  11        483.69        478.77         7.14 o
  -1   3  11       5393.93       5418.56        30.13 o
   0   3  11        214.62        222.68         5.21 o
   1   3  11       4014.43       4106.52        24.00 o
   2   3  11        170.06        142.18         4.11 o
   3   3  11         56.26         56.00         2.28 o
   4   3  11         11.42         15.84         1.88 o
   5   3  11          4.83          5.17         1.75 o
   6   3  11        980.57        930.64         8.61 o
   7   3  11       1228.15       1176.39        11.06 o
   8   3  11        111.63        103.86         3.57 o
   9   3  11        590.62        633.57         8.72 o
  10   3  11         65.27         54.07         3.54 o
 -14   4  11        868.13        892.04        17.56 o
 -13   4  11         28.63         25.35         3.95 o
 -12   4  11       1113.13       1036.49        13.66 o
 -11   4  11         48.47         52.16         3.65 o
 -10   4  11         11.33          9.46         2.35 o
  -9   4  11         35.17         33.46         2.38 o
  -8   4  11         41.23         25.65         2.21 o
  -7   4  11        319.09        307.35         4.97 o
  -6   4  11        737.08        667.20         7.41 o
  -5   4  11        580.00        584.88         9.22 o
  -4   4  11       2797.10       2767.68        20.63 o
  -3   4  11          0.32          5.30         1.74 o
  -2   4  11       2027.11       1933.04        15.31 o
  -1   4  11         22.53         23.05         2.93 o
   0   4  11       2702.31       2746.23        19.29 o
   1   4  11         14.62         20.92         2.53 o
   2   4  11         33.45         25.89         2.09 o
   3   4  11          4.71          5.85         1.72 o
   4   4  11        123.58        119.56         3.12 o
   5   4  11        122.22        137.32         4.61 o
   6   4  11        500.98        482.11         5.76 o
   7   4  11        242.54        236.52         4.68 o
   8   4  11        914.51        935.97         9.98 o
   9   4  11        215.06        205.48         5.33 o
 -13   5  11         72.52         62.33         4.36 o
 -12   5  11          3.84          2.97         3.05 o
 -11   5  11          6.65          1.88         2.85 o
 -10   5  11        752.75        737.72         9.58 o
  -9   5  11         77.42         60.66         2.94 o
  -8   5  11        300.67        306.67         7.48 o
  -7   5  11        362.17        338.30         6.03 o
  -6   5  11       1004.99       1030.49        11.03 o
  -5   5  11       1271.21       1273.35        11.83 o
  -4   5  11        121.36        111.89         3.31 o
  -3   5  11         21.85         23.43         2.12 o
  -2   5  11          0.33          2.67         2.13 o
  -1   5  11       1282.82       1282.62        12.90 o
   0   5  11        225.55        224.64         5.98 o
   1   5  11         99.29         94.97         3.95 o
   2   5  11        621.24        595.83         7.61 o
   3   5  11         14.52         18.66         2.45 o
   4   5  11        561.92        547.65         7.48 o
   5   5  11        113.76         96.17         3.16 o
   6   5  11        894.74        901.90         8.92 o
   7   5  11        298.10        294.73         5.36 o
   8   5  11          3.98          8.29         2.14 o
 -12   6  11          2.63          8.91         3.60 o
 -11   6  11        305.78        289.78         8.57 o
 -10   6  11         62.93         53.79         3.53 o
  -9   6  11        765.73        786.85        10.15 o
  -8   6  11         91.80         73.48         3.26 o
  -7   6  11       1501.19       1456.43        13.34 o
  -6   6  11          0.46          7.42         2.21 o
  -5   6  11        755.18        723.86         8.29 o
  -4   6  11        293.13        290.91         6.89 o
  -3   6  11         30.73         29.10         2.80 o
  -2   6  11          2.99          5.66         2.65 o
  -1   6  11         22.80         26.88         3.73 o
   0   6  11        274.51        246.50         6.45 o
   1   6  11       2366.88       2420.84        24.49 o
   2   6  11         31.89         25.41         2.75 o
   3   6  11        567.62        548.36        12.12 o
   4   6  11          3.80          7.48         2.52 o
   5   6  11        836.66        836.66        10.04 o
   6   6  11        275.44        265.31         5.99 o
   7   6  11        538.64        517.80         7.99 o
 -10   7  11        456.04        485.69         8.29 o
  -9   7  11          0.58          2.36         2.73 o
  -8   7  11        950.26        978.67        11.85 o
  -7   7  11         28.89         30.62         2.93 o
  -6   7  11        476.04        441.67         6.72 o
  -5   7  11        114.16        106.00         4.48 o
  -4   7  11         80.13         85.00         5.21 o
  -3   7  11         22.85         13.67         2.80 o
  -2   7  11          1.28          1.99         3.04 o
  -1   7  11        112.20         94.43         4.69 o
   0   7  11        697.81        748.67        16.61 o
   1   7  11        646.64        641.74        11.44 o
   2   7  11       1669.32       1670.27        19.28 o
   3   7  11         30.79         22.51         3.37 o
   4   7  11        879.36        910.87        10.77 o
   5   7  11         41.37         40.79         3.38 o
   6   7  11        376.50        382.00         7.10 o
  -8   8  11         29.21         23.71         3.31 o
  -7   8  11        502.94        526.90         8.58 o
  -6   8  11        139.21        151.97         5.04 o
  -5   8  11         89.29        102.46         4.39 o
  -4   8  11        146.61        142.55         4.83 o
  -3   8  11         15.81         10.39         3.48 o
  -2   8  11        360.10        342.67        11.26 o
  -1   8  11        308.08        314.78         7.91 o
   0   8  11        321.08        359.15         8.31 o
   1   8  11        108.26        110.56         8.65 o
   2   8  11         24.69         29.85         5.68 o
   3   8  11        907.14       1019.10        14.51 o
   4   8  11         84.92         69.13         4.86 o
  -5   9  11        134.07        145.36         5.68 o
  -4   9  11         42.61         61.27         7.76 o
  -3   9  11        322.58        364.34         8.63 o
  -2   9  11         42.61         37.46         4.28 o
  -1   9  11        432.30        484.79         9.85 o
   0   9  11          7.00          8.46         3.65 o
   1   9  11         31.17         27.12         4.14 o
 -14   0  12        244.19        248.73         8.37 o
 -12   0  12        745.28        764.66        12.50 o
 -10   0  12       3386.51       3433.73        31.01 o
  -8   0  12        501.72        503.84         8.74 o
  -6   0  12        159.56        146.25         4.97 o
  -4   0  12       1058.43       1109.55        15.52 o
  -2   0  12       1273.89       1197.05        12.28 o
   0   0  12      13261.48      13887.40        99.77 o
   2   0  12       1683.93       1725.22        21.49 o
   4   0  12        683.09        672.04         9.29 o
   6   0  12       1834.94       1780.72        22.37 o
   8   0  12         23.92         23.92         3.84 o
  10   0  12        167.47        164.80         6.99 o
 -14   1  12        227.37        247.83         7.57 o
 -13   1  12        983.84        967.87        11.37 o
 -12   1  12        392.89        406.91         8.51 o
 -11   1  12       1663.84       1656.47        20.94 o
 -10   1  12        239.50        237.83         5.04 o
  -9   1  12       1084.66       1096.01        11.42 o
  -8   1  12       1200.10       1101.49        10.13 o
  -7   1  12       1078.40       1042.54         9.61 o
  -6   1  12       1552.09       1609.39        13.64 o
  -5   1  12         94.59         97.16         2.76 o
  -4   1  12       2172.29       2320.54        15.92 o
  -3   1  12        407.71        357.20         4.38 o
  -2   1  12        133.96         91.94         2.26 o
  -1   1  12       3797.71       4094.17        23.29 o
   0   1  12       2660.95       2905.02        16.57 o
   1   1  12       1913.78       1868.82        11.52 o
   2   1  12         70.68         55.67         2.01 o
   3   1  12       2108.29       2011.59        17.33 o
   4   1  12        177.57        181.79         3.83 o
   5   1  12       1550.82       1538.07        12.74 o
   6   1  12        230.67        220.25         4.76 o
   7   1  12        154.51        132.90         4.00 o
   8   1  12        666.84        696.32        10.22 o
   9   1  12         90.49         79.78         5.46 o
  10   1  12        218.19        202.84         5.39 o
 -14   2  12         58.28         52.97         3.94 o
 -13   2  12        849.89        904.09        12.45 o
 -12   2  12        857.41        842.70        10.32 o
 -11   2  12        712.65        700.34         9.04 o
 -10   2  12         43.95         46.01         2.88 o
  -9   2  12       1153.40       1090.26        11.48 o
  -8   2  12       2356.62       2322.99        19.90 o
  -7   2  12        630.94        612.63         7.73 o
  -6   2  12         38.35         41.68         2.52 o
  -5   2  12       3573.14       3512.61        24.98 o
  -4   2  12        319.13        330.76         3.97 o
  -3   2  12       7580.09       8038.47        48.88 o
  -2   2  12        127.46        118.30         2.79 o
  -1   2  12       1864.32       1868.48        11.89 o
   0   2  12       1064.36       1049.36         8.29 o
   1   2  12        691.79        660.30         5.91 o
   2   2  12       1379.65       1331.78         9.60 o
   3   2  12         63.97         67.25         2.41 o
   4   2  12        366.47        352.94         4.80 o
   5   2  12       2311.34       2332.01        17.74 o
   6   2  12        267.62        243.82         4.68 o
   7   2  12        699.06        749.31         9.12 o
   8   2  12          8.78          6.25         2.42 o
   9   2  12        448.12        483.54         8.82 o
  10   2  12          8.44         11.58         2.81 o
 -14   3  12        546.74        555.61         9.88 o
 -13   3  12        212.89        204.34         6.30 o
 -12   3  12        800.30        775.79        11.28 o
 -11   3  12         33.78         44.45         3.09 o
 -10   3  12        116.79         96.82         3.68 o
  -9   3  12        231.79        231.63         5.06 o
  -8   3  12       2416.03       2332.54        20.17 o
  -7   3  12         85.47         68.76         2.65 o
  -6   3  12       2298.16       2321.77        17.92 o
  -5   3  12        255.83        277.97         4.55 o
  -4   3  12       2804.51       2756.90        20.47 o
  -3   3  12         36.86         48.37         2.38 o
  -2   3  12       4964.68       5134.56        35.18 o
  -1   3  12          0.51          6.48         1.76 o
   0   3  12       1003.84       1015.01         8.21 o
   1   3  12          8.51          5.15         1.51 o
   2   3  12         56.58         60.20         2.35 o
   3   3  12        324.78        306.79         4.51 o
   4   3  12        238.33        222.34         4.96 o
   5   3  12         40.42         32.02         2.25 o
   6   3  12       1531.38       1602.52        16.55 o
   7   3  12        509.59        454.70        10.22 o
   8   3  12       1586.53       1619.68        19.06 o
   9   3  12         85.77         81.06         3.85 o
 -13   4  12        144.97        137.65         8.83 o
 -12   4  12        216.74        210.15         6.15 o
 -11   4  12          1.71          3.49         2.66 o
 -10   4  12        148.70        154.47         4.56 o
  -9   4  12         90.53         69.08         3.30 o
  -8   4  12         10.65         12.00         2.04 o
  -7   4  12        922.61        909.78         9.70 o
  -6   4  12        297.80        332.47         5.18 o
  -5   4  12       2864.86       2722.04        20.62 o
  -4   4  12        300.81        336.87         5.14 o
  -3   4  12       2044.31       2084.59        16.50 o
  -2   4  12       1761.13       1821.52        16.52 o
  -1   4  12        344.92        320.40         6.59 o
   0   4  12          7.65         18.46         2.43 o
   1   4  12        288.85        273.06         5.13 o
   2   4  12       1106.42       1101.38         9.94 o
   3   4  12        350.95        311.54         4.57 o
   4   4  12         12.22          8.24         1.93 o
   5   4  12        759.82        745.76         7.75 o
   6   4  12        142.14        132.38         4.56 o
   7   4  12        224.67        206.26         4.79 o
   8   4  12         99.20         85.17         3.56 o
   9   4  12        882.87        851.45        12.07 o
 -12   5  12          0.69         -0.83         2.82 o
 -11   5  12        960.84        940.44        13.05 o
 -10   5  12        157.01        144.49         5.13 o
  -9   5  12        595.39        631.78         9.06 o
  -8   5  12         13.09         12.57         2.21 o
  -7   5  12        353.94        336.40         5.50 o
  -6   5  12        522.14        509.06         6.70 o
  -5   5  12         63.01         54.58         2.72 o
  -4   5  12        377.88        356.59         5.49 o
  -3   5  12         67.09         67.66         3.27 o
  -2   5  12         84.60         71.69         3.37 o
  -1   5  12        972.87        994.73        11.05 o
   0   5  12         17.09         21.01         3.29 o
   1   5  12       2318.71       2358.37        24.70 o
   2   5  12         88.15        101.44         3.61 o
   3   5  12        656.13        657.50         8.35 o
   4   5  12        272.35        255.35         6.84 o
   5   5  12        478.58        448.33         7.05 o
   6   5  12        220.45        202.60         4.70 o
   7   5  12        322.05        322.35         5.46 o
   8   5  12        102.95        101.32         4.26 o
 -11   6  12         54.32         49.94         4.18 o
 -10   6  12        660.72        713.90        13.79 o
  -9   6  12         94.36         74.25         3.77 o
  -8   6  12        923.20        901.10         9.95 o
  -7   6  12         48.31         42.01         2.80 o
  -6   6  12        566.15        552.82         7.31 o
  -5   6  12          7.03          4.75         2.13 o
  -4   6  12        200.53        197.42         5.11 o
  -3   6  12          3.04          1.57         2.39 o
  -2   6  12        314.99        317.06         6.18 o
  -1   6  12         44.22         42.96         4.30 o
   0   6  12       1373.89       1429.47        16.86 o
   1   6  12        158.04        164.12         6.04 o
   2   6  12       1134.90       1142.69        14.81 o
   3   6  12         65.85         67.38         3.52 o
   4   6  12       1235.95       1272.24        13.09 o
   5   6  12         32.21         31.41         3.14 o
   6   6  12        226.87        231.17         5.68 o
   7   6  12         19.70         17.94         3.15 o
 -10   7  12         15.74         11.10         3.05 o
  -9   7  12        576.03        623.10        10.95 o
  -8   7  12         60.82         60.72         3.76 o
  -7   7  12        969.99        956.44        10.59 o
  -6   7  12        176.91        161.01         9.28 o
  -5   7  12         21.47         26.78         3.10 o
  -4   7  12        274.41        249.38         5.93 o
  -3   7  12        762.25        748.90         9.91 o
  -2   7  12         14.78         12.31         3.45 o
  -1   7  12         43.12         50.70         5.75 o
   0   7  12        205.66        202.32         6.59 o
   1   7  12       1503.03       1571.61        21.69 o
   2   7  12         93.10         82.42         4.86 o
   3   7  12        967.05       1028.35        14.43 o
   4   7  12          2.78          5.34         3.18 o
   5   7  12        310.88        301.54         6.38 o
  -8   8  12        256.11        256.58         6.46 o
  -7   8  12         33.01         36.23         4.07 o
  -6   8  12        130.00        127.66         4.84 o
  -5   8  12        253.76        240.19         6.14 o
  -4   8  12         76.55         71.01         4.73 o
  -3   8  12         56.85         42.91         4.23 o
  -2   8  12          9.66         13.18         3.67 o
  -1   8  12        762.19        762.12        23.63 o
   0   8  12        159.65        185.24         7.92 o
   1   8  12         82.88        108.51         6.03 o
   2   8  12        571.03        619.99        11.14 o
   3   8  12         16.81         18.73         4.99 o
 -13   0  13       1470.06       1516.28        33.22 o
 -11   0  13       1672.93       1639.92        25.19 o
  -9   0  13       1558.41       1653.26        19.74 o
  -7   0  13        165.51        133.39         6.90 o
  -5   0  13         77.73         53.79         3.37 o
  -3   0  13       5985.05       6163.50       112.18 o
  -1   0  13        988.82        952.53        10.72 o
   1   0  13       5523.17       5659.48        48.49 o
   3   0  13       2147.85       2153.44        21.30 o
   5   0  13          3.04          2.40         2.93 o
   7   0  13          3.61          4.23         3.28 o
   9   0  13        395.77        390.48         9.93 o
 -14   1  13        266.61        268.85         6.90 o
 -13   1  13          1.50         -1.81         2.34 o
 -12   1  13       1333.24       1358.09        14.16 o
 -11   1  13          0.21          3.33         2.19 o
 -10   1  13       2046.30       2088.83        18.78 o
  -9   1  13       1097.67        999.70        10.88 o
  -8   1  13        229.83        232.59         5.17 o
  -7   1  13          8.34         10.66         1.85 o
  -6   1  13        185.36        165.68         3.70 o
  -5   1  13       1912.13       2016.47        15.74 o
  -4   1  13        782.31        695.79         7.26 o
  -3   1  13        854.91        864.29         7.63 o
  -2   1  13       2684.43       2721.45        18.46 o
  -1   1  13        139.91        139.41         2.92 o
   0   1  13       3964.10       4196.41        29.30 o
   1   1  13         20.81         27.04         1.76 o
   2   1  13       1239.09       1224.02         9.14 o
   3   1  13        925.78        855.47         7.71 o
   4   1  13        793.02        793.30         8.17 o
   5   1  13        672.79        645.20         7.36 o
   6   1  13          2.89          5.00         2.23 o
   7   1  13        583.72        630.92        10.47 o
   8   1  13        272.94        278.42         5.83 o
   9   1  13        183.07        173.65         5.00 o
 -14   2  13        218.26        233.79         6.60 o
 -13   2  13        320.50        333.11         6.63 o
 -12   2  13          7.55         10.04         2.51 o
 -11   2  13        765.86        772.51         9.75 o
 -10   2  13        343.24        320.29         6.00 o
  -9   2  13        107.57         78.83         3.33 o
  -8   2  13        724.32        700.81         8.64 o
  -7   2  13         53.25         58.27         2.89 o
  -6   2  13       2803.34       2873.07        23.55 o
  -5   2  13        133.63        140.74         3.56 o
  -4   2  13       2355.04       2410.11        18.27 o
  -3   2  13         62.34         70.51         3.43 o
  -2   2  13        441.22        421.53         5.02 o
  -1   2  13       1686.69       1657.49        12.42 o
   0   2  13         88.22         85.66         2.56 o
   1   2  13       1357.32       1337.35        10.20 o
   2   2  13       1610.36       1614.24        14.34 o
   3   2  13        419.36        379.94         5.38 o
   4   2  13       1412.23       1367.31        14.37 o
   5   2  13          0.85          3.59         2.36 o
   6   2  13       1218.64       1243.06        11.80 o
   7   2  13         45.32         34.97         3.25 o
   8   2  13       2338.24       2311.29        20.41 o
   9   2  13         16.37         22.50         3.04 o
 -13   3  13        368.25        358.64         8.39 o
 -12   3  13        106.73         78.77         3.76 o
 -11   3  13        118.48        106.21         4.04 o
 -10   3  13        608.41        564.83         8.13 o
  -9   3  13        616.54        611.63         8.30 o
  -8   3  13       1207.76       1113.54        11.82 o
  -7   3  13       2685.18       2716.73        22.87 o
  -6   3  13         34.71         31.64         2.23 o
  -5   3  13       3288.55       3328.27        24.34 o
  -4   3  13        136.39        140.32         3.57 o
  -3   3  13       1511.30       1523.11        12.88 o
  -2   3  13          0.31         -0.57         1.69 o
  -1   3  13         24.66         18.76         2.43 o
   0   3  13        119.79         99.87         3.10 o
   1   3  13        326.82        299.90         4.22 o
   2   3  13        253.42        243.95         4.34 o
   3   3  13       1176.19       1160.66        10.45 o
   4   3  13        126.21        110.70         3.15 o
   5   3  13       1531.59       1560.87        12.56 o
   6   3  13         37.88         35.13         2.73 o
   7   3  13       2418.11       2469.34        26.42 o
   8   3  13        146.61        142.75         5.16 o
 -13   4  13        118.06        132.26         6.29 o
 -12   4  13         56.19         59.22         6.53 o
 -11   4  13        243.77        239.24         5.68 o
 -10   4  13        627.05        623.38         8.78 o
  -9   4  13         65.53         59.33         3.25 o
  -8   4  13        337.39        333.97         6.33 o
  -7   4  13        126.05         99.33         3.23 o
  -6   4  13       2487.21       2414.28        19.00 o
  -5   4  13         15.29         11.46         2.00 o
  -4   4  13        290.69        259.75         4.71 o
  -3   4  13        363.23        362.63         6.42 o
  -2   4  13        970.63        936.42        10.58 o
  -1   4  13        116.05        125.90         5.70 o
   0   4  13          0.03          1.82         2.66 o
   1   4  13        893.00        939.86        12.36 o
   2   4  13        486.16        474.74         6.79 o
   3   4  13        173.88        155.39         3.86 o
   4   4  13       1016.98       1015.38        12.24 o
   5   4  13          1.46          2.11         2.13 o
   6   4  13       2002.17       1948.61        17.66 o
   7   4  13          5.04          7.59         2.43 o
   8   4  13         86.96         93.28         4.11 o
 -12   5  13        497.63        508.79         9.67 o
 -11   5  13          0.77          1.71         2.99 o
 -10   5  13        684.52        687.00         9.52 o
  -9   5  13        231.58        237.42         5.52 o
  -8   5  13        331.65        320.48         6.20 o
  -7   5  13        896.49        851.34         9.30 o
  -6   5  13         18.48         11.51         2.18 o
  -5   5  13        352.46        330.45         5.77 o
  -4   5  13        308.74        307.55         5.90 o
  -3   5  13          4.42          6.51         2.39 o
  -2   5  13       1862.38       1901.56        19.49 o
  -1   5  13        468.94        442.38        12.62 o
   0   5  13        765.62        749.89        11.08 o
   1   5  13         55.57         56.40         4.15 o
   2   5  13        449.92        457.77         8.75 o
   3   5  13        181.17        181.92         4.80 o
   4   5  13        585.19        573.88         8.06 o
   5   5  13        235.98        230.94         5.57 o
   6   5  13          6.10          3.68         2.59 o
   7   5  13         14.25         19.71         3.02 o
 -11   6  13        589.95        615.01        10.72 o
 -10   6  13         36.95         30.40         3.70 o
  -9   6  13        387.78        382.18         7.09 o
  -8   6  13        260.39        252.55         5.28 o
  -7   6  13         84.20         82.11         3.64 o
  -6   6  13          0.84          3.73         2.21 o
  -5   6  13          8.98         13.00         2.68 o
  -4   6  13         27.11         23.50         2.85 o
  -3   6  13        238.11        214.97         5.42 o
  -2   6  13          0.05          1.67         2.91 o
  -1   6  13       2138.81       2176.64        22.98 o
   0   6  13         65.85         71.15         4.48 o
   1   6  13        992.02        980.10        13.61 o
   2   6  13         28.33         24.45         3.77 o
   3   6  13        809.34        825.10        12.54 o
   4   6  13         69.22         73.13         4.24 o
   5   6  13         61.95         58.98         3.65 o
   6   6  13          2.98          1.63         2.72 o
  -9   7  13         12.58          6.67         2.96 o
  -8   7  13        258.11        258.95         6.20 o
  -7   7  13        202.96        188.03         5.53 o
  -6   7  13         69.71         57.75         4.16 o
  -5   7  13         48.83         43.29         3.46 o
  -4   7  13        142.90        146.98         4.80 o
  -3   7  13          7.42          5.82         3.22 o
  -2   7  13        901.97        903.47        13.09 o
  -1   7  13          1.37          4.98         3.34 o
   0   7  13        375.19        406.86        12.68 o
   1   7  13        209.78        194.96         6.68 o
   2   7  13        655.84        636.20        11.25 o
   3   7  13         28.56         28.90         4.44 o
   4   7  13        216.97        218.83         7.35 o
  -7   8  13         24.20         32.79         4.00 o
  -6   8  13        168.12        157.91         5.30 o
  -5   8  13         39.50         29.03         3.48 o
  -4   8  13         58.36         59.37         4.58 o
  -3   8  13        377.39        386.44         8.76 o
  -2   8  13         54.11         46.59         4.48 o
  -1   8  13        162.95        197.72         6.84 o
   0   8  13         11.15         12.23         3.84 o
   1   8  13         29.65         36.71         4.41 o
   2   8  13         33.15         35.08         4.42 o
 -14   0  14       1611.07       1812.72        28.74 o
 -12   0  14       1578.79       1551.43        24.96 o
 -10   0  14        360.95        354.55         9.99 o
  -8   0  14          2.66          2.35         2.75 o
  -6   0  14        463.14        450.47         8.37 o
  -4   0  14       2988.97       3008.16        31.25 o
  -2   0  14        117.71        116.98         4.45 o
   0   0  14       3605.90       3842.67        33.33 o
   2   0  14        287.41        280.31         6.00 o
   4   0  14        739.94        671.17        11.65 o
   6   0  14        564.92        543.76        10.90 o
   8   0  14        676.77        647.55        12.75 o
 -14   1  14          9.88          7.91         3.07 o
 -13   1  14        925.49       1017.10        13.62 o
 -12   1  14          4.99          5.59         2.50 o
 -11   1  14        875.79        851.78        10.40 o
 -10   1  14        335.44        323.03         5.52 o
  -9   1  14         84.24         81.70         3.42 o
  -8   1  14        589.82        629.27         8.37 o
  -7   1  14        818.33        817.63         9.44 o
  -6   1  14        805.54        856.82         9.43 o
  -5   1  14       1668.44       1687.56        13.91 o
  -4   1  14        258.35        283.10         4.64 o
  -3   1  14       3029.30       3078.51        22.49 o
  -2   1  14         55.21         60.30         2.29 o
  -1   1  14        146.04        149.43         3.34 o
   0   1  14        664.72        661.58         6.85 o
   1   1  14        882.79        863.07         8.50 o
   2   1  14        869.57        851.60         7.65 o
   3   1  14          2.53          7.80         1.95 o
   4   1  14        234.43        249.82         4.66 o
   5   1  14        694.27        637.05         8.24 o
   6   1  14        666.01        674.29         8.75 o
   7   1  14        216.57        212.39         5.23 o
   8   1  14        330.12        329.96         8.86 o
 -14   2  14        119.47         90.74         4.76 o
 -13   2  14         22.24         26.50         3.06 o
 -12   2  14        262.50        249.63         6.13 o
 -11   2  14       1283.87       1294.61        13.80 o
 -10   2  14        382.25        370.32         6.57 o
  -9   2  14       1418.78       1418.32        14.24 o
  -8   2  14         37.38         46.31         2.88 o
  -7   2  14       1240.25       1373.71        13.57 o
  -6   2  14       1054.99       1087.27        11.41 o
  -5   2  14       1802.56       1906.95        17.00 o
  -4   2  14        108.62        117.51         3.66 o
  -3   2  14         82.96         78.01         2.76 o
  -2   2  14       1146.60       1096.68         9.30 o
  -1   2  14        229.26        235.56         4.47 o
   0   2  14        873.47        845.50         9.38 o
   1   2  14        498.31        515.49         5.97 o
   2   2  14         33.23         35.40         2.31 o
   3   2  14       2502.60       2532.10        18.71 o
   4   2  14          0.28          4.60         2.14 o
   5   2  14       3151.80       3256.47        23.83 o
   6   2  14         41.06         33.35         2.96 o
   7   2  14        318.06        317.74         7.75 o
   8   2  14        889.33        881.56        10.84 o
 -13   3  14         37.91         36.19         3.80 o
 -12   3  14        976.07       1028.74        12.30 o
 -11   3  14        163.55        148.16         4.64 o
 -10   3  14        486.83        505.55         7.82 o
  -9   3  14         26.16         31.39         3.65 o
  -8   3  14       1917.72       1877.85        17.50 o
  -7   3  14        269.38        254.19         5.32 o
  -6   3  14       1904.45       1940.93        17.59 o
  -5   3  14        106.91        106.61         3.60 o
  -4   3  14        850.15        841.69         8.69 o
  -3   3  14        516.54        503.65         6.41 o
  -2   3  14        165.21        149.83         4.35 o
  -1   3  14        252.39        232.40         5.11 o
   0   3  14        315.58        271.80         5.45 o
   1   3  14        227.44        225.60         5.12 o
   2   3  14       2922.75       2999.57        21.52 o
   3   3  14         74.09         59.42         2.78 o
   4   3  14       2138.93       2156.46        16.90 o
   5   3  14        251.72        211.61         4.73 o
   6   3  14        794.56        797.72         9.48 o
   7   3  14         51.11         37.35         3.92 o
   8   3  14        447.45        460.43         7.73 o
 -12   4  14         97.89         93.15         4.76 o
 -11   4  14        277.52        275.35         6.17 o
 -10   4  14        274.40        259.09         5.85 o
  -9   4  14       2006.21       2019.29        19.25 o
  -8   4  14         29.60         22.34         2.72 o
  -7   4  14        895.26        870.60        10.36 o
  -6   4  14          5.53          7.38         2.33 o
  -5   4  14        295.66        262.60         4.83 o
  -4   4  14          2.72          3.50         2.24 o
  -3   4  14       1505.38       1509.20        14.82 o
  -2   4  14        150.17        148.08         4.46 o
  -1   4  14       1179.95       1167.04        12.40 o
   0   4  14        137.53        124.22         6.52 o
   1   4  14        694.03        651.41        10.21 o
   2   4  14          3.57          8.01         3.08 o
   3   4  14        613.31        623.35         8.19 o
   4   4  14         84.76         77.56         5.05 o
   5   4  14       1104.02       1103.43        10.89 o
   6   4  14        132.42        143.28         4.57 o
   7   4  14        638.60        661.27         9.13 o
 -11   5  14        142.78        136.85         5.41 o
 -10   5  14         83.55         81.75         3.94 o
  -9   5  14        365.44        361.31         8.69 o
  -8   5  14       1496.89       1429.81        18.80 o
  -7   5  14         35.04         37.65         3.04 o
  -6   5  14         53.23         48.95         3.33 o
  -5   5  14        335.16        340.15         6.36 o
  -4   5  14         39.94         35.76         3.02 o
  -3   5  14        141.56        135.53         5.07 o
  -2   5  14        914.19        904.32        11.97 o
  -1   5  14        529.53        507.40        15.14 o
   0   5  14       1216.97       1201.56        15.13 o
   1   5  14        253.24        248.77         7.30 o
   2   5  14         56.88         63.62         4.58 o
   3   5  14         11.76         11.93         3.46 o
   4   5  14        217.38        210.41         5.68 o
   5   5  14        279.57        263.91         5.89 o
   6   5  14        218.94        203.80         5.44 o
 -10   6  14        284.77        295.28         7.54 o
  -9   6  14         23.54         24.52         3.15 o
  -8   6  14         53.59         37.25         3.32 o
  -7   6  14          1.03          3.49         2.25 o
  -6   6  14        297.73        287.24         6.28 o
  -5   6  14        206.85        203.43         5.40 o
  -4   6  14        597.73        598.55         8.76 o
  -3   6  14         51.85         47.41         3.43 o
  -2   6  14       1133.03       1174.82        22.36 o
  -1   6  14         45.96         48.76         6.27 o
   0   6  14        472.70        451.59         9.07 o
   1   6  14         46.72         42.57         4.20 o
   2   6  14        337.82        352.64         8.27 o
   3   6  14         38.57         35.73         4.19 o
   4   6  14        158.61        154.94         6.10 o
   5   6  14         35.16         38.06         3.87 o
  -8   7  14          2.43          8.70         2.94 o
  -7   7  14        201.41        199.81         6.31 o
  -6   7  14          0.76          4.69         2.80 o
  -5   7  14        119.40        126.59         4.72 o
  -4   7  14        225.63        204.81         5.87 o
  -3   7  14        692.96        737.16        11.86 o
  -2   7  14         26.28         23.85         3.91 o
  -1   7  14       2901.57       3080.70        61.27 o
   0   7  14        104.30         90.59         5.86 o
   1   7  14        107.55        106.60         5.54 o
   2   7  14         29.18         26.69         4.15 o
   3   7  14         88.33         89.50         5.36 o
  -5   8  14          4.50         -2.75         4.08 o
  -4   8  14        243.78        268.02         9.95 o
  -3   8  14         75.31         65.27         4.91 o
  -2   8  14        442.34        486.60        10.48 o
  -1   8  14         28.07         28.81         4.21 o
 -13   0  15         53.98         37.52         5.16 o
 -11   0  15        176.66        174.81         7.89 o
  -9   0  15         57.92         75.21         5.45 o
  -7   0  15         16.53         27.14         3.24 o
  -5   0  15       4832.28       5215.64        51.15 o
  -3   0  15       1712.87       1783.09        20.68 o
  -1   0  15        641.22        609.12        11.59 o
   1   0  15        532.01        533.96         9.44 o
   3   0  15        432.30        403.84         8.42 o
   5   0  15       1322.64       1315.12        18.74 o
   7   0  15        431.35        422.23        10.21 o
 -13   1  15        534.90        571.81         9.95 o
 -12   1  15         17.83         16.17         3.10 o
 -11   1  15        602.99        594.99         8.55 o
 -10   1  15          2.02          4.22         3.04 o
  -9   1  15        855.10        896.91        10.57 o
  -8   1  15        129.46        145.97         4.58 o
  -7   1  15        164.77        164.40         5.32 o
  -6   1  15        916.41        946.76        10.48 o
  -5   1  15        669.43        689.86         7.66 o
  -4   1  15       1460.13       1490.12        12.81 o
  -3   1  15         44.02         52.14         2.52 o
  -2   1  15        583.86        593.30         6.91 o
  -1   1  15        456.97        430.73         5.85 o
   0   1  15         44.06         41.32         2.73 o
   1   1  15       1080.51       1060.05         9.40 o
   2   1  15          0.12          2.67         1.93 o
   3   1  15        381.14        416.57         7.36 o
   4   1  15        303.73        300.38         5.25 o
   5   1  15         78.17         80.87         3.60 o
   6   1  15       1486.37       1456.62        14.52 o
   7   1  15         42.70         40.97         3.33 o
 -13   2  15        188.76        193.24         5.56 o
 -12   2  15       1369.79       1425.55        19.59 o
 -11   2  15        305.76        287.67         6.16 o
 -10   2  15       2345.43       2471.77        22.12 o
  -9   2  15         64.00         67.20         3.40 o
  -8   2  15        393.44        407.49         6.10 o
  -7   2  15       1410.24       1375.17        13.81 o
  -6   2  15       3789.41       3819.70        30.55 o
  -5   2  15          6.29          8.97         2.29 o
  -4   2  15         19.59         19.80         2.37 o
  -3   2  15       1362.07       1351.97        13.24 o
  -2   2  15         19.82         20.67         2.50 o
  -1   2  15        551.83        514.47         6.58 o
   0   2  15        302.35        301.21         5.10 o
   1   2  15          2.07          5.71         1.99 o
   2   2  15       1564.65       1602.88        14.07 o
   3   2  15         12.42         10.20         2.31 o
   4   2  15        478.65        526.51         7.40 o
   5   2  15        108.68         97.05         3.77 o
   6   2  15         21.67         30.67         3.05 o
   7   2  15        388.65        367.23         6.87 o
 -13   3  15        493.32        531.25         9.86 o
 -12   3  15          6.40         10.98         3.35 o
 -11   3  15       2009.62       2036.34        19.49 o
 -10   3  15         10.97         12.92         2.63 o
  -9   3  15       1498.75       1472.35        15.04 o
  -8   3  15         69.54         58.15         3.31 o
  -7   3  15       1466.52       1491.75        14.85 o
  -6   3  15         43.72         37.67         2.83 o
  -5   3  15        528.13        492.71         7.25 o
  -4   3  15         27.55         25.40         2.52 o
  -3   3  15         35.42         33.58         2.96 o
  -2   3  15       1555.73       1535.01        14.92 o
  -1   3  15        308.11        274.73         5.66 o
   0   3  15          0.37         -0.71         2.28 o
   1   3  15       1595.39       1673.13        18.36 o
   2   3  15        175.23        153.56         4.63 o
   3   3  15       1855.04       1846.43        16.05 o
   4   3  15         47.26         39.49         2.97 o
   5   3  15        124.57        128.65         4.49 o
   6   3  15          1.14          0.02         2.45 o
   7   3  15        270.17        260.53         6.03 o
 -12   4  15        700.39        720.30        11.57 o
 -11   4  15        223.15        211.25         6.18 o
 -10   4  15        657.61        625.36         9.25 o
  -9   4  15        266.74        252.11         5.85 o
  -8   4  15       2450.46       2476.52        22.19 o
  -7   4  15          0.56          2.76         2.37 o
  -6   4  15        137.17        125.59         4.16 o
  -5   4  15        315.97        334.53         7.50 o
  -4   4  15          5.47          8.83         2.43 o
  -3   4  15          2.39          5.18         2.38 o
  -2   4  15        299.58        285.52         5.93 o
  -1   4  15        457.36        474.80        12.39 o
   0   4  15        692.13        638.34        10.22 o
   1   4  15          0.62          4.35         2.95 o
   2   4  15        746.13        765.23        11.55 o
   3   4  15         25.12         22.69         3.62 o
   4   4  15       1092.88       1104.46        12.92 o
   5   4  15         48.16         49.15         3.78 o
   6   4  15        395.79        399.13         7.08 o
 -11   5  15        186.55        187.08         6.28 o
 -10   5  15          8.44          7.21         2.78 o
  -9   5  15        625.26        609.75         9.11 o
  -8   5  15         50.94         43.83         3.34 o
  -7   5  15          5.02          7.96         2.56 o
  -6   5  15        597.72        626.25        10.03 o
  -5   5  15          4.43          2.28         2.46 o
  -4   5  15         97.82         97.77         4.04 o
  -3   5  15         13.86         19.16         2.85 o
  -2   5  15        705.04        688.50        17.33 o
  -1   5  15       1117.25       1095.99        20.52 o
   0   5  15         15.84         20.17         3.59 o
   1   5  15        580.59        574.45        10.16 o
   2   5  15         16.13         11.75         3.51 o
   3   5  15        183.53        175.16         6.25 o
   4   5  15        229.16        224.48         7.04 o
   5   5  15        382.17        360.81         8.59 o
  -9   6  15          0.27          6.27         2.84 o
  -8   6  15          0.67          0.29         2.65 o
  -7   6  15        917.33        870.43        16.21 o
  -6   6  15          2.15         -0.10         2.62 o
  -5   6  15        273.61        283.74         7.47 o
  -4   6  15         85.15         84.15         4.06 o
  -3   6  15        947.02        985.96        13.78 o
  -2   6  15        389.77        406.60        13.18 o
  -1   6  15       1226.95       1248.04        16.10 o
   0   6  15        153.21        150.89         5.93 o
   1   6  15         26.23         26.60         4.43 o
   2   6  15         73.32         70.34         4.87 o
   3   6  15         13.66         13.71         3.82 o
   4   6  15         17.37         21.75         4.05 o
  -7   7  15         60.17         60.87         4.01 o
  -6   7  15        267.68        298.28         6.81 o
  -5   7  15         15.66         21.40         3.25 o
  -4   7  15        501.30        510.24        11.60 o
  -3   7  15        411.02        390.72         8.88 o
  -2   7  15       1493.21       1581.48        19.29 o
  -1   7  15         74.13         72.46         5.12 o
   0   7  15        868.66        917.72        13.98 o
   1   7  15          1.37          0.97         3.61 o
 -12   0  16        115.25        127.91        12.96 o
 -10   0  16        411.56        404.92        27.84 o
  -8   0  16       2247.57       2298.45        32.63 o
  -6   0  16       1480.95       1519.80        18.93 o
  -4   0  16       1222.55       1215.86        15.98 o
  -2   0  16       2263.15       2286.20        25.48 o
   0   0  16          0.45          4.32         3.45 o
   2   0  16        861.17        843.30        12.86 o
   4   0  16        261.36        280.87         9.48 o
   6   0  16        698.84        694.37        13.25 o
 -13   1  16         61.59         54.98         4.20 o
 -12   1  16        562.99        538.82         9.65 o
 -11   1  16        383.67        362.65         7.76 o
 -10   1  16        210.15        214.67         5.72 o
  -9   1  16       1203.82       1245.76        13.34 o
  -8   1  16        346.10        334.43         6.25 o
  -7   1  16        602.54        606.19         8.27 o
  -6   1  16        528.31        508.78         7.42 o
  -5   1  16       2116.00       2151.01        19.09 o
  -4   1  16         65.14         71.05         4.76 o
  -3   1  16        915.82        940.88         9.42 o
  -2   1  16         15.57         18.01         2.11 o
  -1   1  16        331.47        328.68         7.71 o
   0   1  16        247.20        237.77         4.88 o
   1   1  16         49.86         47.98         2.99 o
   2   1  16        137.30        158.11         4.51 o
   3   1  16        351.98        344.05         6.39 o
   4   1  16        431.81        432.73         8.21 o
   5   1  16        897.23        926.71        11.73 o
   6   1  16          0.37          2.34         2.60 o
   7   1  16        369.34        395.22        10.31 o
 -12   2  16         55.84         48.37         3.52 o
 -11   2  16        685.42        708.77         9.77 o
 -10   2  16          1.35          5.55         2.34 o
  -9   2  16       1526.50       1505.73        20.36 o
  -8   2  16        333.84        313.85         6.10 o
  -7   2  16       1914.74       1840.50        17.66 o
  -6   2  16        696.88        683.59         8.90 o
  -5   2  16        228.84        211.90         4.97 o
  -4   2  16       1050.72       1045.21        16.15 o
  -3   2  16          8.08          8.62         2.22 o
  -2   2  16         94.52         74.11         3.81 o
  -1   2  16        323.44        330.07         6.12 o
   0   2  16          0.05          7.89         2.13 o
   1   2  16       1094.63       1103.52        12.08 o
   2   2  16         15.56         17.56         3.06 o
   3   2  16        503.94        537.03         8.09 o
   4   2  16        706.98        684.34        10.93 o
   5   2  16        358.33        381.79         8.12 o
   6   2  16        152.84        151.22         5.14 o
 -12   3  16        751.20        734.85        10.35 o
 -11   3  16        306.85        288.44         6.45 o
 -10   3  16       1801.74       1832.71        18.08 o
  -9   3  16         21.75         18.93         3.12 o
  -8   3  16       1360.97       1324.49        15.19 o
  -7   3  16        284.02        264.61         5.14 o
  -6   3  16         26.41         30.46         2.89 o
  -5   3  16         18.92         22.30         2.66 o
  -4   3  16          9.19         10.80         2.85 o
  -3   3  16        197.96        180.01        11.27 o
  -2   3  16        467.57        476.97         7.44 o
  -1   3  16        233.29        261.07         7.54 o
   0   3  16        699.99        687.34        10.54 o
   1   3  16         64.19         56.38         4.01 o
   2   3  16       1448.20       1490.22        17.38 o
   3   3  16          4.45          3.88         2.95 o
   4   3  16        426.42        442.51        11.60 o
   5   3  16         20.70         19.13         2.87 o
   6   3  16        165.27        152.02         5.21 o
 -11   4  16        544.90        490.53         8.38 o
 -10   4  16        498.32        495.15         8.25 o
  -9   4  16        425.07        431.24         7.57 o
  -8   4  16         18.68         18.50         3.03 o
  -7   4  16        118.17        103.05         4.07 o
  -6   4  16        148.29        142.22         4.50 o
  -5   4  16         91.51         80.28         4.26 o
  -4   4  16        551.91        537.67         9.16 o
  -3   4  16        667.13        632.43         8.91 o
  -2   4  16          2.09          3.97         2.59 o
  -1   4  16       1637.72       1675.86        19.07 o
   0   4  16        198.57        192.76         6.13 o
   1   4  16        921.32        914.07        12.93 o
   2   4  16        307.05        283.96         7.44 o
   3   4  16        303.97        277.53         7.66 o
   4   4  16          0.74          0.36         4.50 o
   5   4  16         47.22         43.11         4.99 o
 -10   5  16        130.61        133.12         4.84 o
  -9   5  16        805.95        797.68        10.74 o
  -8   5  16         37.19         28.08         3.19 o
  -7   5  16        561.38        564.37        13.49 o
  -6   5  16         83.92         71.13         4.32 o
  -5   5  16        389.21        384.35         8.28 o
  -4   5  16        285.21        288.47         8.08 o
  -3   5  16        564.87        591.56         8.84 o
  -2   5  16        488.15        469.73        13.80 o
  -1   5  16         50.95         52.50         4.87 o
   0   5  16        793.52        782.74        14.07 o
   1   5  16         10.88         11.83         3.60 o
   2   5  16        211.57        205.66         6.74 o
   3   5  16        129.91        146.08         5.99 o
   4   5  16        181.50        179.96         9.00 o
  -8   6  16        460.03        463.31         9.28 o
  -7   6  16        246.35        214.81         6.68 o
  -6   6  16        923.36        966.11        18.37 o
  -5   6  16         61.14         52.76         3.69 o
  -4   6  16       1328.10       1360.48        14.91 o
  -3   6  16        234.59        245.93         7.25 o
  -2   6  16        141.89        138.49         5.78 o
  -1   6  16        500.36        504.19         9.89 o
   0   6  16         53.97         51.14         4.56 o
   1   6  16          9.46          9.27         4.39 o
   2   6  16        110.08        112.04         6.96 o
  -5   7  16        960.64        968.60        15.81 o
  -4   7  16         38.43         39.51         4.29 o
  -3   7  16        201.30        202.04         6.99 o
  -2   7  16          1.25          1.05         3.58 o
  -1   7  16         50.15         53.55         4.75 o
 -11   0  17        243.51        201.68         8.88 o
  -9   0  17       1460.52       1479.26        47.22 o
  -7   0  17       2901.07       2937.21        52.77 o
  -5   0  17        325.12        314.87        10.83 o
  -3   0  17        610.79        643.77        10.80 o
  -1   0  17       1131.35       1038.83        17.97 o
   1   0  17       4680.36       4670.64        57.61 o
   3   0  17        641.55        692.12        14.91 o
   5   0  17        425.63        475.90        12.91 o
 -12   1  17        155.93        154.79         7.49 o
 -11   1  17        265.10        266.83         7.01 o
 -10   1  17        830.49        815.88        11.90 o
  -9   1  17        139.41        136.55         4.51 o
  -8   1  17       1207.11       1198.74        13.78 o
  -7   1  17         92.55         91.57         3.76 o
  -6   1  17       2209.50       2189.87        19.79 o
  -5   1  17        608.06        591.11         8.43 o
  -4   1  17        280.67        266.90         5.53 o
  -3   1  17        103.68        110.18         3.40 o
  -2   1  17        250.03        260.35         5.43 o
  -1   1  17         96.63         98.66         3.70 o
   0   1  17        639.63        630.74         9.45 o
   1   1  17       1075.77       1134.16        12.27 o
   2   1  17        370.40        355.17         7.32 o
   3   1  17         95.80        107.39         4.88 o
   4   1  17        602.91        646.62        12.56 o
   5   1  17         11.04          7.31         3.20 o
   6   1  17       1187.58       1240.72        16.19 o
 -12   2  17        640.86        665.05         9.84 o
 -11   2  17        470.04        462.96         9.79 o
 -10   2  17        363.82        341.22         6.78 o
  -9   2  17         87.16         79.67         5.23 o
  -8   2  17          3.54          3.85         2.47 o
  -7   2  17       1196.17       1180.06        12.93 o
  -6   2  17         41.73         41.46         3.10 o
  -5   2  17        171.82        161.88         4.64 o
  -4   2  17        279.41        272.42         5.75 o
  -3   2  17         86.65         78.24         4.07 o
  -2   2  17       1326.25       1426.07        16.22 o
  -1   2  17          3.06          3.31         2.74 o
   0   2  17       2295.19       2411.75        21.41 o
   1   2  17         31.51         37.10         3.94 o
   2   2  17        213.88        231.61         6.34 o
   3   2  17        586.39        584.13        10.08 o
   4   2  17        435.93        443.82        15.18 o
   5   2  17        232.17        232.02         6.71 o
 -11   3  17        404.48        388.36        11.96 o
 -10   3  17         57.53         54.98         4.05 o
  -9   3  17        785.63        747.82         9.19 o
  -8   3  17         74.33         74.20         3.95 o
  -7   3  17         69.52         66.02         3.56 o
  -6   3  17         52.57         53.32         3.33 o
  -5   3  17        358.30        356.03         7.55 o
  -4   3  17        157.05        149.15         5.21 o
  -3   3  17       1059.49       1053.51        13.44 o
  -2   3  17         30.42         34.07         3.52 o
  -1   3  17       1414.07       1423.13        14.76 o
   0   3  17         15.20         24.62         3.54 o
   1   3  17       1331.72       1415.98        17.39 o
   2   3  17         27.81         28.30         5.85 o
   3   3  17         52.64         50.94         5.02 o
   4   3  17         96.44         77.44         9.26 o
   5   3  17         55.76         50.51         4.71 o
 -10   4  17        228.57        229.96         6.03 o
  -9   4  17        238.24        237.60         6.04 o
  -8   4  17         13.48         11.25         2.82 o
  -7   4  17        113.91         95.87         4.10 o
  -6   4  17         63.69         73.73         4.37 o
  -5   4  17         89.90         94.66         4.65 o
  -4   4  17        962.71        941.70        20.96 o
  -3   4  17        501.45        495.55        16.40 o
  -2   4  17       1701.64       1730.16        17.16 o
  -1   4  17         88.43         77.50         4.65 o
   0   4  17         21.74         26.26         3.75 o
   1   4  17          7.23          1.08         4.02 o
   2   4  17       1208.80       1158.12        19.48 o
   3   4  17        345.11        341.88         9.66 o
   4   4  17          0.24         -0.53         3.90 o
  -9   5  17         18.36         15.30         3.11 o
  -8   5  17        993.24        986.95        13.91 o
  -7   5  17         10.07          9.94         3.36 o
  -6   5  17        442.86        463.68         9.11 o
  -5   5  17        241.73        231.26         9.09 o
  -4   5  17        313.98        296.51         7.38 o
  -3   5  17        977.37        985.20        16.97 o
  -2   5  17        227.93        222.20         6.86 o
  -1   5  17         97.12        107.05         5.26 o
   0   5  17          8.13          4.79         3.41 o
   1   5  17         51.47         51.40         5.64 o
   2   5  17        557.58        570.33        11.18 o
  -7   6  17        363.31        347.27         8.20 o
  -6   6  17          0.95          3.56         3.26 o
  -5   6  17        736.98        766.28        12.07 o
  -4   6  17        123.23        121.08         5.57 o
  -3   6  17        420.94        400.19         9.00 o
  -2   6  17         72.85         70.85         5.05 o
  -1   6  17         32.60         36.66         4.34 o
   0   6  17          7.41          1.65         3.50 o
 -10   0  18       1691.46       1698.50        33.41 o
  -8   0  18       1834.96       1873.11        28.80 o
  -6   0  18        371.74        385.82        10.84 o
  -4   0  18         16.53         19.03         3.37 o
  -2   0  18        434.24        421.92        11.09 o
   0   0  18        351.98        382.98        14.97 o
   2   0  18       1698.18       1827.43        39.67 o
   4   0  18       1820.18       1883.37        68.98 o
 -11   1  18        740.90        759.68        11.89 o
 -10   1  18         96.22         98.28         4.86 o
  -9   1  18        875.28        855.38        17.78 o
  -8   1  18          0.66         -2.40         2.40 o
  -7   1  18       1226.57       1202.18        21.85 o
  -6   1  18         51.96         56.04         3.43 o
  -5   1  18        153.52        151.75         5.21 o
  -4   1  18        204.26        204.61         5.14 o
  -3   1  18         41.22         35.40         3.38 o
  -2   1  18       1284.77       1321.57        14.93 o
  -1   1  18        155.25        160.66         5.22 o
   0   1  18        119.84        127.56         4.73 o
   1   1  18       1620.43       1677.83        21.24 o
   2   1  18          8.60          1.31         2.82 o
   3   1  18       1075.26       1120.16        16.85 o
   4   1  18          1.57          2.86         3.49 o
 -11   2  18         42.24         47.75         3.57 o
 -10   2  18        778.33        792.51        11.95 o
  -9   2  18         86.92         84.03         4.04 o
  -8   2  18        269.16        251.59         6.35 o
  -7   2  18         21.22         17.17         2.85 o
  -6   2  18         44.17         46.26         3.29 o
  -5   2  18       1790.23       1862.56        17.83 o
  -4   2  18        113.36        107.17         6.73 o
  -3   2  18        610.04        645.43        10.09 o
  -2   2  18         41.44         44.63         3.69 o
  -1   2  18       1290.07       1315.11        22.74 o
   0   2  18        128.39        128.75        15.27 o
   1   2  18        114.67        125.73         5.96 o
   2   2  18        649.82        669.48        12.39 o
   3   2  18          8.03          2.45         2.93 o
   4   2  18         83.48         86.29         5.54 o
 -10   3  18         42.92         52.80         3.77 o
  -9   3  18        173.58        150.01         4.96 o
  -8   3  18         16.48         11.90         2.86 o
  -7   3  18         30.08         22.49         2.98 o
  -6   3  18        678.70        685.60        16.80 o
  -5   3  18        458.24        435.99        11.78 o
  -4   3  18       1352.55       1384.43        19.08 o
  -3   3  18        369.82        377.01         7.96 o
  -2   3  18       2064.57       2139.39        22.43 o
  -1   3  18          1.75          2.56         3.52 o
   0   3  18        425.30        453.07         8.95 o
   1   3  18         50.73         48.75         4.85 o
   2   3  18          1.80          2.32         3.70 o
   3   3  18         19.66         18.07         4.29 o
  -9   4  18        235.41        225.61         5.40 o
  -8   4  18        442.22        414.99         7.66 o
  -7   4  18        196.30        176.67         6.04 o
  -6   4  18         11.64         13.53         3.36 o
  -5   4  18        771.22        767.62        19.29 o
  -4   4  18          0.67          3.50         3.13 o
  -3   4  18        775.55        763.47        19.38 o
  -2   4  18          8.98         17.12         4.24 o
  -1   4  18        632.90        637.98        11.50 o
   0   4  18          5.17          1.02         3.28 o
   1   4  18        324.92        330.39         8.15 o
   2   4  18        445.02        488.60        11.48 o
  -8   5  18        433.74        443.72         9.28 o
  -7   5  18        390.51        380.04         8.53 o
  -6   5  18        356.73        340.85        13.86 o
  -5   5  18        269.47        261.23         7.27 o
  -4   5  18        306.44        310.87         8.55 o
  -3   5  18          0.06         -1.43         3.84 o
  -2   5  18         98.11         92.50         5.16 o
  -1   5  18        331.53        335.21         8.31 o
   0   5  18        219.01        209.49        10.38 o
   1   5  18        176.31        191.05         6.72 o
  -9   0  19        439.82        480.06        13.09 o
  -7   0  19       1064.91       1121.36        20.40 o
  -5   0  19         88.28         86.95         6.25 o
  -3   0  19       1276.12       1300.61        21.76 o
  -1   0  19        557.76        529.39        12.70 o
   1   0  19       1220.35       1296.43        21.99 o
   3   0  19        561.32        596.00        20.31 o
 -10   1  19        621.68        631.95        10.80 o
  -9   1  19         22.58         23.25         3.59 o
  -8   1  19        140.98        140.93         6.34 o
  -7   1  19        473.99        469.54         7.85 o
  -6   1  19        573.83        554.22         8.46 o
  -5   1  19        270.28        287.16         6.15 o
  -4   1  19        284.32        272.45         6.74 o
  -3   1  19        147.46        175.46         8.46 o
  -2   1  19       1306.16       1338.93        24.78 o
  -1   1  19        500.91        458.79         9.85 o
   0   1  19        577.40        638.10        10.05 o
   1   1  19          3.62         -1.00         4.17 o
   2   1  19        474.37        482.50        10.25 o
   3   1  19         41.22         40.69         5.39 o
 -10   2  19        182.52        171.76         6.81 o
  -9   2  19        457.30        444.86         7.97 o
  -8   2  19        439.63        415.90         7.99 o
  -7   2  19         83.35         89.07         4.18 o
  -6   2  19        881.23        919.41        11.39 o
  -5   2  19         77.29         77.11         4.46 o
  -4   2  19        879.22        935.18        12.87 o
  -3   2  19         78.47         76.27         4.36 o
  -2   2  19        624.88        660.93        10.51 o
  -1   2  19        187.75        197.00         6.20 o
   0   2  19        122.14        129.24         7.45 o
   1   2  19        528.64        529.11        13.56 o
   2   2  19         15.15          5.66         7.07 o
  -9   3  19        301.33        312.63         6.88 o
  -8   3  19         89.54         91.67         4.33 o
  -7   3  19        596.87        636.04        11.20 o
  -6   3  19        177.34        173.59         8.29 o
  -5   3  19        921.00        986.06        13.65 o
  -4   3  19        277.14        249.81         8.88 o
  -3   3  19       1853.15       1910.13        21.02 o
  -2   3  19          4.17          4.87         4.23 o
  -1   3  19         82.02         82.19         5.44 o
   0   3  19          4.69          1.47         3.64 o
   1   3  19        282.74        263.02        10.33 o
   2   3  19        290.68        244.65        14.28 o
  -8   4  19       1174.19       1213.24        16.12 o
  -7   4  19        150.13        152.52         6.79 o
  -6   4  19        599.88        632.77        10.90 o
  -5   4  19         53.48         37.52         4.07 o
  -4   4  19        874.29        867.99        12.84 o
  -3   4  19         41.36         45.88         5.05 o
  -2   4  19        631.79        629.90        14.99 o
  -1   4  19        315.25        290.72         9.04 o
   0   4  19          7.54          8.57         4.01 o
  -5   5  19        313.53        276.70         7.60 o
  -4   5  19         40.06         42.09         5.04 o
  -3   5  19         61.44         57.29         6.19 o
  -8   0  20          3.20         -0.43         5.15 o
  -6   0  20        156.24        179.60         8.43 o
  -4   0  20       1282.90       1408.78        33.81 o
  -2   0  20       3421.35       3479.69        69.93 o
   0   0  20        281.67        322.93        10.44 o
  -9   1  20         74.43         72.87         4.59 o
  -8   1  20        294.83        304.11         7.59 o
  -7   1  20        135.98        130.61         5.35 o
  -6   1  20        246.53        244.06         6.56 o
  -5   1  20        419.72        430.19         8.57 o
  -4   1  20        162.47        181.49         5.97 o
  -3   1  20        923.07        998.17        13.47 o
  -2   1  20          7.84         11.26         4.50 o
  -1   1  20       1303.56       1324.79        22.27 o
   0   1  20        184.95        160.89         9.46 o
   1   1  20        335.29        368.26         9.28 o
  -8   2  20         13.15         12.95         3.01 o
  -7   2  20        461.01        503.80        12.88 o
  -6   2  20        249.73        239.67         6.97 o
  -5   2  20       1481.70       1606.45        18.78 o
  -4   2  20          2.69          4.71         3.15 o
  -3   2  20        234.04        239.28         6.84 o
  -2   2  20        516.31        520.83         9.54 o
  -1   2  20         28.01         28.14         5.27 o
   0   2  20        343.52        366.45        11.75 o
   1   2  20         32.83         18.67         5.18 o
  -7   3  20         46.99         43.55         4.63 o
  -6   3  20       1157.63       1195.23        15.71 o
  -5   3  20         56.21         53.31         4.36 o
  -4   3  20        293.47        298.22        10.10 o
  -3   3  20          1.51          4.53         3.31 o
  -2   3  20        134.14        139.55         6.70 o
  -1   3  20         44.20         40.20         4.82 o
  -4   4  20        275.34        271.56         7.56 o
  -7   0  21       1306.27       1323.93        23.77 o
  -5   0  21        909.18       1000.65        28.19 o
  -3   0  21        374.97        423.06        17.82 o
  -1   0  21       3347.63       3364.73        45.58 o
  -7   1  21         50.52         47.36         4.37 o
  -6   1  21        486.46        483.73        11.03 o
  -5   1  21         15.19         15.02         4.26 o
  -4   1  21       1315.52       1436.14        17.47 o
  -3   1  21          1.11         -1.05         3.51 o
  -2   1  21        773.92        820.89        20.20 o
  -5   2  21        176.82        161.00         5.99 o
  -4   2  21        162.85        150.85         6.65 o
  -3   2  21        511.36        518.77         9.83 o
                                                
